# Supplementary material for: Transcriptional control of C. albicans white-opaque switching and modulation by environmental cues and strain background
Source: mBio. 2025 Apr 9;16(5):e00581-25. doi: 10.1128/mbio.00581-25 (PMC12077150; doi:10.1128/mbio.00581-25)
Supplement: Tables S3 to S5 — Switching data. [file mbio.00581-25-s0003.xlsx]

## Sheet: Table S3
Table S3. Primary screen for TFs that induce white-opaque switching in WO-1 (in modified Lee's).
Plate number	Well position							Colonies - Dox					Colonies + Dox
		Library clone	orf19 no.	CGD name	Library name	total	white	opaque a	% opaque a	average b	total	white	opaque a	% opaque a	average b	Other Dox-induced colony phenotypes	Remarks
Plate 1	A1	1A	orf19.6124	ACE2		426	426	0	0	0	170	170	0	0	0
Plate 1	A2	1B				372	372	0	0		324	324	0	0
Plate 1	A3	2A	orf19.2331	ADA2		278	277	1	0.359712	0.179856	158	158	0	0	0
Plate 1	A4	2B				446	446	0	0		240	240	0	0
Plate 1	A5	3A	orf19.2752	ADR1		280	279	1	0.357143	0.803571	163	160	3	1.84049	4.69383
Plate 1	A6	3B				400	395	5	1.25		53	49	4	7.54717
Plate 1	A7	4A	orf19.4766	ARG81		364	364	0	0	0.138889	233	233	0	0	0
Plate 1	A8	4B				360	359	1	0.277778		222	222	0	0
Plate 1	A9	5A	orf19.2748	ARG83		261	261	0	0	0.17301	171	171	0	0	0
Plate 1	A10	5B				289	288	1	0.346021		79	79	0	0
Plate 1	A11	6A	orf19.3012	ARO80		373	373	0	0	0.185185	241	239	2	0.829876	0.414938
Plate 1	A12	6B				270	269	1	0.37037		187	187	0	0
Plate 1	B1	7A	orf19.3027		ARP7	231	231	0	0	0.214592	217	216	1	0.460829	0.230415
Plate 1	B2	7B				466	464	2	0.429185		254	254	0	0
Plate 1	B3	8A	orf19.2507	ARP9		323	320	3	0.928793	0.653076	310	310	0	0	0.301205
Plate 1	B4	8B				265	264	1	0.377358		166	165	1	0.60241
Plate 1	B5	9A	orf19.5343	ASH1		346	345	1	0.289017	0.144509	100	100	0	0	0	pinkish, filamentous borders
Plate 1	B6	9B				329	329	0	0		125	125	0	0
Plate 1	B7	10A	orf19.3964	ASH2		296	295	1	0.337838	0.603702	237	237	0	0	0
Plate 1	B8	10B				230	228	2	0.869565		124	124	0	0
Plate 1	B9	11A	orf19.4043		ASK10	467	466	1	0.214133	0.107066	259	259	0	0	0.409836
Plate 1	B10	11B				324	324	0	0		122	121	1	0.819672
Plate 1	B11	12A	orf19.173		AZF1	150	150	0	0	0	100	98	2	2	1
Plate 1	B12	12B				150	150	0	0		100	100	0	0
Plate 1	C1	13A	orf19.3809	BAS1		354	354	0	0	0.173611	165	164	1	0.606061	0.559441
Plate 1	C2	13B				288	287	1	0.347222		195	194	1	0.512821
Plate 1	C3	14A	orf19.723	BCR1		255	254	1	0.392157	0.336134	335	333	2	0.597015	0.882165	pinkish
Plate 1	C4	14B				357	356	1	0.280112		514	508	6	1.16732
Plate 1	C5	15A	orf19.978	BDF1		393	392	1	0.254453	0.497597	193	193	0	0	1.10132
Plate 1	C6	15B				270	268	2	0.740741		227	222	5	2.20264
Plate 1	C7	16A	orf19.976	BRE1		491	491	0	0	0.168919	234	234	0	0	0.218341
Plate 1	C8	16B				296	295	1	0.337838		229	228	1	0.436681
Plate 1	C9	17A	orf19.6649	BRF1		348	348	0	0	0	200	200	0	0	0
Plate 1	C10	17B				255	255	0	0		271	271	0	0
Plate 1	C11	18A	orf19.1623	CAP1		349	348	1	0.286533	0.143266	193	193	0	0	0.195312
Plate 1	C12	18B				253	253	0	0		256	255	1	0.390625
Plate 1	D1	19A	orf19.1135	CAS1		410	409	1	0.243902	0.121951	220	220	0	0	0
Plate 1	D2	19B				374	374	0	0		273	273	0	0
Plate 1	D3	20A	orf19.4670	CAS5		284	283	1	0.352113	0.73628	226	226	0	0	0	pink (but not opaque)	pink colonies had opaque sectors after 14 days
Plate 1	D4	20B				357	353	4	1.12045		235	235	0	0
Plate 1	D5	21A	orf19.5097	CAT8		326	325	1	0.306748	0.153374	129	129	0	0	0.37037
Plate 1	D6	21B				201	201	0	0		135	134	1	0.740741
Plate 1	D7	22A	orf19.2876	CBF1		239	238	1	0.41841	0.209205	227	225	2	0.881057	0.751088	pinkish
Plate 1	D8	22B				214	214	0	0		161	160	1	0.621118
Plate 1	D9	23A	orf19.4542		CCL1	260	258	2	0.769231	0.541848	175	174	1	0.571429	0.285714
Plate 1	D10	23B				318	317	1	0.314465		147	147	0	0
Plate 1	D11	24A	orf19.4433	CPH1	CPH1K652N	389	389	0	0	0	257	74	183	71.2062	75.643	wrinkled
Plate 1	D12	24B				350	350	0	0		502	100	402	80.0797
Plate 1	E1	25A	orf19.1187	CPH2		294	293	1	0.340136	0.170068	140	137	3	2.14286	1.07143
Plate 1	E2	25B				297	297	0	0		118	118	0	0
Plate 1	E3	26A	orf19.7359	CRZ1		290	289	1	0.344828	0.384278	146	145	1	0.684932	0.342466
Plate 1	E4	26B				236	235	1	0.423729		159	159	0	0
Plate 1	E5	27A	orf19.2356	CRZ2		193	192	1	0.518135	0.556686	131	131	0	0	0.37037
Plate 1	E6	27B				168	167	1	0.595238		135	134	1	0.740741
Plate 1	E7	28A	orf19.3794	CSR1		318	316	2	0.628931	0.539691	479	477	2	0.417537	0.667484
Plate 1	E8	28B				444	442	2	0.45045		327	324	3	0.917431
Plate 1	E9	29A	orf19.5467	TLO7		396	394	2	0.505051	0.581473	360	354	6	1.66667	1.45157
Plate 1	E10	29B				456	453	3	0.657895		647	639	8	1.23648
Plate 1	E11	30A	orf19.175	HAP3	HAP31109	183	182	1	0.546448	1.7225	236	235	1	0.423729	0.211864
Plate 1	E12	30B				207	148	6	2.89855		4	4	0	0
Plate 1	F1	31A	orf19.632		CTA2	439	432	7	1.59453	0.797267	200	199	1	0.5	0.509067
Plate 1	F2	31B				261	261	0	0		193	192	1	0.518135
Plate 1	F3	32A	orf19.1032	SKO1		128	120	3	2.34375	2.47058	37	33	4	10.8108	9.79137
Plate 1	F4	32B				77	69	2	2.5974		57	52	5	8.77193
Plate 1	F5	33A	orf19.1166	CTA3		209	169	6	2.87081	2.89172	41	39	2	4.87805	3.90961
Plate 1	F6	33B				206	170	6	2.91262		34	33	1	2.94118
Plate 1	F7	34A	orf19.3102	CTA6		80	80	0	0	0	85	85	0	0	0
Plate 1	F8	34B				74	74	0	0		75	75	0	0
Plate 1	F9	35A	orf19.3315	CTA9		150	150	0	0	0	100	99	1	1	0.5
Plate 1	F10	35B				150	150	0	0		100	100	0	0
Plate 1	F11	36A	orf19.7127	TLO16		220	220	0	0	0.355872	178	177	1	0.561798	0.533424
Plate 1	F12	36B				281	279	2	0.711744		198	197	1	0.505051
Plate 1	G1	37A	orf19.3401	CTA1		78	78	0	0	0	58	58	0	0	0
Plate 1	G2	37B				52	52	0	0		72	72	0	0
Plate 1	G3	38A	orf19.1925	TLO5		303	302	1	0.330033	0.391261	122	122	0	0	0.857143
Plate 1	G4	38B				442	440	2	0.452489		175	172	3	1.71429
Plate 1	G5	39A	orf19.4054	CTA24		368	367	1	0.271739	0.30888	114	114	0	0	0
Plate 1	G6	39B				289	288	1	0.346021		124	124	0	0
Plate 1	G7	40A	orf19.4590	RFX2		167	167	0	0	0	66	53	13	19.697	16.8907	pink (but not opaque)	Data from secondary screen; pink colonies
Plate 1	G8	40B				188	188	0	0		142	122	20	14.0845			had opaque sectors after 14 days
Plate 1	G9	41A	orf19.7680	CTA26		336	336	0	0	0.15873	134	134	0	0	0.248756
Plate 1	G10	41B				315	314	1	0.31746		201	200	1	0.497512
Plate 1	G11	42A	orf19.6337	TLO13		339	338	1	0.294985	0.341291	99	99	0	0	0
Plate 1	G12	42B				258	257	1	0.387597		131	131	0	0
Plate 1	H1	43A	orf19.7374	CTA4		213	213	0	0	0	95	95	0	0	0
Plate 1	H2	43B				416	416	0	0		217	217	0	0
Plate 1	H3	44A	orf19.4775	CTA8		395	395	0	0	0.254453	114	113	1	0.877193	0.438596	pinkish
Plate 1	H4	44B				393	391	2	0.508906		202	202	0	0
Plate 1	H5	45A	orf19.1499	CTF1		373	373	0	0	0.434783	210	207	3	1.42857	1.25776
Plate 1	H6	45B				460	456	4	0.869565		276	273	3	1.08696
Plate 1	H7	46A	orf19.5001	CUP2		305	305	0	0	0	101	101	0	0	0
Plate 1	H8	46B				291	291	0	0		173	173	0	0
Plate 1	H9	47A	orf19.6514	CUP9		348	347	1	0.287356	0.143678	31	31	0	0	0
Plate 1	H10	47B				332	332	0	0		63	63	0	0
Plate 1	H11	48A	orf19.5849	CWT1		321	320	1	0.311526	0.353392	107	107	0	0	0
Plate 1	H12	48B				253	252	1	0.395257		119	119	0	0
Plate 2	A1	49A	orf19.3127	CZF1		268	261	7	2.61194	2.23189	116	3	113	97.4138	98.402		white colonies had opaque borders after 14 days
Plate 2	A2	49B				270	265	5	1.85185		164	1	163	99.3902
Plate 2	A3	50A	orf19.3252	DAL81		347	346	1	0.288184	0.144092	113	113	0	0	0.304878
Plate 2	A4	50B				323	323	0	0		164	163	1	0.609756
Plate 2	A5	51A	orf19.8243	EFG1		670	668	2	0.298507	0.149254	144	144	0	0	0	pinkish
Plate 2	A6	51B				576	576	0	0		124	124	0	0
Plate 2	A7	52A	orf19.5498	EFH1		413	412	1	0.242131	0.275864	43	43	0	0	0	pink (but not opaque)
Plate 2	A8	52B				323	322	1	0.309598		75	75	0	0
Plate 2	A9	53A	orf19.3722		FAP1	354	349	5	1.41243	0.836085	174	171	3	1.72414	0.862069
Plate 2	A10	53B				385	384	1	0.25974		166	166	0	0
Plate 2	A11	54A	orf19.6817	FCR1		216	216	0	0	0	63	63	0	0	0	pinkish
Plate 2	A12	54B				322	322	0	0		61	61	0	0
Plate 2	B1	55A	orf19.2054	FGR15		258	256	2	0.775194	0.387597	237	235	2	0.843882	0.421941
Plate 2	B2	55B				239	239	0	0		133	133	0	0
Plate 2	B3	56A	orf19.5729	FGR17		210	210	0	0	0.925926	94	91	3	3.19149	1.59574
Plate 2	B4	56B				324	308	6	1.85185		189	189	0	0
Plate 2	B5	57A	orf19.6680	FGR27		206	205	1	0.485437	0.242718	212	212	0	0	0
Plate 2	B6	57B				274	274	0	0		194	194	0	0
Plate 2	B7	58A	orf19.5389	FKH2		347	347	0	0	0	6	6	0	0	0	pink (but not opaque)
Plate 2	B8	58B				344	344	0	0		12	12	0	0
Plate 2	B9	59A	orf19.1093	FLO8		344	344	0	0	0	188	187	1	0.531915	0.576516
Plate 2	B10	59B				323	323	0	0		161	160	1	0.621118
Plate 2	B11	60A	orf19.5338	GAL4		300	300	0	0	0.193798	56	55	1	1.78571	0.892857
Plate 2	B12	60B				258	257	1	0.387597		117	117	0	0
Plate 2	C1	61A	orf19.1275	GAT1		360	360	0	0	0	170	170	0	0	0.340136
Plate 2	C2	61B				410	410	0	0		147	146	1	0.680272
Plate 2	C3	62A	orf19.4056	BRG1	GAT21341	431	431	0	0	0	48	48	0	0	0	wrinkled	wrinkled colonies had opaque sectors after 14 days
Plate 2	C4	62B				326	326	0	0		22	22	0	0
Plate 2	C5	63A	orf19.1358	GCN4		254	254	0	0	0	72	72	0	0	0.381679
Plate 2	C6	63B				394	394	0	0		131	130	1	0.763359
Plate 2	C7	64A	orf19.3182	GIS2		427	426	1	0.234192	0.117096	117	117	0	0	0	filamentous borders
Plate 2	C8	64B				245	245	0	0		119	119	0	0
Plate 2	C9	65A	orf19.3912	GLN3		284	284	0	0	0	110	110	0	0	0
Plate 2	C10	65B				294	294	0	0		184	184	0	0
Plate 2	C11	66A	orf19.1150		GLN32	430	430	0	0	0	134	134	0	0	0
Plate 2	C12	66B				287	287	0	0		228	228	0	0
Plate 2	D1	67A	orf19.720	GST3		343	343	0	0	0	168	168	0	0	0
Plate 2	D2	67B				246	246	0	0		172	172	0	0
Plate 2	D3	68A	orf19.6393		GTS1	164	164	0	0	0	148	148	0	0	0.632911
Plate 2	D4	68B				227	227	0	0		79	78	1	1.26582
Plate 2	D5	69A	orf19.2842	GZF3		305	305	0	0	0	187	187	0	0	0.233645
Plate 2	D6	69B				235	235	0	0		214	213	1	0.46729
Plate 2	D7	70A	orf19.2432	HAC1		267	267	0	0	0	212	212	0	0	0.173611
Plate 2	D8	70B				369	369	0	0		288	287	1	0.347222
Plate 2	D9	71A	orf19.3190	HAL9		379	378	1	0.263852	0.131926	221	221	0	0	0.203252
Plate 2	D10	71B				311	311	0	0		246	245	1	0.406504
Plate 2	D11	72A	orf19.4647	HAP3	HAP3882	263	263	0	0	0	229	229	0	0	0
Plate 2	D12	72B				382	382	0	0		282	282	0	0
Plate 2	E1	73A	orf19.517	HAP31		197	197	0	0	0	1	1	0	0	0
Plate 2	E2	73B				220	220	0	0		146	146	0	0
Plate 2	E3	74A	orf19.740	HAP41		455	455	0	0	0	125	122	3	2.4	1.9109
Plate 2	E4	74B				126	126	0	0		211	208	3	1.4218
Plate 2	E5	75A	orf19.1481	HAP42		748	748	0	0	0	695	691	4	0.57554	0.465706
Plate 2	E6	75B				166	166	0	0		281	280	1	0.355872
Plate 2	E7	76A	orf19.681	HAP43		439	395	12	2.73349	1.50008	19	19	0	0	0.59761
Plate 2	E8	76B				375	374	1	0.266667		251	248	3	1.19522
Plate 2	E9	77A	orf19.1973	HAP5		360	360	0	0	0.442478	216	212	4	1.85185	1.39762
Plate 2	E10	77B				339	336	3	0.884956		212	210	2	0.943396
Plate 2	E11	78A	orf19.4853	HCM1		335	335	0	0	0	147	127	20	13.6054	11.622	pinkish	pinkish colonies had filamentous borders after 14 days
Plate 2	E12	78B				366	366	0	0		166	150	16	9.63855
Plate 2	F1	79A	orf19.1715	IRO1		147	133	4	2.72109	2.76241	3	3	0	0	0
Plate 2	F2	79B				107	101	3	2.80374		11	11	0	0
Plate 2	F3	80A	orf19.3736	KAR4		280	279	1	0.357143	0.178571	221	219	2	0.904977	1.39588
Plate 2	F4	80B				351	351	0	0		159	156	3	1.88679
Plate 2	F5	81A	orf19.4225	LEU3		274	274	0	0	0	231	225	6	2.5974	1.72243
Plate 2	F6	81B				363	363	0	0		236	234	2	0.847458
Plate 2	F7	82A	orf19.3505		LIT1	279	279	0	0	0.146628	120	119	1	0.833333	1.21348	pink (but not opaque)
Plate 2	F8	82B				341	340	1	0.293255		251	247	4	1.59363
Plate 2	F9	83A	orf19.5548	LYS14		376	375	1	0.265957	0.427964	157	155	2	1.27389	0.636943
Plate 2	F10	83B				339	337	2	0.589971		166	166	0	0
Plate 2	F11	84A	orf19.4778	LYS142		218	218	0	0	0	193	185	8	4.14508	7.24495	pinkish	pinkish colonies had opaque sectors after 14 days
Plate 2	F12	84B				294	294	0	0		145	130	15	10.3448
Plate 2	G1	85A	orf19.4776	LYS143		213	213	0	0	0	259	258	1	0.3861	2.51863
Plate 2	G2	85B				180	180	0	0		86	82	4	4.65116
Plate 2	G3	86A	orf19.5380	LYS144		149	149	0	0	0.462963	296	294	2	0.675676	0.921495
Plate 2	G4	86B				108	107	1	0.925926		257	254	3	1.16732
Plate 2	G5	87A	orf19.7068	MAC1		146	146	0	0	0.277778	223	223	0	0	0
Plate 2	G6	87B				180	179	1	0.555556		103	103	0	0
Plate 2	G7	88A	orf19.5855	MBP1		118	118	0	0	0	180	179	1	0.555556	0.277778
Plate 2	G8	88B				244	244	0	0		89	89	0	0
Plate 2	G9	89A	orf19.7025	MCM1		154	154	0	0	0	199	195	4	2.01005	2.69994	pinkish	pinkish colonies had opaque sectors after 14 days
Plate 2	G10	89B				276	276	0	0		118	114	4	3.38983
Plate 2	G11	90A	orf19.1706	MET18		150	150	0	0	0	100	100	0	0	0
Plate 2	G12	90B				150	150	0	0		100	100	0	0
Plate 2	H1	91A	orf19.7046	MET28		78	78	0	0	0	213	213	0	0	0
Plate 2	H2	91B				352	352	0	0		103	103	0	0
Plate 2	H3	92A	orf19.5312		MET5	268	234	7	2.61194	1.30597	60	58	2	3.33333	1.875
Plate 2	H4	92B				440	440	0	0		240	239	1	0.416667
Plate 2	H5	93A	orf19.4318	MIG1		211	210	1	0.473934	0.236967	107	107	0	0	0
Plate 2	H6	93B				213	213	0	0		189	189	0	0
Plate 2	H7	94A	orf19.5326		MIG2	75	75	0	0	0	61	61	0	0	0
Plate 2	H8	94B				81	81	0	0		79	79	0	0
Plate 2	H9	95A	orf19.4752	MSN4		290	290	0	0	0.828729	69	69	0	0	0
Plate 2	H10	95B				181	178	3	1.65746		47	47	0	0
Plate 2	H11	96A	orf19.6309	MSS11		233	233	0	0	0	169	167	2	1.18343	0.839241	pinkish
Plate 2	H12	96B				178	178	0	0		202	201	1	0.49505
Plate 3	A1	97A	orf19.3201	MTLA1		275	274	1	0.363636	0.181818	213	213	0	0	0
Plate 3	A2	97B				130	130	0	0		151	151	0	0
Plate 3	A3	98A	orf19.3200	MTLA2		69	69	0	0	0	121	121	0	0	0
Plate 3	A4	98B				78	78	0	0		65	65	0	0
Plate 3	A5	99A	orf19.10712	MTLALPHA1		411	408	3	0.729927	0.485156	200	198	2	1	0.5
Plate 3	A6	99B				416	415	1	0.240385		223	223	0	0
Plate 3	A7	100A	orf19.10708	MTLALPHA2		396	396	0	0	0	370	370	0	0	0.214592
Plate 3	A8	100B				329	329	0	0		233	232	1	0.429185
Plate 3	A9	101A	orf19.5825		NCB2	314	313	1	0.318471	0.159236	230	229	1	0.434783	0.217391
Plate 3	A10	101B				338	338	0	0		276	276	0	0
Plate 3	A11	102A	orf19.339	NDE1		278	277	1	0.359712	0.434958	223	221	2	0.896861	1.13967
Plate 3	A12	102B				392	390	2	0.510204		217	214	3	1.38249
Plate 3	B1	103A	orf19.2119	NDT80		249	248	1	0.401606	0.369153	395	230	165	41.7722	45.0488	pinkish	pinkish colonies had opaque sectors after 14 days
Plate 3	B2	103B				297	296	1	0.3367		209	108	101	48.3254
Plate 3	B3	104A	orf19.513		NDT802	467	457	10	2.14133	1.07066	151	151	0	0	0	pink (but not opaque)	pink colonies had opaque sectors after 14 days
Plate 3	B4	104B				310	310	0	0		61	61	0	0
Plate 3	B5	105A	orf19.3023	NGG1		318	318	0	0	0	143	143	0	0	0
Plate 3	B6	105B				262	262	0	0		106	106	0	0
Plate 3	B7	106A	orf19.2379	NOT4		247	246	1	0.404858	0.526054	144	143	1	0.694444	0.347222
Plate 3	B8	106B				309	307	2	0.647249		120	120	0	0
Plate 3	B9	107A	orf19.7150	NRG1		291	289	2	0.687285	0.343643	100	100	0	0	0	pinkish
Plate 3	B10	107B				325	325	0	0		343	343	0	0
Plate 3	B11	108A	orf19.5268		NUT2	400	398	2	0.5	0.404799	161	161	0	0	0
Plate 3	B12	108B				323	322	1	0.309598		268	268	0	0
Plate 3	C1	109A	orf19.1543	OPI1		456	455	1	0.219298	0.262554	172	170	2	1.16279	0.765219
Plate 3	C2	109B				327	326	1	0.30581		272	271	1	0.367647
Plate 3	C3	110A	orf19.4863	PDC2		447	445	2	0.447427	0.223714	99	98	1	1.0101	0.505051
Plate 3	C4	110B				323	323	0	0		161	161	0	0
Plate 3	C5	111A	orf19.4000	GRF10	PHO2	370	370	0	0	0.193798	86	86	0	0	0	slightly wrinkled
Plate 3	C6	111B				258	257	1	0.387597		107	107	0	0
Plate 3	C7	112A	orf19.1253		PHO4	360	359	1	0.277778	0.571789	256	256	0	0	0
Plate 3	C8	112B				231	329	2	0.865801		254	254	0	0
Plate 3	C9	113A	orf19.3986	PPR1		157	157	0	0	0	167	166	1	0.598802	0.716068
Plate 3	C10	113B				120	120	0	0		120	119	1	0.833333
Plate 3	C11	114A	orf19.7119		RAD3	164	164	0	0	0	149	148	1	0.671141	0.33557
Plate 3	C12	114B				269	269	0	0		125	125	0	0
Plate 3	D1	115A	orf19.1773	RAP1		346	344	2	0.578035	0.289017	177	176	1	0.564972	0.498003
Plate 3	D2	115B				329	329	0	0		232	231	1	0.431034
Plate 3	D3	116A	orf19.5558	RBF1		340	335	2	0.588235	0.294118	93	77	16	17.2043	19.0673
Plate 3	D4	116B				350	350	0	0		129	102	27	20.9302
Plate 3	D5	117A	orf19.2230		RDS3	108	108	0	0	0.291545	181	181	0	0	0.134771
Plate 3	D6	117B				343	341	2	0.58309		371	370	1	0.269542
Plate 3	D7	118A	orf19.2823	RFG1		363	362	1	0.275482	0.813417	86	86	0	0	0	pinkish	pinkish colonies were slightly wrinkled after 14 days
Plate 3	D8	118B				148	146	2	1.35135		153	153	0	0
Plate 3	D9	119A	orf19.2747	RGT1		220	220	0	0	0	739	737	2	0.270636	0.135318
Plate 3	D10	119B				285	285	0	0		85	85	0	0
Plate 3	D11	120A	orf19.7247	RIM101	RIM101DC462	237	237	0	0	0.485437	110	109	1	0.909091	0.454545
Plate 3	D12	120B				103	102	1	0.970874		97	97	0	0
Plate 3	E1	121A	orf19.4662	RLM1		444	444	0	0	0.107991	477	314	163	34.1719	34.2072
Plate 3	E2	121B				463	462	1	0.215983		330	217	113	34.2424
Plate 3	E3	122A	orf19.4438	RME1		332	330	2	0.60241	0.301205	43	43	0	0	0.666667	pinkish
Plate 3	E4	122B				486	486	0	0		75	74	1	1.33333
Plate 3	E5	123A	orf19.2743		RPH1	384	384	0	0	0	166	166	0	0	0
Plate 3	E6	123B				590	590	0	0		199	199	0	0
Plate 3	E7	124A	orf19.1069	RPN4		308	307	1	0.324675	0.321068	376	375	1	0.265957	0.132979
Plate 3	E8	124B				315	314	1	0.31746		333	333	0	0
Plate 3	E9	125A	orf19.519		RRN10	231	231	0	0	0	188	188	0	0	0
Plate 3	E10	125B				255	255	0	0		179	179	0	0
Plate 3	E11	126A	orf19.718	RRN11		276	276	0	0	0.608273	357	357	0	0	0.179856
Plate 3	E12	126B				411	406	5	1.21655		278	277	1	0.359712
Plate 3	F1	127A	orf19.1923	RRN3		336	336	0	0	0.115473	181	181	0	0	0.235849
Plate 3	F2	127B				433	432	1	0.230947		212	211	1	0.471698
Plate 3	F3	128A	orf19.4420		RRN6	235	235	0	0	0.175439	221	221	0	0	0
Plate 3	F4	128B				285	284	1	0.350877		200	200	0	0
Plate 3	F5	129A	orf19.1589		RRN7	311	309	2	0.643087	0.42884	249	248	1	0.401606	0.200803
Plate 3	F6	129B				466	465	1	0.214592		291	291	0	0
Plate 3	F7	130A	orf19.4722		RTG1	348	348	0	0	0	249	249	0	0	0.341297
Plate 3	F8	130B				344	344	0	0		293	291	2	0.682594
Plate 3	F9	131A	orf19.2315		RTG3	355	316	10	2.8169	1.40845	117	111	6	5.12821	3.88685
Plate 3	F10	131B				315	315	0	0		189	184	5	2.6455
Plate 3	F11	132A	orf19.3753	SEF1		504	469	15	2.97619	1.4881	122	115	7	5.7377	2.86885
Plate 3	F12	132B				352	352	0	0		276	276	0	0
Plate 3	G1	133A	orf19.1926	SEF2		316	316	0	0	0	207	207	0	0	0.502513
Plate 3	G2	133B				341	341	0	0		199	197	2	1.00503
Plate 3	G3	134A	orf19.1755	SET2		262	262	0	0	0	136	136	0	0	0.246305
Plate 3	G4	134B				262	262	0	0		203	202	1	0.492611
Plate 3	G5	135A	orf19.3665		SET6	357	356	1	0.280112	0.362773	142	142	0	0	0.253807
Plate 3	G6	135B				449	447	2	0.445434		197	196	1	0.507614
Plate 3	G7	136A	orf19.454	SFL1		394	394	0	0	0.120192	87	82	5	5.74713	7.36074	pinkish	pinkish colonies were slightly wrinkled after 14 days
Plate 3	G8	136B				416	415	1	0.240385		78	71	7	8.97436
Plate 3	G9	137A	orf19.4869	SFU1		347	347	0	0	0	225	120	105	46.6667	47.1171	pinkish, filamentous borders
Plate 3	G10	137B				459	459	0	0		185	97	88	47.5676
Plate 3	G11	138A	orf19.6011	SIN3		232	232	0	0	0	228	227	1	0.438596	0.86585
Plate 3	G12	138B				382	382	0	0		232	229	3	1.2931
Plate 3	H1	139A	orf19.971	SKN7		181	181	0	0	0	300	299	1	0.333333	0.796919	pinkish, filamentous borders
Plate 3	H2	139B				317	317	0	0		238	235	3	1.2605
Plate 3	H3	140A	orf19.487	SPT14		226	225	1	0.442478	0.342598	309	309	0	0	0
Plate 3	H4	140B				412	411	1	0.242718		181	181	0	0
Plate 3	H5	141A	orf19.422	SPT20		260	260	0	0	0	136	136	0	0	0
Plate 3	H6	141B				256	256	0	0		150	150	0	0
Plate 3	H7	142A	orf19.7622	SPT3		260	260	0	0	0	179	179	0	0	0
Plate 3	H8	142B				187	187	0	0		124	124	0	0
Plate 3	H9	143A	orf19.7572	SPT7		229	228	1	0.436681	0.218341	123	123	0	0	0
Plate 3	H10	143B				194	194	0	0		96	96	0	0
Plate 3	H11	144A	orf19.4312		SPT8	232	232	0	0	0	116	115	1	0.862069	0.431034
Plate 3	H12	144B				178	178	0	0		230	230	0	0
Plate 4	A1	145A	orf19.1457		SSL1	354	349	5	1.41243	1.63905	145	143	2	1.37931	1.56685
Plate 4	A2	145B				268	263	5	1.86567		114	112	2	1.75439
Plate 4	A3	146A	orf19.6798	SSN6		216	216	0	0	0	96	96	0	0	0
Plate 4	A4	146B				195	195	0	0		98	98	0	0
Plate 4	A5	147A	orf19.6734	TCC1	TCC1R598H	150	150	0	0	0	150	150	0	0	0	pinkish	Data from secondary screen
Plate 4	A6	147B				150	150	0	0		150	150	0	0
Plate 4	A7	148A	orf19.7355	SSN8		189	189	0	0	0	103	103	0	0	0
Plate 4	A8	148B				133	133	0	0		126	126	0	0
Plate 4	A9	149A	orf19.3308	STB5		250	250	0	0	0	153	153	0	0	0	pinkish
Plate 4	A10	149B				192	192	0	0		198	198	0	0
Plate 4	A11	150A	orf19.6173	STD1		205	205	0	0	0	90	90	0	0	0.310559
Plate 4	A12	150B				217	217	0	0		161	160	1	0.621118
Plate 4	B1	151A	orf19.4961	STP2	STP2DN100	247	247	0	0	0	167	167	0	0	2.21239
Plate 4	B2	151B				235	235	0	0		113	108	5	4.42478
Plate 4	B3	152A	orf19.5917	STP3	STP1DN61	484	471	13	2.68595	2.63831	52	49	3	5.76923	2.88462
Plate 4	B4	152B				386	376	10	2.59067		14	14	0	0
Plate 4	B5	153A	orf19.909	STP4		268	268	0	0	0	130	130	0	0	0
Plate 4	B6	153B				230	230	0	0		62	62	0	0
Plate 4	B7	154A	orf19.3059	SUA71		403	391	12	2.97767	2.64863	72	70	2	2.77778	1.38889
Plate 4	B8	154B				388	379	9	2.31959		121	121	0	0
Plate 4	B9	155A	orf19.3519	SUA72		204	204	0	0	0.255102	38	38	0	0	0.609756
Plate 4	B10	155B				196	195	1	0.510204		164	162	2	1.21951
Plate 4	B11	156A	orf19.7319	SUC1		180	178	2	1.11111	0.555556	117	116	1	0.854701	0.42735
Plate 4	B12	156B				124	124	0	0		138	138	0	0
Plate 4	C1	157A	orf19.5657	SWI1		194	192	2	1.03093	0.656707	192	192	0	0	0
Plate 4	C2	157B				354	353	1	0.282486		198	198	0	0
Plate 4	C3	158A	orf19.4488		SWI3	233	233	0	0	0	159	159	0	0	0
Plate 4	C4	158B				228	228	0	0		259	259	0	0
Plate 4	C5	159A	orf19.4545	SWI4		204	204	0	0	0.274725	329	327	2	0.607903	1.8191
Plate 4	C6	159B				182	181	1	0.549451		99	96	3	3.0303
Plate 4	C7	160A	orf19.4725	SWI6		258	258	0	0	0	211	210	1	0.473934	0.236967
Plate 4	C8	160B				262	262	0	0		116	116	0	0
Plate 4	C9	161A	orf19.3188	TAC1		279	279	0	0	0	322	322	0	0	0	pinkish
Plate 4	C10	161B				202	202	0	0		117	117	0	0
Plate 4	C11	162A	orf19.6193	TAF145		318	316	2	0.628931	1.71503	182	181	1	0.549451	5.77473
Plate 4	C12	162B				357	337	10	2.80112		100	89	11	11
Plate 4	D1	163A	orf19.5174	TAF19		198	198	0	0	0	216	213	3	1.38889	0.950855
Plate 4	D2	163B				244	244	0	0		195	194	1	0.512821
Plate 4	D3	164A	orf19.1885	TAF4		250	250	0	0	0.225225	151	151	0	0	0
Plate 4	D4	164B				222	221	1	0.45045		251	251	0	0
Plate 4	D5	165A	orf19.1693	CAS4		150	149	1	0.666667	0.333333	100	100	0	0	0
Plate 4	D6	165B				150	150	0	0		100	100	0	0
Plate 4	D7	166A	orf19.1837	TBP1		324	324	0	0	0	105	103	2	1.90476	0.952381
Plate 4	D8	166B				132	132	0	0		84	84	0	0
Plate 4	D9	167A	orf19.6985	TEA1		252	250	2	0.793651	0.680916	127	125	2	1.5748	0.787402
Plate 4	D10	167B				176	175	1	0.568182		111	111	0	0
Plate 4	D11	168A	orf19.5908	TEC1		289	289	0	0	0.215517	150	131	19	12.6667	7.88372	wrinkled	wrinkled colonies had opaque sectors after 14 days
Plate 4	D12	168B				232	231	1	0.431034		129	125	4	3.10078
Plate 4	E1	169A	orf19.4851	TFA1		122	122	0	0	0	121	121	0	0	0
Plate 4	E2	169B				121	121	0	0		101	101	0	0
Plate 4	E3	170A	orf19.4601		TFC1	222	222	0	0	0.265957	56	56	0	0	0
Plate 4	E4	170B				188	187	1	0.531915		167	167	0	0
Plate 4	E5	171A	orf19.3833		TFC3	222	222	0	0	0.230415	190	188	2	1.05263	0.761058
Plate 4	E6	171B				217	216	1	0.460829		213	212	1	0.469484
Plate 4	E7	172A	orf19.2325		TFC6	257	240	7	2.72374	1.64435	100	91	9	9	4.89578
Plate 4	E8	172B				177	176	1	0.564972		379	376	3	0.791557
Plate 4	E9	173A	orf19.4585	TFG1		186	186	0	0	0	157	157	0	0	0
Plate 4	E10	173B				170	170	0	0		327	327	0	0
Plate 4	E11	174A	orf19.889	THI20		145	145	0	0	0.322581	137	137	0	0	0
Plate 4	E12	174B				155	154	1	0.645161		132	132	0	0
Plate 4	F1	175A	orf19.4625	TOA2		303	291	9	2.9703	2.53117	51	43	8	15.6863	12.1289
Plate 4	F2	175B				239	234	5	2.09205		140	128	12	8.57143
Plate 4	F3	176A	orf19.668		TOS4	154	154	0	0	0	104	103	1	0.961538	0.480769	pinkish
Plate 4	F4	176B				172	172	0	0		128	128	0	0
Plate 4	F5	177A	orf19.6109	TUP1		196	195	1	0.510204	0.255102	512	511	1	0.195312	1.38734
Plate 4	F6	177B				239	239	0	0		504	491	13	2.57937
Plate 4	F7	178A	orf19.4941	TYE7		256	255	1	0.390625	0.195312	40	40	0	0	0
Plate 4	F8	178B				136	136	0	0		122	122	0	0
Plate 4	F9	179A	orf19.7570	UGA3		205	203	2	0.97561	0.821138	126	125	1	0.793651	0.396825
Plate 4	F10	179B				150	149	1	0.666667		225	225	0	0
Plate 4	F11	180A	orf19.7317	UGA33		105	99	3	2.85714	1.42857	5	4	1	20	10
Plate 4	F12	180B				65	65	0	0		75	75	0	0
Plate 4	G1	181A	orf19.1822	UME6		264	264	0	0	0	7	0	0	0	0	pinkish, filamentous
Plate 4	G2	181B				218	218	0	0		35	0	0	0
Plate 4	G3	182A	orf19.2745	UME7		276	274	2	0.724638	0.634058	130	130	0	0	0.326797
Plate 4	G4	182B				184	183	1	0.543478		153	152	1	0.653595
Plate 4	G5	183A	orf19.391	UPC2		321	320	1	0.311526	0.155763	143	143	0	0	0
Plate 4	G6	183B				180	180	0	0		86	86	0	0
Plate 4	G7	184A	orf19.155	URE2		244	244	0	0	0.230415	95	94	1	1.05263	0.526316
Plate 4	G8	184B				217	216	1	0.460829		110	110	0	0
Plate 4	G9	185A	orf19.1035	WAR1		181	176	5	2.76243	2.00105	233	232	1	0.429185	0.514893
Plate 4	G10	185B				242	239	3	1.23967		333	331	2	0.600601
Plate 4	G11	186A	orf19.5210		XBP1	254	246	7	2.75591	2.7541	140	140	0	0	0	pinkish, filamentous
Plate 4	G12	186B				218	211	6	2.75229		152	152	0	0
Plate 4	H1	187A	orf19.3193	FCR3		173	170	3	1.7341	1.33217	167	166	1	0.598802	0.585934
Plate 4	H2	187B				215	213	2	0.930233		349	347	2	0.573066
Plate 4	H3	188A	orf19.2293			199	198	1	0.502513	1.12234	131	130	1	0.763359	0.653419
Plate 4	H4	188B				287	282	5	1.74216		184	183	1	0.543478
Plate 4	H5	189A	orf19.255	ZCF1		165	164	1	0.606061	1.52254	224	224	0	0	0.25641
Plate 4	H6	189B				205	200	5	2.43902		195	194	1	0.512821
Plate 4	H7	190A	orf19.2280	ZCF10		150	148	2	1.33333	1.09957	164	163	1	0.609756	0.304878
Plate 4	H8	190B				231	229	2	0.865801		130	130	0	0
Plate 4	H9	191A	orf19.2423	ZCF11		114	112	2	1.75439	1.77005	149	146	3	2.01342	2.4773	pink (but not opaque)
Plate 4	H10	191B				168	165	3	1.78571		68	66	2	2.94118
Plate 4	H11	192A	orf19.2623	ECM22		145	143	2	1.37931	0.689655	180	179	1	0.555556	0.277778
Plate 4	H12	192B				139	139	0	0		227	227	0	0
Plate 5	A1	193A	orf19.2646	ZCF13	HAP1	205	203	2	0.97561	0.982854	267	267	0	0	0.303951
Plate 5	A2	193B				202	200	2	0.990099		329	327	2	0.607903
Plate 5	A3	194A	orf19.2647	ZCF14		276	274	2	0.724638	1.37927	219	218	1	0.456621	0.869336
Plate 5	A4	194B				295	289	6	2.0339		234	231	3	1.28205
Plate 5	A5	195A	orf19.2753	ZCF15		206	203	3	1.45631	1.64981	249	248	1	0.401606	0.200803
Plate 5	A6	195B				217	213	4	1.84332		231	231	0	0
Plate 5	A7	196A	orf19.2808	ZCF16		154	152	2	1.2987	0.858556	286	285	1	0.34965	0.174825	pinkish
Plate 5	A8	196B				239	238	1	0.41841		335	335	0	0
Plate 5	A9	197A	orf19.3305	ZCF17		221	220	1	0.452489	0.747078	215	214	1	0.465116	0.232558
Plate 5	A10	197B				192	190	2	1.04167		173	173	0	0
Plate 5	A11	198A	orf19.3405	ZCF18		175	174	1	0.571429	1.20737	142	142	0	0	0.546448
Plate 5	A12	198B				217	213	4	1.84332		183	181	2	1.0929
Plate 5	B1	199A	orf19.3876	ZCF19		206	200	6	2.91262	1.94892	182	180	2	1.0989	0.795756
Plate 5	B2	199B				203	201	2	0.985222		203	202	1	0.492611
Plate 5	B3	200A	orf19.431	ZCF2		213	208	5	2.34742	1.93128	139	137	2	1.43885	1.24852
Plate 5	B4	200B				264	260	4	1.51515		189	187	2	1.0582
Plate 5	B5	201A	orf19.4145	ZCF20		210	205	5	2.38095	2.1757	198	196	2	1.0101	1.55217
Plate 5	B6	201B				203	199	4	1.97044		191	187	4	2.09424
Plate 5	B7	202A	orf19.4166	ZCF21		306	306	0	0	0	577	473	104	18.0243	13.7796		white colonies had opaque sectors after 14 days
Plate 5	B8	202B				210	210	0	0		430	389	41	9.53488
Plate 5	B9	203A	orf19.4251	ZCF22		256	253	3	1.17188	1.71716	171	169	2	1.16959	1.04562
Plate 5	B10	203B				221	216	5	2.26244		217	215	2	0.921659
Plate 5	B11	204A	orf19.4450	ZCF23		196	192	4	2.04082	1.25515	241	240	1	0.414938	0.42486
Plate 5	B12	204B				213	212	1	0.469484		230	229	1	0.434783
Plate 5	C1	205A	orf19.4524	ZCF24		200	198	2	1	1.48522	135	134	1	0.740741	1.4342
Plate 5	C2	205B				203	199	4	1.97044		141	138	3	2.12766
Plate 5	C3	206A	orf19.4568	ZCF25		153	152	1	0.653595	0.597068	152	152	0	0	0
Plate 5	C4	206B				185	184	1	0.540541		156	156	0	0
Plate 5	C5	207A	orf19.4573	ZCF26		145	145	0	0	0.204082	118	111	7	5.9322	5.10896
Plate 5	C6	207B				245	244	1	0.408163		140	134	6	4.28571
Plate 5	C7	208A	orf19.4649	ZCF27		144	144	0	0	1.03448	60	60	0	0	0.925926	pinkish
Plate 5	C8	208B				145	142	3	2.06897		54	53	1	1.85185
Plate 5	C9	209A	orf19.4767	ZCF28		147	147	0	0	0.337838	78	78	0	0	2.14286
Plate 5	C10	209B				148	147	1	0.675676		70	67	3	4.28571
Plate 5	C11	210A	orf19.5133	ZCF29		161	161	0	0	0	171	171	0	0	0.239234
Plate 5	C12	210B				212	212	0	0		209	208	1	0.478469
Plate 5	D1	211A	orf19.1168	ZCF3		200	200	0	0	0	160	160	0	0	0
Plate 5	D2	211B				242	242	0	0		187	187	0	0
Plate 5	D3	212A	orf19.5251	ZCF30		240	240	0	0	0	253	252	1	0.395257	0.389936
Plate 5	D4	212B				319	319	0	0		260	259	1	0.384615
Plate 5	D5	213A	orf19.5924	ZCF31		215	214	1	0.465116	0.232558	148	148	0	0	0	pinkish
Plate 5	D6	213B				182	182	0	0		199	199	0	0
Plate 5	D7	214A	orf19.5940	ZCF32		149	148	1	0.671141	0.611814	177	177	0	0	0.189394
Plate 5	D8	214B				181	180	1	0.552486		264	263	1	0.378788
Plate 5	D9	215A	orf19.5992	WOR2		177	177	0	0	0	128	93	35	27.3438	26.7154		white colonies had opaque sectors after 14 days
Plate 5	D10	215B				185	185	0	0		115	85	30	26.087
Plate 5	D11	216A	orf19.6182	ZCF34		216	216	0	0	0.241546	194	193	1	0.515464	0.257732
Plate 5	D12	216B				207	206	1	0.483092		224	224	0	0
Plate 5	E1	217A	orf19.7371	ZCF35		189	187	2	1.0582	1.18412	145	55	90	62.069	66.7488
Plate 5	E2	217B				229	226	3	1.31004		105	30	75	71.4286
Plate 5	E3	218A	orf19.7372	MRR1		190	189	1	0.526316	0.263158	180	177	3	1.66667	1.99612
Plate 5	E4	218B				218	218	0	0		86	84	2	2.32558
Plate 5	E5	219A	orf19.7381	AHR1	ZCF37	150	148	2	1.33333	0.896024	58	57	1	1.72414	1.47935	pinkish
Plate 5	E6	219B				218	217	1	0.458716		81	80	1	1.23457
Plate 5	E7	220A	orf19.7518	ZCF38		181	180	1	0.552486	0.871481	88	87	1	1.13636	1.17794
Plate 5	E8	220B				168	166	2	1.19048		82	81	1	1.21951
Plate 5	E9	221A	orf19.7583	ZCF39		176	172	4	2.27273	1.77739	145	143	2	1.37931	0.689655
Plate 5	E10	221B				234	231	3	1.28205		111	111	0	0
Plate 5	E11	222A	orf19.1227	ZCF4		167	166	1	0.598802	0.515851	143	140	3	2.0979	1.77359
Plate 5	E12	222B				231	230	1	0.4329		138	136	2	1.44928
Plate 5	F1	223A	orf19.1255	ZCF5		305	296	9	2.95082	2.03721	1	1	0	0	1.94175	pinkish
Plate 5	F2	223B				267	264	3	1.1236		103	99	4	3.8835
Plate 5	F3	224A	orf19.1497	ZCF6		156	156	0	0	0.210084	108	107	1	0.925926	1.4245
Plate 5	F4	224B				238	237	1	0.420168		104	102	2	1.92308
Plate 5	F5	225A	orf19.1685	ZCF7		148	147	1	0.675676	0.557136	121	121	0	0	1.12782
Plate 5	F6	225B				228	227	1	0.438596		133	130	3	2.25564
Plate 5	F7	226A	orf19.1718	ZCF8		134	134	0	0	1.37457	111	107	4	3.6036	1.8018	pinkish
Plate 5	F8	226B				291	279	8	2.74914		1	1	0	0
Plate 5	F9	227A	orf19.2077	ZCF9		235	232	3	1.2766	1.38457	206	201	5	2.42718	1.54472
Plate 5	F10	227B				335	330	5	1.49254		151	150	1	0.662252
Plate 5	F11	228A	orf19.3187	ZNC1		262	258	4	1.52672	0.921587	210	206	4	1.90476	2.39469
Plate 5	F12	228B				316	315	1	0.316456		104	101	3	2.88462
Plate 5	G1	229A	orf19.3300	ZPR1		264	256	7	2.65152	1.78307	135	133	2	1.48148	1.32214
Plate 5	G2	229B				328	325	3	0.914634		172	170	2	1.16279
Plate 5	G3	230A	orf19.274	TFC4		178	177	1	0.561798	0.593399	128	125	3	2.34375	1.81843
Plate 5	G4	230B				320	318	2	0.625		232	229	3	1.2931
Plate 5	G5	231A	orf19.470			248	247	1	0.403226	0.333192	145	143	2	1.37931	1.39888
Plate 5	G6	231B				380	379	1	0.263158		141	139	2	1.41844
Plate 5	G7	232A	orf19.536			299	296	3	1.00334	0.83062	181	181	0	0	0.837989
Plate 5	G8	232B				304	302	2	0.657895		179	176	3	1.67598
Plate 5	G9	233A	orf19.567	TFB3		205	204	1	0.487805	0.596015	103	102	1	0.970874	1.89389
Plate 5	G10	233B				284	282	2	0.704225		142	138	4	2.8169
Plate 5	G11	234A	orf19.735			220	218	2	0.909091	0.810417	208	201	7	3.36538	2.66308
Plate 5	G12	234B				281	279	2	0.711744		204	200	4	1.96078
Plate 5	H1	235A	orf19.736	SRB8	736	292	286	6	2.05479	1.52001	218	208	10	4.58716	3.14464
Plate 5	H2	235B				406	402	4	0.985222		235	231	4	1.70213
Plate 5	H3	236A	orf19.794	SSN3	794	319	313	6	1.88088	1.42275	160	158	2	1.25	1.39423
Plate 5	H4	236B				311	308	3	0.96463		260	256	4	1.53846
Plate 5	H5	237A	orf19.798	TAF14		283	281	2	0.706714	0.908912	143	138	5	3.4965	1.74825
Plate 5	H6	237B				180	178	2	1.11111		92	92	0	0
Plate 5	H7	238A	orf19.861			238	237	1	0.420168	1.58623	72	66	6	8.33333	5.51802	pink (but not opaque)	pink colonies had opaque sectors after 14 days
Plate 5	H8	238B				109	106	3	2.75229		37	36	1	2.7027
Plate 5	H9	239A	orf19.2528			321	317	4	1.24611	1.81759	220	215	5	2.27273	1.57884
Plate 5	H10	239B				293	286	7	2.38908		226	224	2	0.884956
Plate 5	H11	240A	orf19.2612			229	225	4	1.74672	1.99277	237	227	10	4.21941	6.9174
Plate 5	H12	240B				268	262	6	2.23881		208	188	20	9.61538
Plate 6	A1	241A	orf19.2674			220	220	0	0	0.414938	166	161	5	3.01205	3.81816
Plate 6	A2	241B				241	239	2	0.829876		173	165	8	4.62428
Plate 6	A3	242A	orf19.2682			224	223	1	0.446429	0.457956	146	141	5	3.42466	3.06368
Plate 6	A4	242B				213	212	1	0.469484		148	144	4	2.7027
Plate 6	A5	243A	orf19.2693	GST2	2693	256	255	1	0.390625	0.564316	203	201	2	0.985222	0.740136
Plate 6	A6	243B				271	269	2	0.738007		202	201	1	0.49505
Plate 6	A7	244A	orf19.2736			256	255	1	0.390625	1.50536	216	213	3	1.38889	1.03228
Plate 6	A8	244B				229	221	6	2.62009		148	147	1	0.675676
Plate 6	A9	245A	orf19.2857			302	300	2	0.662252	0.558399	262	260	2	0.763359	1.43802
Plate 6	A10	245B				220	219	1	0.454545		142	139	3	2.11268
Plate 6	A11	246A	orf19.2961			331	328	3	0.906344	0.699478	143	138	5	3.4965	1.74825
Plate 6	A12	246B				203	202	1	0.492611		91	91	0	0
Plate 6	B1	247A	orf19.3018	SPP1	3018	187	185	2	1.06952	0.534759	219	219	0	0	0
Plate 6	B2	247B				214	214	0	0		213	213	0	0
Plate 6	B3	248A	orf19.3088			163	163	0	0	0.621118	128	128	0	0	0.882353
Plate 6	B4	248B				161	159	2	1.24224		170	167	3	1.76471
Plate 6	B5	249A	orf19.3121	GST1	3121	156	156	0	0	0	200	198	2	1	1.14103
Plate 6	B6	249B				163	163	0	0		156	154	2	1.28205
Plate 6	B7	250A	orf19.3242			136	136	0	0	0.609756	237	236	1	0.421941	1.26917
Plate 6	B8	250B				164	162	2	1.21951		189	185	4	2.1164
Plate 6	B9	251A	orf19.684			174	172	2	1.14943	0.574713	253	252	1	0.395257	0.392181
Plate 6	B10	251B				151	151	0	0		257	256	1	0.389105
Plate 6	B11	252A	orf19.3407			86	83	2	2.32558	1.54158	195	191	4	2.05128	1.74334
Plate 6	B12	252B				132	131	1	0.757576		209	206	3	1.43541
Plate 6	C1	253A	orf19.3683	AGE3	3683	47	47	0	0	0.390625	125	125	0	0	0	pinkish, filamentous borders
Plate 6	C2	253B				128	127	1	0.78125		130	130	0	0
Plate 6	C3	254A	orf19.3835			139	139	0	0	0	246	246	0	0	0.505051
Plate 6	C4	254B				99	99	0	0		198	196	2	1.0101
Plate 6	C5	255A	orf19.3928			99	97	2	2.0202	1.49087	134	132	2	1.49254	0.746269
Plate 6	C6	255B				104	103	1	0.961538		138	138	0	0
Plate 6	C7	256A	orf19.3969	SFL2	3969	117	115	2	1.7094	1.14372	4	4	0	0	0	pinkish, filamentous
Plate 6	C8	256B				173	172	1	0.578035		50	50	0	0
Plate 6	C9	257A	orf19.4194			106	106	0	0	0.636943	277	277	0	0	0
Plate 6	C10	257B				157	155	2	1.27389		246	246	0	0
Plate 6	C11	258A	orf19.4295			111	111	0	0	0.37594	338	336	2	0.591716	0.55096
Plate 6	C12	258B				133	132	1	0.75188		196	195	1	0.510204
Plate 6	D1	259A	orf19.4342			146	143	3	2.05479	1.0274	205	203	2	0.97561	0.487805
Plate 6	D2	259B				147	147	0	0		130	130	0	0
Plate 6	D3	260A	orf19.4388			121	117	3	2.47934	1.65634	217	215	2	0.921659	0.946266
Plate 6	D4	260B				120	119	1	0.833333		206	204	2	0.970874
Plate 6	D5	261A	orf19.4882			99	99	0	0	1.37615	300	299	1	0.333333	0.166667
Plate 6	D6	261B				218	212	6	2.75229		8	8	0	0
Plate 6	D7	262A	orf19.4972	OFI1		133	133	0	0	0.813008	93	86	7	7.52688	9.25125	pinkish, filamentous borders
Plate 6	D8	262B				123	121	2	1.62602		82	73	9	10.9756
Plate 6	D9	263A	orf19.4998	ROB1	4998	138	136	2	1.44928	0.724638	204	202	2	0.980392	0.791401
Plate 6	D10	263B				175	175	0	0		166	165	1	0.60241
Plate 6	D11	264A	orf19.5026			183	183	0	0	0	281	281	0	0	0
Plate 6	D12	264B				200	200	0	0		202	202	0	0
Plate 6	E1	265A	orf19.5068	IRE1	5068	104	102	2	1.92308	0.961538	213	204	9	4.22535	3.34218
Plate 6	E2	265B				179	179	0	0		244	238	6	2.45902
Plate 6	E3	266A	orf19.5297			107	106	1	0.934579	0.73756	179	178	1	0.558659	0.27933
Plate 6	E4	266B				185	184	1	0.540541		174	174	0	0
Plate 6	E5	267A	orf19.5388	SWD1	5388	118	115	3	2.54237	1.27119	235	234	1	0.425532	1.46277
Plate 6	E6	267B				178	178	0	0		160	156	4	2.5
Plate 6	E7	268A	orf19.5846			116	116	0	0	0.694444	195	191	4	2.05128	1.02564
Plate 6	E8	268B				216	213	3	1.38889		85	85	0	0
Plate 6	E9	269A	orf19.5853			121	120	1	0.826446	0.640496	154	153	1	0.649351	0.965701
Plate 6	E10	269B				220	219	1	0.454545		156	154	2	1.28205
Plate 6	E11	270A	orf19.5871			165	165	0	0	0	407	402	5	1.2285	0.614251
Plate 6	E12	270B				224	224	0	0		227	227	0	0
Plate 6	F1	271A	orf19.5953			128	126	2	1.5625	0.78125	118	111	7	5.9322	5.23883
Plate 6	F2	271B				205	205	0	0		132	126	6	4.54545
Plate 6	F3	272A	orf19.5975			119	118	1	0.840336	0.666473	247	245	2	0.809717	0.703366
Plate 6	F4	272B				203	202	1	0.492611		335	333	2	0.597015
Plate 6	F5	273A	orf19.6102			129	128	1	0.775194	0.598567	218	218	0	0	0
Plate 6	F6	273B				237	236	1	0.421941		343	343	0	0
Plate 6	F7	274A	orf19.6239			91	91	0	0	0	231	229	2	0.865801	0.4329
Plate 6	F8	274B				150	150	0	0		191	191	0	0
Plate 6	F9	275A	orf19.6694			65	65	0	0	0	211	211	0	0	0.507614
Plate 6	F10	275B				222	222	0	0		197	195	2	1.01523
Plate 6	F11	276A	orf19.6719			166	166	0	0	0	142	141	1	0.704225	0.352113
Plate 6	F12	276B				170	170	0	0		229	229	0	0
Plate 6	G1	277A	orf19.6781			99	99	0	0	0	189	186	3	1.5873	0.793651
Plate 6	G2	277B				180	180	0	0		239	239	0	0
Plate 6	G3	278A	orf19.6820			61	61	0	0	0	175	175	0	0	0.684932
Plate 6	G4	278B				142	142	0	0		219	216	3	1.36986
Plate 6	G5	279A	orf19.6845			247	247	0	0	0	102	101	1	0.980392	0.490196	pinkish
Plate 6	G6	279B				103	103	0	0		185	185	0	0
Plate 6	G7	280A	orf19.6850			570	568	2	0.350877	0.175439	146	146	0	0	0.202429
Plate 6	G8	280B				158	158	0	0		247	246	1	0.404858
Plate 6	G9	281A	orf19.6874			109	109	0	0	0.552486	267	265	2	0.749064	0.374532
Plate 6	G10	281B				181	179	2	1.10497		273	273	0	0
Plate 6	G11	282A	orf19.6923			160	159	1	0.625	0.3125	180	180	0	0	0
Plate 6	G12	282B				131	131	0	0		231	231	0	0
Plate 6	H1	283A	orf19.1007			146	146	0	0	0	221	221	0	0	0.352113
Plate 6	H2	283B				195	195	0	0		426	423	3	0.704225
Plate 6	H3	284A	orf19.1111			100	100	0	0	0.549451	259	257	2	0.772201	0.576214
Plate 6	H4	284B				91	90	1	1.0989		263	262	1	0.380228
Plate 6	H5	285A	orf19.1178			87	87	0	0	0.285714	269	267	2	0.743494	0.371747
Plate 6	H6	285B				175	174	1	0.571429		321	321	0	0
Plate 6	H7	286A	orf19.1228	HAP2		74	74	0	0	0	234	233	1	0.42735	0.213675
Plate 6	H8	286B				221	221	0	0		297	297	0	0
Plate 6	H9	287A	orf19.1496			93	93	0	0	0.304878	159	159	0	0	0.460829
Plate 6	H10	287B				164	163	1	0.609756		217	215	2	0.921659
Plate 6	H11	288A	orf19.1451	SRB9		238	237	1	0.420168	0.210084	141	141	0	0	0.251256
Plate 6	H12	288B				141	141	0	0		199	198	1	0.502513
Plate 7	A1	289A	orf19.1476			253	253	0	0	0	157	157	0	0	0.220264
Plate 7	A2	289B				97	97	0	0		227	226	1	0.440529
Plate 7	A3	290A	orf19.1526	SNF2		107	107	0	0	0	167	167	0	0	0
Plate 7	A4	290B				106	106	0	0		152	152	0	0
Plate 7	A5	291A	orf19.1528			138	138	0	0	0	145	145	0	0	0.210084
Plate 7	A6	291B				170	170	0	0		238	237	1	0.420168
Plate 7	A7	292A	orf19.1565			235	235	0	0	0.47619	156	156	0	0	0.27933
Plate 7	A8	292B				105	104	1	0.952381		179	178	1	0.558659
Plate 7	A9	293A	orf19.1574			116	116	0	0	0	151	151	0	0	0
Plate 7	A10	293B				202	202	0	0		197	197	0	0
Plate 7	A11	294A	orf19.1577			62	61	1	1.6129	1.55833	82	82	0	0	0	pink (but not opaque)
Plate 7	A12	294B				133	131	2	1.50376		141	141	0	0
Plate 7	B1	295A	orf19.1729			71	70	1	1.40845	0.967383	172	170	2	1.16279	0.581395
Plate 7	B2	295B				190	189	1	0.526316		223	223	0	0
Plate 7	B3	296A	orf19.1757			134	134	0	0	0	129	127	2	1.55039	2.18364
Plate 7	B4	296B				145	145	0	0		142	138	4	2.8169
Plate 7	B5	297A	orf19.1826	MDM34		115	114	1	0.869565	0.71256	271	270	1	0.369004	0.786911
Plate 7	B6	297B				180	179	1	0.555556		166	164	2	1.20482
Plate 7	B7	298A	orf19.1864			173	173	0	0	0	144	144	0	0	0.297619
Plate 7	B8	298B				216	216	0	0		168	167	1	0.595238
Plate 7	B9	299A	orf19.2064			157	157	0	0	0.276243	187	186	1	0.534759	0.596327
Plate 7	B10	299B				181	180	1	0.552486		152	151	1	0.657895
Plate 7	B11	300A	orf19.2099			125	124	1	0.8	0.4	194	192	2	1.03093	0.515464
Plate 7	B12	300B				226	226	0	0		218	218	0	0
Plate 7	C1	301A	orf19.2111			137	137	0	0	0	107	106	1	0.934579	1.73311
Plate 7	C2	301B				170	170	0	0		158	154	4	2.53165
Plate 7	C3	302A	orf19.2135	TSM1		900	895	5	0.555556	0.277778	154	154	0	0	0.363636
Plate 7	C4	302B				141	141	0	0		275	273	2	0.727273
Plate 7	C5	303A	orf19.2236	FHL1	2236	150	150	0	0	0	150	150	0	0	0
Plate 7	C6	303B				150	150	0	0		150	150	0	0
Plate 7	C7	304A	orf19.2260			176	175	1	0.568182	0.558816	218	212	6	2.75229	1.90525
Plate 7	C8	304B				182	181	1	0.549451		189	187	2	1.0582
Plate 7	C9	305A	orf19.2272	AFT2	2272	111	111	0	0	0	124	124	0	0	0	pinkish, filamentous borders
Plate 7	C10	305B				128	128	0	0		200	200	0	0
Plate 7	C11	306A	orf19.2393			128	128	0	0	0.310559	136	136	0	0	0
Plate 7	C12	306B				161	160	1	0.621118		224	224	0	0
Plate 7	D1	307A	orf19.2399			148	148	0	0	0	196	196	0	0	0
Plate 7	D2	307B				142	142	0	0		181	181	0	0
Plate 7	D3	308A	orf19.2458			153	151	2	1.30719	0.653595	182	182	0	0	0
Plate 7	D4	308B				148	148	0	0		192	192	0	0
Plate 7	D5	309A	orf19.653			173	173	0	0	0.251256	169	168	1	0.591716	0.295858
Plate 7	D6	309B				199	198	1	0.502513		221	221	0	0
Plate 7	D7	310A	orf19.1129			215	213	2	0.930233	0.465116	149	149	0	0	0
Plate 7	D8	310B				174	174	0	0		287	287	0	0
Plate 7	D9	311A	orf19.1694			85	85	0	0	0	135	135	0	0	0
Plate 7	D10	311B				195	195	0	0		263	263	0	0
Plate 7	D11	312A	orf19.4125			310	308	2	0.645161	0.613278	162	161	1	0.617284	0.767358
Plate 7	D12	312B				172	171	1	0.581395		218	216	2	0.917431
Plate 7	E1	313A	orf19.6921			245	243	2	0.816327	0.66197	271	270	1	0.369004	0.4752
Plate 7	E2	313B				197	196	1	0.507614		172	171	1	0.581395
Plate 7	E3	314A	orf19.7098			232	229	3	1.2931	0.646552	188	187	1	0.531915	0.592755
Plate 7	E4	314B				252	252	0	0		153	152	1	0.653595
Plate 7	E5	315A	orf19.4433	CPH1		117	117	0	0	0	106	31	75	70.7547	69.1736	wrinkled	Data from secondary screen
Plate 7	E6	315B				150	150	0	0		108	35	73	67.5926
Plate 7	E7	316A	orf19.7454	TAF60		230	228	2	0.869565	0.904266	153	151	2	1.30719	0.892829
Plate 7	E8	316B				213	211	2	0.938967		209	208	1	0.478469
Plate 7	E9	317A	orf19.1751	SPT23		248	247	1	0.403226	0.201613	151	150	1	0.662252	0.889785
Plate 7	E10	317B				142	142	0	0		179	177	2	1.11732
Plate 7	E11	318A	orf19.4884	WOR1		234	232	2	0.854701	0.663199	69	0	69	100	100
Plate 7	E12	318B				212	211	1	0.471698		71	0	71	100
Plate 7	F1	319A	orf19.391	UPC2	UPC2G648D	196	196	0	0	0	167	159	8	4.79042	3.45341
Plate 7	F2	319B				175	175	0	0		189	185	4	2.1164
Plate 7	F3	320A	orf19.7372	MRR1	MRR1P683S	235	235	0	0	0	183	181	2	1.0929	1.08993
Plate 7	F4	320B				319	319	0	0		92	91	1	1.08696
Plate 7	F5	321A	orf19.7539	INO2		301	289	9	2.99003	1.49502	93	86	7	7.52688	3.76344
Plate 7	F6	321B				317	317	0	0		226	226	0	0
Plate 7	F7	322A	orf19.837.1	INO4		225	224	1	0.444444	0.407407	162	161	1	0.617284	0.51356
Plate 7	F8	322B				270	269	1	0.37037		244	243	1	0.409836
Plate 7	F9	323A	orf19.1623	CAP1	CAP1DC333	226	225	1	0.442478	0.422852	270	270	0	0	0.234742
Plate 7	F10	323B				248	247	1	0.403226		213	212	1	0.469484
Plate 7	F11	324A	orf19.1604			150	149	1	0.666667	0.333333	100	99	1	1	0.5
Plate 7	F12	324B				150	150	0	0		100	100	0	0
Plate 7	G1	325A	orf19.4056	BRG1	GAT21272	209	208	1	0.478469	0.478469	105	105	0	0	0	wrinkled
Plate 7	G2	325B				209	208	1	0.478469		30	30	0	0
Plate 7	G3	326A	orf19.801	TBF1		198	196	2	1.0101	1.54672	209	208	1	0.478469	0.92889
Plate 7	G4	326B				192	188	4	2.08333		145	143	2	1.37931
Plate 7	G5	327A	orf19.3188	TAC1	TAC1G980E	186	184	2	1.07527	0.788891	175	173	2	1.14286	0.891941
Plate 7	G6	327B				199	198	1	0.502513		156	155	1	0.641026
Plate 7	G7	328A	orf19.6121	MNL1		150	149	1	0.666667	0.333333	100	100	0	0	0
Plate 7	G8	328B				150	150	0	0		100	100	0	0
Plate 7	G9	329A	orf19.4288	CTA7		130	120	3	2.30769	2.18477	3	3	0	0	0
Plate 7	G10	329B				97	93	2	2.06186		24	24	0	0
Plate 7	G11	330A	orf19.6203	PUT3		194	190	4	2.06186	1.53344	76	68	8	10.5263	8.98656	small, pinkish	Data from secondary screen; most small colonies were
Plate 7	G12	330B				199	197	2	1.00503		94	87	7	7.44681			opaque after 14 days
Plate 7	H1	331A	orf19.6038	UGA32		184	183	1	0.543478	0.271739	179	178	1	0.558659	0.597801
Plate 7	H2	331B				192	192	0	0		157	156	1	0.636943
Plate 7	H3	332A	orf19.4046			154	153	1	0.649351	0.97827	181	180	1	0.552486	1.60603
Plate 7	H4	332B				153	151	2	1.30719		188	183	5	2.65957
Plate 7	H5	333A	orf19.166	ASG1		150	150	0	0	0.333333	100	100	0	0	0
Plate 7	H6	333B				150	149	1	0.666667		100	100	0	0
Plate 7	H7	334A	orf19.6888			150	150	0	0	0	100	99	1	1	0.5
Plate 7	H8	334B				150	150	0	0		100	100	0	0
Plate 7	H9	335A	orf19.1084	CDC39		150	149	1	0.666667	0.333333	100	100	0	0	0.5
Plate 7	H10	335B				150	150	0	0		100	99	1	1
Plate 7	H11	336A	orf19.2545	DOT6		150	149	1	0.666667	0.333333	100	100	0	0	1
Plate 7	H12	336B				150	150	0	0		100	98	2	2
Plate 8	A1	337A	orf19.2847			150	150	0	0	0	100	99	1	1	1
Plate 8	A2	337B				150	150	0	0		100	99	1	1
Plate 8	A3	338A	orf19.3294	MBF1		150	148	2	1.33333	0.666667	100	100	0	0	0
Plate 8	A4	338B				150	150	0	0		100	100	0	0
Plate 8	A5	339A	orf19.3865	RFX1		150	150	0	0	0.333333	100	100	0	0	0	pinkish
Plate 8	A6	339B				150	149	1	0.666667		100	100	0	0
Plate 8	A7	340A	orf19.7017	YOX1		150	150	0	0	0	37	34	3	8.10811	11.6929	pinkish, filamentous borders	Data from secondary screen
Plate 8	A8	340B				150	150	0	0		72	61	11	15.2778
Plate 8	A9	341A	orf19.7436	AAF1		150	150	0	0	0	109	105	4	3.66972	2.62226	pinkish	pinkish colonies had opaque sectors after 14 days
Plate 8	A10	341B				150	150	0	0		127	125	2	1.5748
Plate 8	A11	342A	orf19.5031	SSK1		150	149	1	0.666667	1.66667	71	71	0	0	0	pink (but not opaque)
Plate 8	A12	342B				150	105	4	2.66667		80	80	0	0
Plate 8	B1	343A	orf19.2884	CDC68		150	150	0	0	0	100	100	0	0	0.5	pinkish, filamentous borders
Plate 8	B2	343B				150	150	0	0		100	99	1	1
		a includes mixed white/opaque colonies
		b average percentage of opaque plus mixed white/opaque colonies for the two independent clones
			Genes selected for further analysis by constructing deletion mutants

## Sheet: Table S4
Table S4. Secondary screening of transcription factor-induced white-opaque switching in WO-1. (in modiifed Lee's)
					Preculture without Dox, plates without Dox						Preculture with Dox, plates without Dox						Preculture without Dox, plates with Dox						Preculture with Dox, plates with Dox					Other colony phenotypes on plates with Dox
Library clone	orf19 no.	CGD name	Library name	total	white	mixed	opaque	% opaque a	average b	total	white	mixed	opaque	% opaque a	average b	total	white	mixed	opaque	% opaque a	average b	total	white	mixed	opaque	% opaque a	average b
40A	orf19.4590	RFX2		167	167	0	0	0	0	112	105	5	2	6.25	6.97115	146	146	0	0	0	0	66	53	6	7	19.697	16.8907	pink (not opaque)
40B				188	188	0	0	0		91	84	6	1	7.69231		180	180	0	0	0		142	122	10	10	14.0845
49A	orf19.3127	CZF1		176	175	1	0	0.568182	0.284091	131	2	0	129	98.4733	98.0462	196	0	196	0	100	100	114	0	2	112	100	100
49B				182	182	0	0	0		42	1	0	41	97.619		155	0	155	0	100		61	0	0	61	100
103A	orf19.2119	NDT80		136	135	1	0	0.735294	1.79622	65	31	5	29	52.3077	60.9538	140	135	5	0	3.57143	2.23616	88	41	11	36	53.4091	69.0122	pinkish
103B				105	102	3	0	2.85714		125	38	20	67	69.6		111	110	0	1	0.900901		104	16	20	68	84.6154
116A	orf19.5558	RBF1		212	212	0	0	0	0	98	71	5	22	27.551	27.1476	208	196	12	0	5.76923	4.53751	97	75	9	13	22.6804	25.3187
116B				217	217	0	0	0		86	63	5	18	26.7442		242	234	8	0	3.30579		93	67	12	14	27.957
121A	orf19.4662	RLM1		147	147	0	0	0	0.537634	87	82	5	0	5.74713	5.57627	161	160	1	0	0.621118	0.310559	81	80	1	0	1.23457	2.54036
121B				93	92	1	0	1.07527		37	35	2	0	5.40541		132	132	0	0	0		52	50	2	0	3.84615
137A	orf19.4869	SFU1		93	91	2	0	2.15054	1.07527	50	26	7	17	48	41.5	101	100	1	0	0.990099	0.49505	31	16	1	14	48.3871	52.4544	pinkish, filamentous borders
137B				117	117	0	0	0		60	39	6	15	35		130	130	0	0	0		92	40	1	51	56.5217
202A	orf19.4166	ZCF21		97	95	2	0	2.06186	1.03093	188	184	1	3	2.12766	3.64115	92	72	20	0	21.7391	29.5263	235	219	15	1	6.80851	14.915
202B				110	110	0	0	0		194	184	4	6	5.15464		67	42	25	0	37.3134		139	107	30	2	23.0216
215A	orf19.5992	WOR2		320	316	4	0	1.25	0.972222	196	182	6	8	7.14286	9.15282	381	329	52	0	13.6483	14.1982	213	136	28	49	36.1502	37.553
215B				432	429	3	0	0.694444		215	191	5	19	11.1628		278	237	41	0	14.7482		249	152	18	79	38.9558
217A	orf19.7371	ZCF35		135	134	1	0	0.740741	1.36047	70	51	14	5	27.1429	21.9785	169	169	0	0	0	1.6129	95	46	38	11	51.5789	54.3609
217B				101	99	2	0	1.9802		113	94	15	4	16.8142		93	90	3	0	3.22581		70	30	35	5	57.1429
262A	orf19.4972	OFI1		425	421	4	0	0.941176	0.990069	198	162	4	32	18.1818	28.9147	448	445	3	0	0.669643	0.927238	175	145	4	26	17.1429	22.4269	pinkish, filamentous borders
262B				385	381	4	0	1.03896		227	137	12	78	39.6476		422	417	5	0	1.18483		249	180	4	65	27.7108
315A	orf19.7318	CPH1		117	117	0	0	0	0	112	38	6	68	66.0714	61.6071	187	177	10	0	5.34759	5.12135	106	31	7	68	70.7547	69.1737	wrinkled
315B				150	150	0	0	0		84	36	7	41	57.1429		143	136	7	0	4.8951		108	35	5	68	67.5926
318A	orf19.4884	WOR1		130	125	5	0	3.84615	2.6273	165	2	1	162	98.7879	98.2472	168	0	0	168	100	100	128	0	0	128	100	100
318B				142	140	2	0	1.40845		218	5	1	212	97.7064		159	0	0	159	100		136	0	0	136	100
a includes mixed white/opaque colonies
b average percentage of opaque plus mixed white/opaque colonies for the two independent clones
	Genes selected for further analysis by constructing deletion mutants

## Sheet: Table S5
Table S5. Comparison of TF-induced white-opaque switching in WO-1 with and without CZF1.
		Preculture + dox, plate - dox						Preculture + dox, plate - dox				% age opaque or mixed	% age opaque or mixed
		opaque	sectors	white	Total			opaque	sectors	white	Total	WO-1	Δczf1
czf1G		0	0	200	200	WOG		0	1	199	200	0.5	0
czf1R		0	0	200	200	WOR		0	0	200	200	0	0
czf1G-CPH1	+CPH1	53	6	10	69	WOG-CPH1	+CPH1	80	9	48	137	64.9635	85.5072
czf1R-CPH1	+CPH1	33	3	10	46	WOR-CPH1	+CPH1	85	10	24	119	79.8319	78.2609
czf1G-CPH1	+RFX2	0	0	63	63	WOG-RFX2	+RFX2	4	5	97	106	8.49057	0
czf1R-CPH1	+RFX2	0	0	71	71	WOR-RFX2	+RFX2	5	5	88	98	10.2041	0
czf1G-CZF1	+CZF1	180	1	9	190	WOG-CZF1	+CZF1	62	0	1	63	98.4127	95.2632
czf1R-CZF1	+CZF1	177	1	0	178	WOR-CZF1	+CZF1	44	0	0	44	100	100
czf1G-NDT80	+NDT80	17	1	2	20	WOG-NDT80	+NDT80	54	0	1	55	98.1818	90
czf1R-NDT80	+NDT80	130	4	42	176	WOR-NDT80	+NDT80	158	3	10	171	94.152	76.1364
czf1G-RBF1	+RBF1	1	0	17	18	WOG-RBF1	+RBF1	51	10	80	141	43.2624	5.55556
czf1R-RBF1	+RBF1	1	0	16	17	WOR-RBF1	+RBF1	85	17	170	272	37.5	5.88235
czf1G-RLM1	+RLM1	2	7	304	313	WOG-RLM1	+RLM1	40	15	154	209	26.3158	2.8754
czf1R-RLM1	+RLM1	8	11	324	343	WOR-RLM1	+RLM1	45	21	178	244	27.0492	5.53936
czf1G-SFU1	+SFU1	0	0	76	76	WOG-SFU1	+SFU1	120	17	63	200	68.5	0
czf1R-SFU1	+SFU1	0	0	112	112	WOR-SFU1	+SFU1	95	16	75	186	59.6774	0
czf1G-ZCF21	+ZCF21	1	1	361	363	WOG-ZCF21	+ZCF21	12	4	446	462	3.4632	0.550964
czf1R-ZCF21	+ZCF21	2	2	313	317	WOR-ZCF21	+ZCF21	33	7	363	403	9.92556	1.26183														Δczf1 A		Δczf1 B
czf1G-WOR2	+WOR2	2	1	162	165	WOG-WOR2	+WOR2	63	8	172	243	29.2181	1.81818														0		0
czf1R-WOR2	+WOR2	0	1	196	197	WOR-WOR2	+WOR2	9	4	159	172	7.55814	0.507614														100		100
czf1G-ZCF35	+ZCF35	130	60	125	315	WOG-ZCF35	+ZCF35	280	33	51	364	85.989	60.3175														95.2632		100
czf1R-ZCF35	+ZCF35	120	15	91	226	WOR-ZCF35	+ZCF35	221	24	88	333	73.5736	59.7345														90		76.1364
czf1G-OFI1	OFI1	1	0	32	33	WOG-OFI1	OFI1	3	2	62	67	7.46269	3.0303														85.5072		78.2609
czf1R-OFI1	OFI1	1	0	26	27	WOR-OFI1	OFI1	6	3	49	58	15.5172	3.7037														60.3175		59.7345
czf1G-WOR1	+WOR1	89	0	0	89	WOG-WOR1	+WOR1	33	0	0	33	100	100														0		0
czf1R-WOR1	+WOR1	84	0	0	84	WOR-WOR1	+WOR1	71	0	0	71	100	100														5.55556		5.88235
																											2.8754		5.53936
Experimental conditions:																											1.81818		0.507614
YPD + 50 µM dox liquid culture, 10(-5) dilution plated on modifed Lee'smediium (plates without doxycyclin; control YPD liquid culture without dox plated on modified Lee's medium)																											3.0303		3.7037
Switching rate ( % opaque or opaque sectored colonies) was determined after 7 days of growth at room temperature																											0		0
Switching rate of - dox control in all cases (including parental strain control) <3%																											0.550964		1.26183
