# Supplementary material for: Transcriptional control of C. albicans white-opaque switching and modulation by environmental cues and strain background
Source: mBio. 2025 Apr 9;16(5):e00581-25. doi: 10.1128/mbio.00581-25 (PMC12077150; doi:10.1128/mbio.00581-25)
Supplement: Tables S7 to S13 — Switching and growth data. [file mbio.00581-25-s0005.xlsx]

## Sheet: Table S7
Table S7. White-opaque switching in TF mutants in a WO-1 background was performed in an anaerobic chamber.
	anaerob 25°C
Strain	% opaque	% sectors	% opaque		Strain	Average opaque	Average mixed white/opaque	Average Total Opaque
WO1-1	99	0.5	98.5		WO1A	98.75	1	99.75
WO1-2	100	0.5	99.5
WO1-3	100	1	99		WNDT80M2A	97.2496	1.37521	98.6248
WO1-4	100	0.5	99.5		WNDT80M2B	95.6178	2.65147	98.2692
WO1-5	99.5	2	97.5		WNDT80M4A	0	0	0
WO1-6	100	1.5	98.5		WNDT80M4B	0	0	0
WNDT80M2A-1	98.2143	1.78571	96.4286		WNDT80MK2A	98.5282	0.655395	99.1836
WNDT80M2A-2	98.8095	1.19048	97.619		WNDT80MK2B	96.6108	1.78408	98.3949
WNDT80M2A-3	98.8506	1.14943	97.7011
WNDT80M2B-1	97.9839	1.6129	96.371		WZCF21M2A	95.3703	4.3713	99.7416
WNDT80M2B-2	97.2868	3.10078	94.186		WZCF21M2B	90.8847	7.82499	98.7097
WNDT80M2B-3	99.537	3.24074	96.2963		WZCF21M4A	4.22595	42.2298	46.4557
WNDT80M4A-1	0	0	0		WZCF21M4B	3.70432	46.0584	49.7627
WNDT80M4A-2	0	0	0		WZCF21MK2A	90.25	8.59199	98.842
WNDT80M4A-3	0	0	0		WZCF21MK2B	96.2901	3.70991	100
WNDT80M4B-1	0	0	0
WNDT80M4B-2	0	0	0		WZCF35M2A	90.7278	5.41296	96.1408
WNDT80M4B-3	0	0	0		WZCF35M2B	83.3599	12.8106	96.1705
WNDT80MK2A-1	99.5	0.5	99		WZCF35M4A	9.6247	32.6493	42.2741
WNDT80MK2A-2	99.5	0.5	99		WZCF35M4B	19.3642	22.6632	42.0274
WNDT80MK2A-3	98.5507	0.966184	97.5845		WZCF35MK2A	83.7175	11.6697	95.3872
WNDT80MK2B-1	98.895	2.20994	96.6851		WZCF35MK2B	83.0831	11.2983	94.3814
WNDT80MK2B-2	99.1304	0.869565	98.2609
WNDT80MK2B-3	97.1591	2.27273	94.8864
WZCF21M2A-1	99.2248	3.10078	96.124
WZCF21M2A-2	100	3.01724	96.9828
WZCF21M2A-3	100	6.99588	93.0041
WZCF21M2B-1	97.6471	9.80392	87.8431
WZCF21M2B-2	98.8636	9.09091	89.7727
WZCF21M2B-3	99.6183	4.58015	95.0382
WZCF21M4A-1	41.7266	35.6115	6.11511
WZCF21M4A-2	49.187	46.748	2.43902
WZCF21M4A-3	48.4536	44.3299	4.12371
WZCF21M4B-1	58.9226	54.2088	4.7138
WZCF21M4B-2	47.191	42.6966	4.49438
WZCF21M4B-3	43.1746	41.2698	1.90476
WZCF21MK2A-1	98.8981	6.33609	92.562
WZCF21MK2A-2	98.855	8.39695	90.458
WZCF21MK2A-3	98.773	11.0429	87.7301
WZCF21MK2B-1	100	5.6701	94.3299
WZCF21MK2B-2	100	2.09424	97.9058
WZCF21MK2B-3	100	3.36538	96.6346
WZCF35M2A-1	91.2	3.2	88
WZCF35M2A-2	99.2157	7.05882	92.1569
WZCF35M2A-3	98.0066	5.98007	92.0266
WZCF35M2B-1	98.4925	12.0603	86.4322
WZCF35M2B-2	95.3571	10.3571	85
WZCF35M2B-3	94.6619	16.0142	78.6477
WZCF35M4A-1	35.9551	27.7154	8.2397
WZCF35M4A-2	42.1829	35.6932	6.48968
WZCF35M4A-3	48.6842	34.5395	14.1447
WZCF35M4B-1	44.6483	23.8532	20.7951
WZCF35M4B-2	34.1549	17.6056	16.5493
WZCF35M4B-3	47.2789	26.5306	20.7483
WZCF35MK2A-1	97.8355	13.8528	83.9827
WZCF35MK2A-2	93.7107	13.2075	80.5031
WZCF35MK2A-3	94.6154	7.94872	86.6667
WZCF35MK2B-1	96.3068	9.65909	86.6477
WZCF35MK2B-2	94.4175	11.4078	83.0097
WZCF35MK2B-3	92.4198	12.828	79.5918
WZCF35MK2B-4	100	0	100
WZCF35MK2B-5	100	0	100

## Sheet: Table S8 Summary
Table S8. Average of TF-induced white-opaque switching frequencies in WO-1 and SC5314 in different media conditions.
+ Doxycycline		SCD pH 5.5	SCD pH 7	Lee’sB	Lee’sB+Zn	Hybrid
Wt	WO-1	1.6	0	1.46218	0	0
	SC5314	0	0	0	0	0
Cph1	WO-1	100	100	100	100	100
	SC5314	21.7	5.2436	96.9059	89.3092	88.2251
Czf1	WO-1	100	100	100	100	100
	SC5314	52.5	10.211	0	0	2.42627
Ndt80	WO-1	99.7	16.0424	21.0486	100	93.6032
	SC5314	2.3	0	66.7996	91.6611	20.3025
Ofi1	WO-1	2.6	100	100	100	99.5666
	SC5314	16.2	52.127	76.4119	90.2694	34.2179
Rbf1	WO-1	7.3	1.66667	0.430317	4.50526	3.78358
	SC5314	0.5	0	0	0	0
Rfx2	WO-1	0	0	20.4082	77.7289	1.28741
	SC5314	1.5	0.365915	0	0	0
Rlm1	WO-1	38.5	11.3216	0	7.18691	0.701983
	SC5314	11.1	0	0	3.32063	99.4506
Sfu1	WO-1	100	100	100	100	100
	SC5314	86.8763	0	100	100	100
Wor1	WO-1	100	100	100	100	100
	SC5314	100	100	100	100	100
Wor2	WO-1	100	94.2708	100	100	93.6364
	SC5314	50.212	19.3324	0	41.8108	7.49924
Wor3	WO-1	100	100	100	100	100
	SC5314	100	100	95.4855	100	86.4231
Wor4	WO-1	100	100	100	100	100
	SC5314	92.4761	100	42.1064	94.5	84.2555
Zcf21	WO-1	72.7959	94.5339	94.9495	94.6452	53.8498
	SC5314	6.29899	1.19048	0	0	0
Zcf35	WO-1	100	91.5517	19.1847	96.6728	88.4827
	SC5314	4.09445	0	0	0	1.55165

## Sheet: Table S8 raw data
Table S8. TF-induced white-opaque switching frequencies in WO-1 and SC5314 in different media conditions.
SCD pH 5.5 -DOX
Strains SC5314	Wt	Cph1	Czf1	Ndt80	Ofi1	Rbf1	Rfx2	Rlm1	Sfu1	Wor1	Wor2	Wor3	Wor4	Zcf21	Zcf35
% Opaque	0	0.209205	0.909091	0	0.209205	2.27273	1.53846	0	1.47059	5	0	0.990099	0	0	0
	0	0.493827	0	0	0.493827	2.5	2.4	1.2987	0	6.66667	0	0	0	4	0
	0	0	0	0	0	0	0	0	0	1.51515	0	0	0	0	0
	0	5.55556	3.84615	3.50877	0	0	1.5873	0	0	0	0	0	0	3.84615	0
	0	3.92157	0	0	0	6.52174	0	0	0	0	0			0	2.04082
	0	4.65116	0	0	0	0	3.7037	1.72414	0	1.92308	0			0	3.50877
		2.5	0	0	0	1.96078	0	1.5873	3.57143		0			1.66667	0
Avergae	0	2.4759	0.679321	0.501253	0.100433	1.89361	1.3185	0.658592	0.720288	2.51748	0	0.247525	0	1.35897	0.792798
Strains WO-1	Wt	Cph1	Czf1	Ndt80	Ofi1	Rbf1	Rfx2	Rlm1	Sfu1	Wor1	Wor2	Wor3	Wor4	Zcf21	Zcf35
% Opaque	2.85714	5.45455	0	0	1.6129	3.57143	2.98508	7.59494	4.2735	3.57143	0	4.65116	4.08163	3.63636	4.65116
	0	0	2.22222	0	0.3125	3.50877	1.33333	2.94118	0	5.69231	5.55556	0	5.76923	2.27273	1.88679
	0	6.66667	0	1	0.327869	10.3448	0	4.36681	15.9574	12.1622	0	1.25	3.53982	0	0
	0	8.69565	0	0	17.5	5.49451	0.617284	6.16114	18.5567	25.3521	0	1.43885	6.89655	0	0
	0	2.12766	0	0	12.0482	13.6691	5.40541	3.64963	0	0	0			0	14.4231
	0	0.826446	0	0	26.4151	6.21469	0	4.54545	0	0	0				13.8614
	0	5.43478	0	0	14.2857		0
Avergae	0.408163	4.17225	0.31746	0.142857	10.3575	7.13388	1.4773	4.87653	6.46461	7.79633	0.925926	1.835	5.07181	1.18182	5.80374
SCD pH 5.5 +DOX
Strains SC5314	Wt	Cph1	Czf1	Ndt80	Ofi1	Rbf1	Rfx2	Rlm1	Sfu1	Wor1	Wor2	Wor3	Wor4	Zcf21	Zcf35
% Opaque	0	20.2703	49.5496	2.16667	18.6046	0	0.465116	15.7895	84.6154	100	88.0952	100	93.3824	8.69565	4.54545
	0	23.8889	55.1181	1.2	19.6078	0	0.552486	19.0476	89.6552	100	88.8889	100	94.6309	17.1429	2.27273
	0	16.6667	54.5455	2.32558	18.9189	0	0.789474	6.97674	87.9518	100	17.0732	100	91.1111	0.961538	3.84615
	0	20	48.8372	6.06061	9.375	0	3.44828	11.5385	90.9091	100	27.2727	100	90.7801	2.52101	1.33333
	0	27.7778	54.902	0	14.7059	2.5641	2.43902	2.43902	81.25	100	29.7297			2.17391	8.47458
		47.1698	56.25	4	3.33333	0	0	3.57143	77.9661	100	25.8065			3.92157	9.25926
		46.4286	52.1739	0	14.5833	5.88235	1.49254			100
Avergae	0	21.7207	52.5905	2.35057	16.2425	0.512821	1.53888	11.1583	86.8763	100	50.212	100	92.4761	6.29899	4.09445
Strains WO-1	Wt	Cph1	Czf1	Ndt80	Ofi1	Rbf1	Rfx2	Rlm1	Sfu1	Wor1	Wor2	Wor3	Wor4	Zcf21	Zcf35
% Opaque	2.27273	100	100	100	2.84091	23.8095	0	89.3333	100	100	100	100	100	100	100
	2.55319	100	100	100	2.66667	12.5	0	89.8876	100	100	100	100	100	100	100
	2.38095	100	100	100	2.98508	0	0	13.3333	100	100		100	100	100	100
	1.21951	100	100	100	4.6729	0	0	0	100	100		100	100	35.5072	100
	0	100	100	98.9362	0	0.46729	0	0	100	100				28.4722	100
		100	100	100	0	0.843882	0	0	100	100				8.38323	92.1875
		100	100	100	12.5		1.15607			100				5.12821	90.2256
					7.14286
Avergae	1.68528	100	100	99.7872	2.63311	7.35536	0	38.5109	100	100	100	100	100	72.7959	100
SCD pH 7 -DOX
Strains SC5314	Wt	Cph1	Czf1	Ndt80	Ofi1	Rbf1	Rfx2	Rlm1	Sfu1	Wor1	Wor2	Wor3	Wor4	Zcf21	Zcf35
% Opaque	0	3	0	0	0	0	0.909091	0	0	0	0	0	0.877193	3.33333	0
	0	3.75	0	0	0	0	0	0	0	0	0	0	0	0	0
	0	1.73913	0.909091	0	0	0	0	0	0	0	0	0	0.763359	0	0
												0	0.78125
Avergae	0	2.82971	0.30303	0	0	0	0.30303	0	0	0	0	0	0.605451	1.11111	0
Strains WO-1	Wt	Cph1	Czf1	Ndt80	Ofi1	Rbf1	Rfx2	Rlm1	Sfu1	Wor1	Wor2	Wor3	Wor4	Zcf21	Zcf35
% Opaque	0	4.44444	3.48837	0.990099	4.7619	0	0	1.88679	0	0	0	2.7027	0	0	0
	0	2	2.04082	2.04082	5.55556	0	0	0	0	0	0	0	0	0	0
	0	0	3.94737	0	0	0	1.33333	0	0	1	0	0	0	0	0
												1.20482	0
Avergae	0	2.14815	3.15885	1.01031	3.43915	0	0.444444	0.628931	0	0.333333	0	0.976881	0	0	0
SCD pH 7 +DOX
Strains SC5314	Wt	Cph1	Czf1	Ndt80	Ofi1	Rbf1	Rfx2	Rlm1	Sfu1	Wor1	Wor2	Wor3	Wor4	Zcf21	Zcf35
% Opaque	0	5.28634	9.90991	0	60	0	0	0	0	100	22.5806	100	100	3.57143	0
	0	4.44444	7.08661	0	52.3809	0	0.571429	0	0	100	18.75	100	100	0	0
	0	6	13.6364	0	44	0	0.526316	0	0	100	16.6667	100	100	0	0
												100	100
Avergae	0	5.2436	10.211	0	52.127	0	0.365915	0	0	100	19.3324	100	100	1.19048	0
Strains WO-1	Wt	Cph1	Czf1	Ndt80	Ofi1	Rbf1	Rfx2	Rlm1	Sfu1	Wor1	Wor2	Wor3	Wor4	Zcf21	Zcf35
% Opaque	0	100	100	14.0351	100	0	0	15.5844	100	100	96.875	100	100	95	90
	0	100	100	16.9491	100	3.33333	0	7.05882	100	100	91.6667	100	100	94.0678	93.1034
	0	100	100	17.1429	100		0			100		100	100
												100	100
Avergae	0	100	100	16.0424	100	1.66667	0	11.3216	100	100	94.2708	100	100	94.5339	91.5517
Lee’s B -DOX
Strains SC5314	Wt	Cph1	Czf1	Ndt80	Ofi1	Rbf1	Rfx2	Rlm1	Sfu1	Wor1	Wor2	Wor3	Wor4	Zcf21	Zcf35
% Opaque	0	0	1.25	0	0	0	0	0	0	0	0	1.81818	0	0	0
	0	0	0	0	0	0	0	0	0	0	0	3.84615	0	0	0
	0	0	0	0	0	0	0	0	0	0	0	0.4	0	0	0
	0	0	0	0	0	0	0	0	0	0	0	0	0	0	0
	0	0	0	0	0	0	0	0	0	1.85185	0			0	0
	0	0	0	0	0		0			0				0	0
										0
Avergae	0	0	0.208333	0	0	0	0	0	0	0.26455	0	1.51608	0	0	0
Strains WO-1	Wt	Cph1	Czf1	Ndt80	Ofi1	Rbf1	Rfx2	Rlm1	Sfu1	Wor1	Wor2	Wor3	Wor4	Zcf21	Zcf35
% Opaque	0	0	1.17647	0	0	0	0	0	0	0	0	2.63158	0	5.26316	0
	0	0	0	0	0	0	0	0	0	0	0	2.7027	0	0	0
	0	0	2	0	0	0	0	0	0	0	0	0	0	0	0
	0	0	0	0	0	0	0	0	1.83486	0	0	3.22581	0	0	0
	0	0	0	0	0	0	0	0	0	0	0			0	3.66973
	0	0	0	0	0	0	0	0	0	0	0			0
	0	0	0	0	0		0			0				0
Avergae	0	0	0.453782	0	0	0	0	0	0.30581	0	0	2.14002	0	0.75188	0.733945
Lee’s B +DOX
Strains SC5314	Wt	Cph1	Czf1	Ndt80	Ofi1	Rbf1	Rfx2	Rlm1	Sfu1	Wor1	Wor2	Wor3	Wor4	Zcf21	Zcf35
% Opaque	0	96.9697	0	95.3488	68.1818	0	0	0	100	100	0	96.129	52.5547	0	0
	0	94.1176	0	100	61.9048	0	0	0	100	100	0	97.6744	38.7435	0	0
	0	93.3333	0	100	55	0	0	0	100	100	0	94.8052	36.0465	0	0
	0	100	0	100	91.4286	0	0	0	100	100	0	93.3333	41.0811	0	0
	0	100	0	2.8169	95	0	0	0	100	100	0			0	0
	0	97.0149	0	2.63158	86.9565	0	0	0	100	100	0			0	0
				5
Avergae	0	96.9059	0	57.971	76.4119	0	0	0	100	100	0	95.4855	42.1064	0	0
Strains WO-1	Wt	Cph1	Czf1	Ndt80	Ofi1	Rbf1	Rfx2	Rlm1	Sfu1	Wor1	Wor2	Wor3	Wor4	Zcf21	Zcf35
% Opaque	0	100	100	35.7143	100	0	55.5556	0	100	100	100	100	100	88.8889	55.1724
	0	100	100	35	100	0	44.4444	0	100	100	100	100	100	80.8081	50
	0	100	100	28.5714	100	0	42.8571	0	100	100	100	100	100	100	0
	1.42857	100	100	12.0482	100	0	0	0	100	100	100	100	100	100	4.87805
	5.88235	100	100	10.6383	100	0.621118	0	0	100	100	100			100	1.13636
		100	100	12.987	100	1.96078	0	0	100	100	100			100	3.92157
		100	100	12.381	100		0			100
Avergae	1.46218	100	100	21.0486	100	0.430317	20.4082	0	100	100	100	100	100	94.9495	19.1847
Lee’s B+Zn -DOX
Strains SC5314	Wt	Cph1	Czf1	Ndt80	Ofi1	Rbf1	Rfx2	Rlm1	Sfu1	Wor1	Wor2	Wor3	Wor4	Zcf21	Zcf35
% Opaque	0	0	0	0	0	0	0	0	0	3.33333	0	0	0	0	0
	0	0	0	0	0	0	0	0	0	0	0	0	0	0	0
	0	0	0	0	0	0	0	0	0	0	0	0	0	0	0
												0	0
Avergae	0	0	0	0	0	0	0	0	0	1.11111	0	0	0	0	0
Strains WO-1	Wt	Cph1	Czf1	Ndt80	Ofi1	Rbf1	Rfx2	Rlm1	Sfu1	Wor1	Wor2	Wor3	Wor4	Zcf21	Zcf35
% Opaque	0	0	0	0	0	0	0	0	0	0	0	1.78571	0	0	0
	0	0	0	0	0	0	0	0	0	0	0	0	1.17647	4	0
	0	0	0	0	0	0	0	0	0	0	0	0.909091	0	0	0
												0	0
Avergae	0	0	0	0	0	0	0	0	0	0	0	0.673701	0.294118	1.33333	0
Lee’s B+Zn +DOX
Strains SC5314	Wt	Cph1	Czf1	Ndt80	Ofi1	Rbf1	Rfx2	Rlm1	Sfu1	Wor1	Wor2	Wor3	Wor4	Zcf21	Zcf35
% Opaque	0	91.3043	0	90.7407	90	0	0	4.7619	100	100	52	100	94.6667	0	0
	0	90.9091	0	93.3333	94.4444	0	0	0	100	100	32.4324	100	90.9091	0	0
	0	85.7143	0	90.9091	86.3636	0	0	5.2	100	100	41	100	96.9697	0	0
												100	95.4545
Avergae	0	89.3092	0	91.6611	90.2694	0	0	3.32063	100	100	41.8108	100	94.5	0	0
Strains WO-1	Wt	Cph1	Czf1	Ndt80	Ofi1	Rbf1	Rfx2	Rlm1	Sfu1	Wor1	Wor2	Wor3	Wor4	Zcf21	Zcf35
% Opaque	0	100	100	100	100	12	57.1429	16.2162	100	100	100	100	100	94.898	92.8571
	0	100	100	100	100	10.5263	69.2308	19.7183	100	100	100	100	100	94.3925	87.1795
	0	100	100	100	100	0	40	0	100	100	100	100	100		100
	0	100	100	100	100	0	100	0	100	100	100	100	100		100
	0	100	100	100	100	0	100	0	100	100	100				100
		100	100	100	100		100			100					100
Avergae	0	100	100	100	100	4.50526	77.7289	7.18691	100	100	100	100	100	94.6452	96.6728
Hybrid -DOX
Strains SC5314	Wt	Cph1	Czf1	Ndt80	Ofi1	Rbf1	Rfx2	Rlm1	Sfu1	Wor1	Wor2	Wor3	Wor4	Zcf21	Zcf35
% Opaque	1.11111	0	0	0	0	0	0	0	0	2.32558	0.917431	0	0	0	0
	0	0	0	0	0	0	0	0	0	4.44444	0	1.72414	0	0	0
	0	0	0	0	0	0	0	0	0	0	0	2.24719	0	0	0
	0	0	0	0	0	0	0	0	0	0	0	0	0	0	0
	0	0	0	0	0	0	0	5.08475	0	0	0			0	0
	0	0	0	0	0	0	0	0	0	0	0			0	0
	0	0	0	1.92308	0	0	0	0	0		0			0	0
Avergae	0.15873	0	0	0.274725	0	0	0	0.726392	0	1.12834	0.131062	0.992832	0	0	0
Strains WO-1	Wt	Cph1	Czf1	Ndt80	Ofi1	Rbf1	Rfx2	Rlm1	Sfu1	Wor1	Wor2	Wor3	Wor4	Zcf21	Zcf35
% Opaque	0	0	4.65116	8.51064	0	0	0	0	0	2.32558	0	2.38095	4.25532	0	0
	0	0	1.78571	9.43396	0	0	0	0	0	4.44444	0	6.89655	2.5	3.44828	0
	0	0	1.38889	4.54545	0	0	0	0	0	0	0	0	0	0	0
	0	1.28205	6.06061	28.3019	0	1.28205	0	0	33.3333	0	36.1702	2.7027	3.61446	2.27273	48.718
	0	4.70588	11.1111	30.1587	0	1.35135	0	0	36.3636	0	41.8605			6.89655	64.8148
	0	0	11.7647	3.27869	0	0	0	0	2.63158	2.38095	14.5833			11.7021	5.66038
		0	0	6.34921	1.63934	0	0	0	4	0	15.9091			0	8.10811
Avergae	0	0.855419	5.25174	12.9398	0.234192	0.3762	0	0	10.9041	1.30728	15.5033	2.99505	2.59244	3.47424	18.1859
Hybrid +DOX
Strains SC5314	Wt	Cph1	Czf1	Ndt80	Ofi1	Rbf1	Rfx2	Rlm1	Sfu1	Wor1	Wor2	Wor3	Wor4	Zcf21	Zcf35
% Opaque	0	63.1579	1.35135	1.75439	73.3333	0	0	100	100	100	17.0732	87.5	79.1667	0	2
	0	83.3333	3.7037	1.09091	66.6667	0	0	100	100	100	15	79.7297	78.022	0	0
	0	71.0843	4.7619	1.93548	59.322	0	0	100	100	100	2.89855	92.6471	89.6694	0	0
	0	100	1.5873	1.7094	11.25	0	0	100	100	100	5.35714	85.8156	90.1639	0	1.63934
	0	100	2.6087	1.08696	11.4583	0	0	100	100	100	1.36986			0	0
	0	100	1.40845	48.3333	10.9375	0	0	96.1539	100	100	3.2967			0	2.22222
	0	100	1.5625	86.2069	6.55738	0	0	100						0	5
Avergae	0	88.2251	2.42627	20.3025	34.2179	0	0	99.4506	100	100	7.49924	86.4231	84.2555	0	1.55165
Strains WO-1	Wt	Cph1	Czf1	Ndt80	Ofi1	Rbf1	Rfx2	Rlm1	Sfu1	Wor1	Wor2	Wor3	Wor4	Zcf21	Zcf35
% Opaque	0	100	100	89.6552	100	5.55556	0	3.19149	100	100	100	100	100	100	95.1219
	0	100	100	83.3333	98.8701	9.52381	0	1.02041	100	100	100	100	100	100	92.1053
	0	100	100	87.3188	98.4962	0	0	0	100	100	81.8182	100	100	26.7857	81.25
	0	100	100	94.9153	99.1667	1.5625	1.36986	0	100	100	80	100	100	27.0588	95.4545
	0	100	100	100	100	1.40845	1.47059	0	100	100	100			45.6693	81.25
	0	100	100	100	100	4.65116	2.63158	0	100	100	100			23.5849	85.7143
	0		100	100	100		3.53982
					100
Avergae	0	100	100	93.6032	99.5666	3.78358	1.28741	0.701983	100	100	93.6364	100	100	53.8498	88.4827

## Sheet: Table S9
Table S9A. TF-induced white-opaque switching frequencies in WO-1 and SC5314 under different media conditions.
WO-1	SCD media switching rates								WO-1	Lee’s B media switching rates
	Czf1	Ndt80	Zcf35	Ofi1	Wor1					Czf1	Ndt80	Zcf35	Ofi1	Wor1
	100	100	100	0	100					100	12.0482	0	100	100
	100	98.9362	100	0	100					100	10.6383	4.87805	100	100
	100	100	92.1875	12.5	100					100	12.987	1.13636	100	100
	100	100	90.2256	7.14286	100					100	12.381	3.92157	100	100
Average	100	99.734	95.6033	4.91071	100				Average	100	12.0136	2.484	100	100
WO-1	Lee’s B media + Amino Acids switching rates								WO-1	Lee’s B media + YNB switching rates
	Czf1	Ndt80	Zcf35	Ofi1	Wor1					Czf1	Ndt80	Zcf35	Ofi1	Wor1
	100	0	76	0	100					100	100	85	100	100
	100	0	92	0	100					100	100	94.1176	100	100
	100	0	93.3333	0	100					100	100	89.1892	100	100
	100	0	87.5	0	100					100	100	80.9524	100	100
Average	100	0	87.2083	0	100				Average	100	100	87.3148	100	100
Table S9B. TF-induced white-opaque switching frequencies in WO-1 and SC5314 under different media conditions.
SC5314	SCD media switching rates								SC5314	Lee’s B media switching rates
	Czf1	Ndt80	Zcf35	Ofi1	Wor1					Czf1	Ndt80	Zcf35	Ofi1	Wor1
	48.8372	6.06061	3.84615	9.375	100					0	95.3488	0	100	100
	54.902	0	1.33333	14.7059	100					0	100	0	91.4286	100
	56.25	4	8.47458	3.33333	100					0	100	0	95	100
	52.1739	0	9.25926	14.5833	100					0	100	0	86.9565	100
Average	53.0408	2.51515	5.72833	10.4994	100				Average	0	98.8372	0	93.3463	100
SC5314	Lee’s B media + Amino Acids switching rates								SC5314	Lee’s B media + YNB switching rates
	Czf1	Ndt80	Zcf35	Ofi1	Wor1					Czf1	Ndt80	Zcf35	Ofi1	Wor1
	0	0	4.87805	23.8095	100					0	0	31.3725	63.3333	100
	0	0	4.54545	59.0909	100					0	0	27.0833	61.5385	96
	0	0	0	39.5349	100					0	0	31.5789	53.0612	100
	0	0	0	50	100					0	0	16.1765	46.5116	100
Average	0	0	2.35588	43.1088	100				Average	0	0	26.5528	56.1112	99
Table S9C. TF-induced white-opaque switching frequencies in WO-1 under different media conditions
Ndt80 switching rates in Lee’s B media made with different water sources (WO-1 strain background)
WS1	WS2	Gibco	WS1+Zn	WS2+Zn	Gibco+Zn
0	100	0	100	100	100
0	100	0	100	100	100
0	100	0	100	100	100
0	100	0	100	100	100
Zcf35 switching rates in Lee’s B media made with different water sources (WO-1 strain background)
WS1	WS2	Gibco	WS1+Zn	WS2+Zn	Gibco+Zn
0	100	0	100	100	100
0	100	0	100	100	100
0	100	0	100	100	100
0	100	0	100	100	100
WS1: Water source 1
WS2: Water source 2
Gibco water
Supplemented with Zinc (1.4 μM)

## Sheet: Table S10 SC5314 SCD
Table S10. Growth assays of Tet-induced strains in SCD pH 5.5 medium in SC5314 background.
Time	WT-1	WT-2	WT-3	WT-4	WT 25 µg DOX-1	WT 25 µg DOX-2	WT 25 µg DOX-3	WT 25 µg DOX-4	WT 50 µg DOX-1	WT 50 µg DOX-2	WT 50 µg DOX-3	WT 50 µg DOX-4	Cph1-1	Cph1-2	Cph1-3	Cph1 25 µg DOX-1	Cph1 25 µg DOX-2	Cph1 25 µg DOX-3	Cph1 50 µg DOX-1	Cph1 50 µg DOX-2	Cph1 50 µg DOX-3	Czf1-1	Czf1-2	Czf1-3	Czf1 25 µg DOX-1	Czf1 25 µg DOX-2	Czf1 25 µg DOX-3	Czf1 50 µg DOX-1	Czf1 50 µg DOX-2	Czf1 50 µg DOX-3	Ndt80-1	Ndt80-2	Ndt80-3	Ndt80 25 µg DOX-1	Ndt80 25 µg DOX-2	Ndt80 25 µg DOX-3	Ndt80 50 µg DOX-1	Ndt80 50 µg DOX-2	Ndt80 50 µg DOX-3	Ofi1-1	Ofi1-2	Ofi1-3	Ofi1 25 µg DOX-1	Ofi1 25 µg DOX-2	Ofi1 25 µg DOX-3	Ofi1 50 µg DOX-1	Ofi1 50 µg DOX-2	Ofi150 µg DOX-3	Rbf1-1
00:14:16	0.000333	0.002333	0.000333	0.001333	0.002333	0.004333	0.000333	0.001333	0.001333	0.002333	0.002333	0.002333	0.000333	0.002333	0.008333	0.003333	0.009333	0.001333	0.002333	0.003333	0.001333	0.001333	0.008333	0.017333	0.003333	0.003333	0.002333	0.004333	0.004333	0.003333	0.002333	0.011333	0.010333	0.014333	0.002333	0.024333	0.022333	0.023333	0.001333	0.002333	0.031333	0.019333	0.023333	0.011333	0.028333	0.043333	0.028333	0.006333	0.001333
00:29:16	0.000333	0.002333	0.000333	0.001333	0.002333	0.003333	0.001333	0.001333	0.001333	0.001333	0.002333	0.002333	0.000333	0.002333	0.009333	0.003333	0.009333	0.001333	0.002333	0.003333	0.001333	0.001333	0.002333	0.002333	0.003333	0.003333	0.002333	0.004333	0.003333	0.003333	0.002333	0.001333	0.000333	0.003333	0.002333	0.001333	0.000333	0.002333	0.001333	0.001333	0.009333	0.001333	0.004333	0.003333	0.003333	0.028333	0.006333	0.006333	0.001333
00:44:16	0.000333	0.002333	0.000333	0.001333	0.002333	0.004333	0.001333	0.001333	0.001333	0.001333	0.002333	0.002333	0.000333	0.002333	0.009333	0.003333	0.008333	0.001333	0.002333	0.003333	0.001333	0.001333	0.002333	0.002333	0.003333	0.003333	0.002333	0.004333	0.003333	0.003333	0.002333	0.001333	0.000333	0.003333	0.002333	0.001333	0.000333	0.002333	0.001333	0.002333	0.009333	0.001333	0.004333	0.003333	0.003333	0.006333	0.006333	0.006333	0.001333
00:59:16	0.000333	0.002333	0.000333	0.001333	0.002333	0.004333	0.001333	0.001333	0.001333	0.002333	0.002333	0.002333	0.001333	0.002333	0.009333	0.003333	0.009333	0.001333	0.002333	0.003333	0.001333	0.001333	0.002333	0.002333	0.003333	0.003333	0.002333	0.004333	0.003333	0.003333	0.002333	0.001333	0.001333	0.003333	0.002333	0.001333	0.000333	0.002333	0.001333	0.001333	0.008333	0.001333	0.004333	0.003333	0.003333	0.006333	0.006333	0.006333	0.001333
01:14:16	0.000333	0.002333	0.000333	0.001333	0.002333	0.004333	0.001333	0.001333	0.001333	0.002333	0.002333	0.002333	0.001333	0.002333	0.009333	0.003333	0.009333	0.001333	0.002333	0.003333	0.001333	0.002333	0.002333	0.002333	0.003333	0.003333	0.002333	0.004333	0.003333	0.003333	0.002333	0.001333	0.001333	0.003333	0.002333	0.001333	0.000333	0.002333	0.001333	0.002333	0.008333	0.001333	0.004333	0.003333	0.004333	0.006333	0.006333	0.006333	0.001333
01:29:16	0.000333	0.002333	0.001333	0.002333	0.002333	0.004333	0.001333	0.002333	0.001333	0.002333	0.002333	0.002333	0.001333	0.002333	0.009333	0.003333	0.009333	0.001333	0.002333	0.003333	0.001333	0.001333	0.002333	0.002333	0.003333	0.004333	0.002333	0.004333	0.004333	0.003333	0.002333	0.001333	0.001333	0.003333	0.002333	0.001333	0.000333	0.002333	0.001333	0.002333	0.008333	0.001333	0.005333	0.003333	0.004333	0.006333	0.006333	0.006333	0.001333
01:44:16	0.000333	0.002333	0.001333	0.002333	0.002333	0.004333	0.001333	0.002333	0.002333	0.002333	0.002333	0.003333	0.001333	0.003333	0.009333	0.003333	0.009333	0.001333	0.002333	0.003333	0.002333	0.002333	0.002333	0.003333	0.003333	0.004333	0.003333	0.004333	0.004333	0.003333	0.002333	0.001333	0.001333	0.003333	0.002333	0.001333	0.001333	0.002333	0.001333	0.002333	0.008333	0.001333	0.005333	0.003333	0.004333	0.006333	0.006333	0.006333	0.001333
01:59:16	0.001333	0.003333	0.001333	0.002333	0.002333	0.004333	0.001333	0.002333	0.001333	0.002333	0.002333	0.003333	0.001333	0.003333	0.009333	0.003333	0.009333	0.001333	0.002333	0.003333	0.002333	0.002333	0.002333	0.002333	0.003333	0.003333	0.003333	0.004333	0.004333	0.003333	0.002333	0.001333	0.001333	0.003333	0.002333	0.001333	0.001333	0.002333	0.001333	0.002333	0.007333	0.001333	0.005333	0.003333	0.004333	0.007333	0.006333	0.006333	0.002333
02:14:16	0.001333	0.003333	0.001333	0.002333	0.002333	0.004333	0.002333	0.002333	0.002333	0.002333	0.002333	0.003333	0.001333	0.003333	0.009333	0.003333	0.009333	0.001333	0.003333	0.003333	0.002333	0.002333	0.002333	0.003333	0.003333	0.004333	0.003333	0.004333	0.004333	0.003333	0.002333	0.001333	0.001333	0.003333	0.003333	0.002333	0.001333	0.003333	0.001333	0.002333	0.008333	0.001333	0.005333	0.003333	0.004333	0.007333	0.006333	0.006333	0.001333
02:29:16	0.001333	0.003333	0.001333	0.002333	0.003333	0.004333	0.002333	0.002333	0.002333	0.002333	0.003333	0.003333	0.001333	0.003333	0.009333	0.004333	0.010333	0.002333	0.003333	0.003333	0.002333	0.002333	0.002333	0.003333	0.004333	0.004333	0.003333	0.005333	0.004333	0.004333	0.003333	0.001333	0.001333	0.003333	0.003333	0.002333	0.002333	0.003333	0.002333	0.002333	0.008333	0.001333	0.005333	0.003333	0.004333	0.007333	0.007333	0.006333	0.002333
02:44:16	0.001333	0.003333	0.001333	0.002333	0.003333	0.005333	0.002333	0.002333	0.002333	0.003333	0.003333	0.003333	0.001333	0.003333	0.010333	0.004333	0.010333	0.002333	0.003333	0.004333	0.002333	0.003333	0.002333	0.003333	0.004333	0.004333	0.003333	0.007333	0.005333	0.004333	0.003333	0.002333	0.001333	0.004333	0.003333	0.002333	0.005333	0.006333	0.002333	0.002333	0.008333	0.002333	0.005333	0.004333	0.005333	0.010333	0.007333	0.006333	0.002333
02:59:16	0.002333	0.004333	0.002333	0.003333	0.003333	0.005333	0.002333	0.003333	0.002333	0.003333	0.003333	0.004333	0.002333	0.003333	0.010333	0.004333	0.010333	0.002333	0.003333	0.004333	0.003333	0.002333	0.003333	0.003333	0.004333	0.004333	0.004333	0.009333	0.005333	0.005333	0.003333	0.002333	0.002333	0.004333	0.004333	0.003333	0.007333	0.008333	0.002333	0.003333	0.008333	0.002333	0.006333	0.004333	0.006333	0.012333	0.007333	0.007333	0.002333
03:14:16	0.002333	0.004333	0.002333	0.003333	0.004333	0.005333	0.003333	0.003333	0.003333	0.003333	0.003333	0.004333	0.002333	0.003333	0.010333	0.004333	0.010333	0.002333	0.003333	0.004333	0.009333	0.003333	0.003333	0.004333	0.005333	0.007333	0.008333	0.013333	0.010333	0.010333	0.003333	0.002333	0.002333	0.008333	0.006333	0.008333	0.011333	0.013333	0.003333	0.003333	0.008333	0.003333	0.010333	0.007333	0.010333	0.016333	0.009333	0.007333	0.003333
03:29:16	0.002333	0.004333	0.002333	0.003333	0.004333	0.005333	0.003333	0.004333	0.003333	0.003333	0.004333	0.004333	0.002333	0.004333	0.010333	0.004333	0.010333	0.002333	0.003333	0.004333	0.014333	0.003333	0.003333	0.004333	0.008333	0.011333	0.012333	0.017333	0.015333	0.014333	0.004333	0.003333	0.005333	0.011333	0.010333	0.012333	0.015333	0.017333	0.003333	0.003333	0.008333	0.006333	0.013333	0.011333	0.014333	0.020333	0.012333	0.007333	0.003333
03:44:16	0.002333	0.004333	0.003333	0.004333	0.004333	0.006333	0.004333	0.004333	0.003333	0.003333	0.004333	0.005333	0.002333	0.004333	0.010333	0.005333	0.011333	0.003333	0.003333	0.004333	0.018333	0.003333	0.003333	0.004333	0.010333	0.013333	0.015333	0.020333	0.018333	0.017333	0.004333	0.003333	0.006333	0.014333	0.013333	0.015333	0.018333	0.020333	0.003333	0.004333	0.008333	0.008333	0.016333	0.013333	0.017333	0.024333	0.015333	0.007333	0.003333
03:59:16	0.003333	0.005333	0.004333	0.005333	0.004333	0.006333	0.004333	0.005333	0.003333	0.004333	0.005333	0.005333	0.003333	0.004333	0.011333	0.005333	0.011333	0.003333	0.004333	0.005333	0.022333	0.004333	0.004333	0.005333	0.013333	0.016333	0.018333	0.023333	0.022333	0.020333	0.005333	0.003333	0.009333	0.016333	0.016333	0.018333	0.021333	0.023333	0.004333	0.004333	0.009333	0.011333	0.019333	0.016333	0.020333	0.027333	0.018333	0.008333	0.004333
04:14:16	0.004333	0.005333	0.004333	0.005333	0.005333	0.007333	0.005333	0.005333	0.003333	0.004333	0.005333	0.006333	0.003333	0.005333	0.011333	0.005333	0.011333	0.006333	0.010333	0.012333	0.028333	0.004333	0.004333	0.011333	0.017333	0.021333	0.023333	0.027333	0.027333	0.026333	0.005333	0.004333	0.013333	0.020333	0.020333	0.023333	0.025333	0.028333	0.005333	0.005333	0.009333	0.015333	0.023333	0.020333	0.025333	0.032333	0.023333	0.008333	0.005333
04:29:16	0.004333	0.006333	0.005333	0.006333	0.006333	0.007333	0.005333	0.006333	0.004333	0.004333	0.006333	0.007333	0.003333	0.005333	0.011333	0.006333	0.012333	0.007333	0.014333	0.016333	0.032333	0.005333	0.005333	0.015333	0.020333	0.025333	0.027333	0.031333	0.031333	0.030333	0.006333	0.004333	0.017333	0.024333	0.025333	0.027333	0.029333	0.032333	0.006333	0.005333	0.010333	0.019333	0.028333	0.024333	0.029333	0.036333	0.028333	0.008333	0.005333
04:44:16	0.005333	0.007333	0.006333	0.006333	0.006333	0.007333	0.006333	0.007333	0.004333	0.005333	0.006333	0.007333	0.004333	0.005333	0.012333	0.006333	0.012333	0.005333	0.016333	0.019333	0.036333	0.005333	0.005333	0.018333	0.023333	0.028333	0.030333	0.034333	0.035333	0.034333	0.006333	0.004333	0.020333	0.027333	0.028333	0.031333	0.032333	0.036333	0.005333	0.006333	0.011333	0.022333	0.031333	0.027333	0.032333	0.039333	0.031333	0.009333	0.006333
04:59:16	0.006333	0.007333	0.006333	0.008333	0.007333	0.008333	0.007333	0.007333	0.004333	0.005333	0.007333	0.008333	0.005333	0.006333	0.012333	0.006333	0.013333	0.004333	0.016333	0.020333	0.039333	0.006333	0.006333	0.020333	0.025333	0.030333	0.033333	0.037333	0.038333	0.037333	0.007333	0.005333	0.022333	0.030333	0.031333	0.034333	0.035333	0.039333	0.006333	0.007333	0.012333	0.025333	0.033333	0.030333	0.036333	0.042333	0.034333	0.009333	0.007333
05:14:16	0.006333	0.008333	0.008333	0.008333	0.007333	0.009333	0.008333	0.008333	0.005333	0.006333	0.008333	0.009333	0.005333	0.007333	0.013333	0.007333	0.013333	0.005333	0.017333	0.022333	0.042333	0.007333	0.007333	0.022333	0.028333	0.033333	0.036333	0.040333	0.041333	0.040333	0.008333	0.006333	0.025333	0.032333	0.034333	0.037333	0.038333	0.042333	0.006333	0.007333	0.012333	0.028333	0.036333	0.033333	0.039333	0.045333	0.037333	0.010333	0.008333
05:29:16	0.007333	0.009333	0.008333	0.010333	0.008333	0.009333	0.009333	0.009333	0.005333	0.006333	0.009333	0.010333	0.006333	0.007333	0.013333	0.007333	0.014333	0.007333	0.021333	0.026333	0.047333	0.008333	0.007333	0.026333	0.030333	0.036333	0.039333	0.043333	0.044333	0.044333	0.009333	0.007333	0.029333	0.036333	0.037333	0.041333	0.041333	0.046333	0.007333	0.008333	0.013333	0.031333	0.040333	0.036333	0.042333	0.049333	0.041333	0.010333	0.009333
05:44:16	0.009333	0.010333	0.010333	0.011333	0.009333	0.010333	0.011333	0.011333	0.006333	0.007333	0.010333	0.011333	0.007333	0.008333	0.014333	0.008333	0.014333	0.009333	0.024333	0.029333	0.050333	0.009333	0.008333	0.029333	0.033333	0.039333	0.043333	0.047333	0.048333	0.047333	0.010333	0.008333	0.033333	0.039333	0.041333	0.044333	0.044333	0.049333	0.008333	0.010333	0.014333	0.034333	0.043333	0.039333	0.046333	0.052333	0.044333	0.011333	0.010333
05:59:16	0.010333	0.012333	0.011333	0.012333	0.010333	0.011333	0.012333	0.012333	0.007333	0.008333	0.011333	0.013333	0.008333	0.009333	0.015333	0.009333	0.015333	0.010333	0.026333	0.032333	0.054333	0.010333	0.010333	0.032333	0.036333	0.042333	0.046333	0.050333	0.051333	0.050333	0.012333	0.009333	0.036333	0.042333	0.044333	0.048333	0.047333	0.052333	0.009333	0.011333	0.016333	0.037333	0.047333	0.042333	0.050333	0.056333	0.047333	0.012333	0.012333
06:14:16	0.012333	0.013333	0.013333	0.014333	0.011333	0.012333	0.014333	0.014333	0.007333	0.009333	0.012333	0.014333	0.010333	0.010333	0.016333	0.010333	0.016333	0.012333	0.029333	0.035333	0.057333	0.012333	0.011333	0.036333	0.039333	0.045333	0.049333	0.053333	0.055333	0.054333	0.013333	0.010333	0.041333	0.045333	0.048333	0.052333	0.051333	0.056333	0.011333	0.013333	0.018333	0.041333	0.050333	0.046333	0.053333	0.059333	0.050333	0.012333	0.014333
06:29:16	0.013333	0.015333	0.015333	0.015333	0.012333	0.013333	0.015333	0.015333	0.008333	0.009333	0.014333	0.016333	0.010333	0.011333	0.017333	0.010333	0.017333	0.017333	0.032333	0.039333	0.061333	0.014333	0.012333	0.040333	0.042333	0.049333	0.053333	0.057333	0.058333	0.058333	0.015333	0.012333	0.045333	0.049333	0.052333	0.056333	0.054333	0.060333	0.015333	0.014333	0.019333	0.045333	0.054333	0.049333	0.057333	0.063333	0.054333	0.013333	0.015333
06:44:16	0.015333	0.017333	0.017333	0.017333	0.014333	0.015333	0.017333	0.018333	0.008333	0.010333	0.015333	0.018333	0.012333	0.013333	0.018333	0.011333	0.017333	0.018333	0.034333	0.041333	0.064333	0.015333	0.013333	0.044333	0.045333	0.051333	0.056333	0.060333	0.061333	0.061333	0.017333	0.013333	0.050333	0.052333	0.055333	0.059333	0.058333	0.063333	0.014333	0.016333	0.021333	0.049333	0.058333	0.053333	0.061333	0.066333	0.057333	0.014333	0.018333
06:59:16	0.016333	0.019333	0.019333	0.020333	0.015333	0.016333	0.019333	0.020333	0.009333	0.011333	0.017333	0.020333	0.026333	0.014333	0.020333	0.012333	0.018333	0.018333	0.036333	0.043333	0.066333	0.018333	0.015333	0.047333	0.048333	0.054333	0.059333	0.063333	0.064333	0.064333	0.019333	0.015333	0.054333	0.056333	0.059333	0.063333	0.061333	0.067333	0.014333	0.018333	0.024333	0.053333	0.061333	0.056333	0.064333	0.069333	0.060333	0.015333	0.020333
07:14:16	0.019333	0.021333	0.022333	0.022333	0.017333	0.017333	0.021333	0.023333	0.010333	0.012333	0.019333	0.023333	0.027333	0.016333	0.021333	0.013333	0.019333	0.017333	0.037333	0.044333	0.069333	0.020333	0.017333	0.050333	0.050333	0.056333	0.062333	0.065333	0.067333	0.067333	0.023333	0.017333	0.059333	0.059333	0.062333	0.066333	0.063333	0.070333	0.015333	0.021333	0.027333	0.056333	0.064333	0.059333	0.068333	0.073333	0.062333	0.016333	0.023333
07:29:16	0.021333	0.023333	0.025333	0.025333	0.019333	0.019333	0.024333	0.025333	0.011333	0.013333	0.021333	0.025333	0.030333	0.018333	0.023333	0.014333	0.020333	0.019333	0.039333	0.047333	0.072333	0.023333	0.019333	0.055333	0.053333	0.060333	0.066333	0.069333	0.071333	0.070333	0.026333	0.020333	0.065333	0.062333	0.067333	0.070333	0.067333	0.074333	0.017333	0.024333	0.029333	0.061333	0.068333	0.063333	0.072333	0.076333	0.066333	0.017333	0.026333
07:44:16	0.024333	0.026333	0.028333	0.028333	0.021333	0.021333	0.028333	0.029333	0.012333	0.014333	0.024333	0.029333	0.032333	0.020333	0.025333	0.015333	0.021333	0.022333	0.042333	0.050333	0.075333	0.026333	0.022333	0.059333	0.056333	0.063333	0.069333	0.073333	0.074333	0.073333	0.030333	0.022333	0.072333	0.066333	0.071333	0.074333	0.070333	0.078333	0.019333	0.027333	0.032333	0.066333	0.072333	0.067333	0.076333	0.080333	0.069333	0.018333	0.029333
07:59:16	0.028333	0.029333	0.032333	0.032333	0.023333	0.023333	0.031333	0.033333	0.013333	0.016333	0.027333	0.033333	0.035333	0.022333	0.028333	0.017333	0.023333	0.023333	0.043333	0.052333	0.077333	0.030333	0.025333	0.064333	0.060333	0.066333	0.073333	0.076333	0.077333	0.076333	0.034333	0.025333	0.077333	0.070333	0.075333	0.077333	0.074333	0.082333	0.020333	0.031333	0.036333	0.072333	0.076333	0.071333	0.080333	0.083333	0.073333	0.019333	0.033333
08:14:16	0.031333	0.033333	0.037333	0.036333	0.025333	0.025333	0.035333	0.037333	0.015333	0.017333	0.030333	0.037333	0.038333	0.025333	0.030333	0.018333	0.024333	0.023333	0.045333	0.054333	0.080333	0.033333	0.028333	0.069333	0.062333	0.069333	0.076333	0.079333	0.081333	0.079333	0.038333	0.028333	0.085333	0.074333	0.079333	0.081333	0.076333	0.086333	0.022333	0.035333	0.039333	0.077333	0.080333	0.075333	0.084333	0.086333	0.076333	0.021333	0.038333
08:29:16	0.035333	0.037333	0.042333	0.041333	0.028333	0.027333	0.040333	0.042333	0.016333	0.018333	0.034333	0.042333	0.042333	0.028333	0.033333	0.020333	0.026333	0.023333	0.046333	0.055333	0.082333	0.038333	0.031333	0.074333	0.066333	0.072333	0.079333	0.082333	0.084333	0.082333	0.044333	0.032333	0.091333	0.078333	0.084333	0.084333	0.080333	0.090333	0.024333	0.039333	0.045333	0.084333	0.084333	0.079333	0.088333	0.090333	0.079333	0.023333	0.043333
08:44:16	0.041333	0.042333	0.047333	0.046333	0.031333	0.030333	0.045333	0.048333	0.017333	0.020333	0.039333	0.047333	0.046333	0.031333	0.036333	0.022333	0.028333	0.026333	0.049333	0.059333	0.084333	0.043333	0.036333	0.081333	0.070333	0.076333	0.084333	0.086333	0.087333	0.087333	0.050333	0.039333	0.101333	0.082333	0.089333	0.089333	0.084333	0.095333	0.028333	0.045333	0.049333	0.092333	0.089333	0.084333	0.093333	0.094333	0.083333	0.025333	0.048333
08:59:16	0.046333	0.047333	0.054333	0.052333	0.034333	0.033333	0.051333	0.054333	0.019333	0.022333	0.043333	0.053333	0.050333	0.035333	0.039333	0.023333	0.030333	0.028333	0.051333	0.061333	0.087333	0.049333	0.041333	0.088333	0.074333	0.080333	0.088333	0.090333	0.091333	0.090333	0.056333	0.042333	0.109333	0.087333	0.095333	0.094333	0.087333	0.100333	0.030333	0.050333	0.055333	0.099333	0.094333	0.089333	0.098333	0.099333	0.087333	0.027333	0.055333
09:14:16	0.052333	0.053333	0.060333	0.058333	0.038333	0.036333	0.057333	0.061333	0.021333	0.024333	0.049333	0.060333	0.055333	0.039333	0.044333	0.026333	0.032333	0.029333	0.053333	0.063333	0.089333	0.055333	0.046333	0.096333	0.078333	0.084333	0.093333	0.094333	0.095333	0.094333	0.063333	0.048333	0.118333	0.092333	0.101333	0.099333	0.091333	0.104333	0.033333	0.057333	0.060333	0.108333	0.100333	0.095333	0.104333	0.103333	0.090333	0.030333	0.062333
09:29:16	0.059333	0.059333	0.068333	0.065333	0.042333	0.040333	0.064333	0.068333	0.023333	0.026333	0.055333	0.068333	0.061333	0.044333	0.049333	0.028333	0.034333	0.032333	0.056333	0.066333	0.092333	0.061333	0.052333	0.104333	0.083333	0.088333	0.098333	0.098333	0.099333	0.099333	0.072333	0.053333	0.127333	0.097333	0.108333	0.105333	0.096333	0.109333	0.036333	0.064333	0.067333	0.118333	0.105333	0.101333	0.111333	0.108333	0.095333	0.033333	0.071333
09:44:16	0.066333	0.066333	0.077333	0.073333	0.047333	0.044333	0.072333	0.077333	0.025333	0.028333	0.062333	0.076333	0.067333	0.049333	0.055333	0.033333	0.042333	0.039333	0.061333	0.071333	0.096333	0.069333	0.058333	0.115333	0.089333	0.093333	0.103333	0.104333	0.104333	0.104333	0.081333	0.061333	0.140333	0.104333	0.116333	0.111333	0.102333	0.115333	0.045333	0.071333	0.077333	0.130333	0.112333	0.107333	0.118333	0.113333	0.101333	0.036333	0.080333
09:59:16	0.075333	0.074333	0.085333	0.082333	0.053333	0.049333	0.081333	0.086333	0.028333	0.031333	0.070333	0.085333	0.074333	0.055333	0.060333	0.036333	0.048333	0.044333	0.064333	0.075333	0.099333	0.078333	0.066333	0.125333	0.094333	0.098333	0.110333	0.109333	0.108333	0.109333	0.091333	0.068333	0.153333	0.111333	0.125333	0.118333	0.108333	0.121333	0.052333	0.080333	0.085333	0.141333	0.119333	0.115333	0.125333	0.119333	0.105333	0.039333	0.089333
10:14:16	0.084333	0.083333	0.096333	0.093333	0.059333	0.055333	0.090333	0.096333	0.030333	0.034333	0.079333	0.095333	0.082333	0.061333	0.065333	0.038333	0.051333	0.049333	0.068333	0.079333	0.102333	0.087333	0.074333	0.137333	0.101333	0.104333	0.116333	0.114333	0.113333	0.114333	0.102333	0.077333	0.167333	0.119333	0.133333	0.125333	0.114333	0.128333	0.058333	0.089333	0.094333	0.155333	0.127333	0.122333	0.133333	0.125333	0.110333	0.042333	0.100333
10:29:16	0.095333	0.093333	0.109333	0.103333	0.066333	0.061333	0.102333	0.108333	0.033333	0.037333	0.088333	0.106333	0.090333	0.067333	0.073333	0.042333	0.053333	0.053333	0.071333	0.082333	0.106333	0.098333	0.083333	0.149333	0.107333	0.110333	0.122333	0.120333	0.118333	0.119333	0.114333	0.086333	0.182333	0.127333	0.143333	0.132333	0.120333	0.135333	0.063333	0.100333	0.105333	0.168333	0.134333	0.130333	0.141333	0.130333	0.116333	0.047333	0.113333
10:44:16	0.106333	0.104333	0.120333	0.116333	0.073333	0.067333	0.114333	0.120333	0.036333	0.041333	0.098333	0.118333	0.098333	0.076333	0.080333	0.046333	0.057333	0.057333	0.075333	0.085333	0.110333	0.109333	0.093333	0.162333	0.114333	0.116333	0.129333	0.126333	0.123333	0.125333	0.128333	0.097333	0.198333	0.136333	0.154333	0.141333	0.128333	0.143333	0.069333	0.112333	0.117333	0.182333	0.144333	0.138333	0.151333	0.137333	0.121333	0.051333	0.125333
10:59:16	0.118333	0.116333	0.134333	0.130333	0.082333	0.075333	0.126333	0.133333	0.040333	0.045333	0.110333	0.132333	0.108333	0.084333	0.088333	0.051333	0.063333	0.063333	0.078333	0.089333	0.112333	0.121333	0.104333	0.177333	0.122333	0.123333	0.136333	0.130333	0.128333	0.131333	0.142333	0.109333	0.215333	0.146333	0.165333	0.150333	0.134333	0.150333	0.078333	0.124333	0.130333	0.198333	0.154333	0.148333	0.160333	0.144333	0.128333	0.056333	0.139333
11:14:16	0.132333	0.129333	0.148333	0.142333	0.092333	0.084333	0.141333	0.147333	0.044333	0.049333	0.122333	0.146333	0.119333	0.093333	0.098333	0.056333	0.067333	0.067333	0.082333	0.093333	0.116333	0.135333	0.116333	0.192333	0.130333	0.129333	0.144333	0.137333	0.134333	0.136333	0.157333	0.120333	0.234333	0.156333	0.177333	0.158333	0.142333	0.159333	0.085333	0.138333	0.143333	0.213333	0.164333	0.157333	0.171333	0.151333	0.135333	0.061333	0.154333
11:29:16	0.146333	0.143333	0.163333	0.159333	0.103333	0.093333	0.156333	0.163333	0.048333	0.054333	0.135333	0.162333	0.132333	0.104333	0.108333	0.062333	0.070333	0.072333	0.085333	0.097333	0.118333	0.150333	0.129333	0.207333	0.139333	0.137333	0.153333	0.145333	0.140333	0.142333	0.174333	0.133333	0.252333	0.167333	0.189333	0.169333	0.151333	0.168333	0.091333	0.153333	0.158333	0.231333	0.175333	0.168333	0.182333	0.159333	0.141333	0.067333	0.171333
11:44:16	0.163333	0.158333	0.179333	0.173333	0.114333	0.104333	0.173333	0.180333	0.054333	0.059333	0.150333	0.179333	0.145333	0.115333	0.120333	0.069333	0.075333	0.077333	0.089333	0.101333	0.119333	0.166333	0.144333	0.225333	0.148333	0.145333	0.162333	0.152333	0.147333	0.149333	0.192333	0.148333	0.274333	0.179333	0.202333	0.180333	0.161333	0.179333	0.099333	0.170333	0.174333	0.250333	0.187333	0.179333	0.194333	0.166333	0.149333	0.074333	0.188333
11:59:16	0.180333	0.175333	0.198333	0.192333	0.128333	0.116333	0.191333	0.198333	0.059333	0.065333	0.166333	0.197333	0.159333	0.128333	0.132333	0.077333	0.082333	0.083333	0.094333	0.106333	0.123333	0.183333	0.160333	0.243333	0.158333	0.155333	0.173333	0.161333	0.154333	0.157333	0.211333	0.165333	0.297333	0.193333	0.217333	0.191333	0.171333	0.189333	0.110333	0.189333	0.192333	0.271333	0.200333	0.191333	0.207333	0.175333	0.157333	0.081333	0.208333
12:14:16	0.199333	0.193333	0.218333	0.211333	0.142333	0.129333	0.210333	0.218333	0.065333	0.072333	0.184333	0.217333	0.174333	0.141333	0.145333	0.085333	0.089333	0.090333	0.098333	0.111333	0.127333	0.202333	0.176333	0.263333	0.169333	0.164333	0.183333	0.170333	0.163333	0.165333	0.232333	0.181333	0.321333	0.206333	0.231333	0.203333	0.182333	0.201333	0.120333	0.207333	0.211333	0.291333	0.214333	0.203333	0.221333	0.185333	0.165333	0.088333	0.228333
12:29:16	0.219333	0.212333	0.238333	0.231333	0.158333	0.144333	0.230333	0.238333	0.072333	0.080333	0.202333	0.238333	0.191333	0.156333	0.161333	0.094333	0.097333	0.097333	0.103333	0.116333	0.132333	0.221333	0.194333	0.284333	0.181333	0.174333	0.195333	0.179333	0.170333	0.174333	0.254333	0.199333	0.345333	0.220333	0.247333	0.216333	0.194333	0.215333	0.131333	0.228333	0.231333	0.314333	0.228333	0.217333	0.235333	0.196333	0.175333	0.097333	0.249333
12:44:16	0.241333	0.233333	0.259333	0.252333	0.175333	0.159333	0.253333	0.260333	0.080333	0.088333	0.222333	0.262333	0.209333	0.171333	0.177333	0.103333	0.106333	0.104333	0.107333	0.121333	0.137333	0.243333	0.213333	0.305333	0.193333	0.186333	0.206333	0.189333	0.179333	0.183333	0.277333	0.218333	0.372333	0.235333	0.264333	0.231333	0.205333	0.228333	0.142333	0.250333	0.251333	0.337333	0.244333	0.231333	0.251333	0.207333	0.186333	0.107333	0.272333
12:59:16	0.263333	0.255333	0.283333	0.275333	0.194333	0.175333	0.276333	0.285333	0.089333	0.097333	0.244333	0.285333	0.228333	0.188333	0.194333	0.114333	0.116333	0.113333	0.112333	0.127333	0.143333	0.266333	0.234333	0.329333	0.207333	0.197333	0.220333	0.201333	0.188333	0.193333	0.302333	0.239333	0.399333	0.252333	0.281333	0.246333	0.218333	0.243333	0.155333	0.274333	0.274333	0.362333	0.260333	0.247333	0.267333	0.219333	0.196333	0.117333	0.297333
13:14:16	0.288333	0.279333	0.307333	0.298333	0.213333	0.193333	0.301333	0.310333	0.098333	0.108333	0.266333	0.309333	0.249333	0.207333	0.212333	0.126333	0.128333	0.122333	0.118333	0.134333	0.150333	0.289333	0.255333	0.353333	0.221333	0.209333	0.234333	0.213333	0.199333	0.203333	0.327333	0.261333	0.427333	0.269333	0.300333	0.261333	0.233333	0.258333	0.169333	0.300333	0.298333	0.390333	0.278333	0.263333	0.285333	0.232333	0.207333	0.129333	0.322333
13:29:16	0.315333	0.304333	0.331333	0.324333	0.235333	0.212333	0.326333	0.337333	0.109333	0.119333	0.290333	0.336333	0.271333	0.226333	0.231333	0.139333	0.139333	0.132333	0.125333	0.142333	0.156333	0.315333	0.278333	0.380333	0.236333	0.223333	0.248333	0.226333	0.210333	0.215333	0.355333	0.283333	0.458333	0.286333	0.319333	0.279333	0.247333	0.274333	0.184333	0.326333	0.322333	0.416333	0.296333	0.281333	0.304333	0.246333	0.220333	0.141333	0.350333
13:44:15	0.342333	0.330333	0.358333	0.348333	0.257333	0.233333	0.353333	0.364333	0.121333	0.132333	0.316333	0.364333	0.294333	0.247333	0.253333	0.153333	0.152333	0.143333	0.132333	0.149333	0.164333	0.342333	0.303333	0.407333	0.251333	0.236333	0.263333	0.239333	0.222333	0.228333	0.383333	0.307333	0.488333	0.305333	0.340333	0.297333	0.263333	0.292333	0.199333	0.353333	0.348333	0.445333	0.316333	0.299333	0.324333	0.261333	0.235333	0.154333	0.378333
13:59:16	0.370333	0.357333	0.386333	0.376333	0.281333	0.254333	0.382333	0.395333	0.134333	0.146333	0.342333	0.393333	0.319333	0.269333	0.275333	0.167333	0.166333	0.153333	0.139333	0.158333	0.172333	0.369333	0.327333	0.435333	0.268333	0.251333	0.279333	0.254333	0.234333	0.241333	0.412333	0.331333	0.519333	0.325333	0.361333	0.315333	0.279333	0.310333	0.215333	0.382333	0.375333	0.474333	0.338333	0.318333	0.344333	0.277333	0.248333	0.168333	0.407333
14:14:16	0.399333	0.386333	0.418333	0.407333	0.306333	0.277333	0.412333	0.423333	0.148333	0.159333	0.370333	0.423333	0.344333	0.292333	0.300333	0.183333	0.182333	0.167333	0.149333	0.168333	0.181333	0.397333	0.354333	0.463333	0.284333	0.266333	0.296333	0.268333	0.248333	0.256333	0.444333	0.359333	0.553333	0.346333	0.383333	0.334333	0.297333	0.329333	0.233333	0.412333	0.405333	0.505333	0.359333	0.339333	0.366333	0.293333	0.264333	0.182333	0.438333
14:29:16	0.429333	0.415333	0.445333	0.435333	0.332333	0.302333	0.444333	0.455333	0.162333	0.176333	0.400333	0.455333	0.371333	0.316333	0.324333	0.200333	0.197333	0.181333	0.158333	0.178333	0.189333	0.427333	0.382333	0.493333	0.302333	0.282333	0.312333	0.285333	0.262333	0.271333	0.474333	0.386333	0.586333	0.366333	0.406333	0.354333	0.315333	0.348333	0.251333	0.444333	0.433333	0.537333	0.381333	0.359333	0.389333	0.311333	0.280333	0.199333	0.468333
14:44:16	0.460333	0.446333	0.476333	0.466333	0.360333	0.327333	0.478333	0.489333	0.179333	0.193333	0.430333	0.488333	0.398333	0.341333	0.350333	0.217333	0.214333	0.196333	0.168333	0.190333	0.199333	0.458333	0.410333	0.523333	0.320333	0.299333	0.329333	0.301333	0.277333	0.288333	0.506333	0.414333	0.620333	0.388333	0.429333	0.375333	0.334333	0.368333	0.270333	0.478333	0.466333	0.570333	0.403333	0.381333	0.412333	0.329333	0.298333	0.215333	0.501333
14:59:16	0.492333	0.478333	0.510333	0.499333	0.389333	0.354333	0.511333	0.522333	0.196333	0.211333	0.463333	0.521333	0.425333	0.367333	0.376333	0.236333	0.232333	0.210333	0.178333	0.200333	0.210333	0.490333	0.441333	0.555333	0.339333	0.315333	0.347333	0.320333	0.292333	0.304333	0.539333	0.442333	0.654333	0.410333	0.452333	0.397333	0.354333	0.388333	0.290333	0.512333	0.497333	0.603333	0.427333	0.404333	0.436333	0.348333	0.316333	0.233333	0.534333
15:14:16	0.526333	0.512333	0.541333	0.533333	0.419333	0.382333	0.546333	0.558333	0.214333	0.231333	0.498333	0.557333	0.454333	0.396333	0.404333	0.256333	0.252333	0.228333	0.191333	0.214333	0.222333	0.521333	0.473333	0.588333	0.358333	0.333333	0.367333	0.338333	0.308333	0.322333	0.573333	0.473333	0.690333	0.433333	0.476333	0.419333	0.374333	0.408333	0.311333	0.547333	0.528333	0.636333	0.451333	0.427333	0.461333	0.368333	0.335333	0.252333	0.567333
15:29:16	0.560333	0.546333	0.576333	0.568333	0.450333	0.410333	0.583333	0.596333	0.233333	0.251333	0.531333	0.594333	0.483333	0.423333	0.432333	0.275333	0.271333	0.245333	0.203333	0.228333	0.235333	0.553333	0.504333	0.621333	0.378333	0.351333	0.386333	0.357333	0.325333	0.340333	0.606333	0.506333	0.724333	0.456333	0.499333	0.442333	0.395333	0.430333	0.331333	0.585333	0.559333	0.669333	0.474333	0.450333	0.487333	0.390333	0.355333	0.272333	0.600333
15:44:16	0.595333	0.580333	0.610333	0.601333	0.483333	0.440333	0.620333	0.632333	0.254333	0.272333	0.567333	0.631333	0.513333	0.452333	0.463333	0.296333	0.292333	0.264333	0.218333	0.243333	0.249333	0.584333	0.537333	0.652333	0.399333	0.370333	0.406333	0.377333	0.343333	0.358333	0.639333	0.535333	0.759333	0.478333	0.523333	0.464333	0.417333	0.452333	0.353333	0.619333	0.590333	0.704333	0.497333	0.473333	0.511333	0.410333	0.376333	0.292333	0.634333
15:59:16	0.630333	0.615333	0.644333	0.638333	0.516333	0.470333	0.658333	0.670333	0.275333	0.295333	0.605333	0.669333	0.544333	0.482333	0.493333	0.319333	0.313333	0.283333	0.233333	0.258333	0.262333	0.617333	0.567333	0.686333	0.419333	0.389333	0.426333	0.397333	0.361333	0.378333	0.671333	0.565333	0.795333	0.499333	0.546333	0.486333	0.438333	0.475333	0.375333	0.654333	0.624333	0.736333	0.522333	0.496333	0.536333	0.432333	0.395333	0.313333	0.667333
16:14:16	0.667333	0.651333	0.677333	0.672333	0.549333	0.499333	0.695333	0.707333	0.298333	0.319333	0.642333	0.706333	0.572333	0.512333	0.524333	0.340333	0.336333	0.303333	0.248333	0.274333	0.277333	0.648333	0.600333	0.718333	0.441333	0.410333	0.446333	0.417333	0.379333	0.399333	0.702333	0.597333	0.829333	0.522333	0.570333	0.509333	0.459333	0.497333	0.396333	0.692333	0.655333	0.770333	0.543333	0.518333	0.559333	0.453333	0.419333	0.332333	0.699333
16:29:16	0.699333	0.686333	0.709333	0.706333	0.583333	0.530333	0.734333	0.746333	0.320333	0.343333	0.679333	0.742333	0.604333	0.541333	0.555333	0.363333	0.362333	0.325333	0.267333	0.291333	0.294333	0.680333	0.631333	0.749333	0.461333	0.428333	0.467333	0.439333	0.398333	0.419333	0.734333	0.629333	0.863333	0.545333	0.593333	0.531333	0.480333	0.520333	0.420333	0.727333	0.689333	0.802333	0.567333	0.541333	0.583333	0.476333	0.442333	0.354333	0.731333
16:44:16	0.734333	0.717333	0.742333	0.741333	0.617333	0.561333	0.770333	0.782333	0.344333	0.369333	0.716333	0.778333	0.637333	0.572333	0.587333	0.386333	0.385333	0.346333	0.286333	0.310333	0.310333	0.711333	0.663333	0.781333	0.483333	0.449333	0.488333	0.461333	0.418333	0.439333	0.763333	0.659333	0.897333	0.566333	0.616333	0.554333	0.502333	0.542333	0.442333	0.760333	0.720333	0.836333	0.590333	0.564333	0.608333	0.497333	0.463333	0.375333	0.762333
16:59:16	0.767333	0.751333	0.772333	0.771333	0.651333	0.593333	0.804333	0.817333	0.368333	0.394333	0.749333	0.812333	0.667333	0.602333	0.616333	0.410333	0.407333	0.368333	0.305333	0.329333	0.328333	0.741333	0.694333	0.813333	0.504333	0.469333	0.510333	0.482333	0.437333	0.460333	0.794333	0.688333	0.930333	0.590333	0.642333	0.578333	0.525333	0.564333	0.465333	0.797333	0.751333	0.866333	0.614333	0.585333	0.630333	0.520333	0.485333	0.396333	0.793333
17:14:16	0.797333	0.783333	0.801333	0.801333	0.685333	0.625333	0.838333	0.852333	0.394333	0.421333	0.784333	0.844333	0.697333	0.631333	0.646333	0.433333	0.431333	0.390333	0.326333	0.348333	0.347333	0.768333	0.724333	0.842333	0.527333	0.490333	0.531333	0.503333	0.458333	0.482333	0.823333	0.717333	0.959333	0.612333	0.665333	0.601333	0.547333	0.588333	0.486333	0.829333	0.780333	0.897333	0.636333	0.609333	0.654333	0.541333	0.508333	0.418333	0.821333
17:29:16	0.827333	0.812333	0.828333	0.831333	0.717333	0.656333	0.871333	0.883333	0.419333	0.448333	0.817333	0.876333	0.727333	0.662333	0.677333	0.458333	0.457333	0.414333	0.347333	0.368333	0.367333	0.798333	0.754333	0.870333	0.548333	0.512333	0.553333	0.527333	0.479333	0.504333	0.849333	0.747333	0.988333	0.635333	0.687333	0.625333	0.570333	0.610333	0.510333	0.861333	0.809333	0.927333	0.660333	0.630333	0.676333	0.563333	0.531333	0.438333	0.848333
17:44:16	0.856333	0.840333	0.856333	0.857333	0.749333	0.687333	0.901333	0.916333	0.444333	0.474333	0.848333	0.906333	0.756333	0.689333	0.707333	0.481333	0.483333	0.438333	0.371333	0.388333	0.388333	0.824333	0.780333	0.900333	0.571333	0.533333	0.574333	0.549333	0.500333	0.525333	0.876333	0.774333	1.01533	0.658333	0.711333	0.649333	0.593333	0.634333	0.533333	0.890333	0.838333	0.953333	0.681333	0.652333	0.698333	0.585333	0.556333	0.460333	0.876333
17:59:16	0.883333	0.868333	0.882333	0.886333	0.779333	0.715333	0.933333	0.945333	0.471333	0.502333	0.880333	0.936333	0.784333	0.717333	0.735333	0.505333	0.507333	0.461333	0.394333	0.410333	0.409333	0.850333	0.807333	0.924333	0.593333	0.555333	0.595333	0.571333	0.521333	0.547333	0.901333	0.801333	1.04233	0.680333	0.733333	0.672333	0.617333	0.657333	0.558333	0.918333	0.863333	0.980333	0.702333	0.674333	0.720333	0.607333	0.578333	0.482333	0.900333
18:14:16	0.907333	0.891333	0.906333	0.912333	0.810333	0.744333	0.961333	0.973333	0.497333	0.529333	0.909333	0.965333	0.813333	0.745333	0.763333	0.527333	0.530333	0.484333	0.416333	0.431333	0.430333	0.875333	0.831333	0.949333	0.616333	0.577333	0.617333	0.594333	0.544333	0.570333	0.923333	0.827333	1.06533	0.701333	0.756333	0.694333	0.640333	0.680333	0.580333	0.946333	0.887333	1.00333	0.722333	0.696333	0.743333	0.630333	0.602333	0.503333	0.924333
18:29:16	0.931333	0.915333	0.933333	0.936333	0.836333	0.773333	0.988333	1.00033	0.525333	0.557333	0.937333	0.990333	0.839333	0.771333	0.791333	0.551333	0.553333	0.507333	0.442333	0.452333	0.453333	0.898333	0.857333	0.971333	0.639333	0.600333	0.640333	0.617333	0.565333	0.594333	0.945333	0.849333	1.08933	0.724333	0.777333	0.716333	0.663333	0.703333	0.604333	0.972333	0.912333	1.02633	0.743333	0.714333	0.764333	0.652333	0.625333	0.525333	0.945333
18:44:16	0.954333	0.936333	0.955333	0.960333	0.863333	0.797333	1.01433	1.02433	0.552333	0.585333	0.964333	1.01633	0.865333	0.797333	0.817333	0.574333	0.579333	0.530333	0.467333	0.475333	0.477333	0.920333	0.878333	0.995333	0.661333	0.622333	0.660333	0.641333	0.588333	0.619333	0.966333	0.873333	1.11133	0.745333	0.799333	0.739333	0.686333	0.725333	0.629333	0.995333	0.935333	1.04833	0.764333	0.734333	0.785333	0.674333	0.648333	0.546333	0.965333
18:59:16	0.977333	0.959333	0.975333	0.983333	0.889333	0.824333	1.03733	1.05033	0.579333	0.612333	0.989333	1.03933	0.890333	0.821333	0.842333	0.596333	0.602333	0.553333	0.491333	0.496333	0.497333	0.941333	0.900333	1.01733	0.685333	0.646333	0.683333	0.666333	0.612333	0.643333	0.985333	0.894333	1.13233	0.767333	0.819333	0.760333	0.710333	0.749333	0.652333	1.01833	0.955333	1.06933	0.783333	0.752333	0.804333	0.695333	0.669333	0.567333	0.986333
19:14:16	0.995333	0.979333	0.997333	1.00433	0.913333	0.849333	1.05833	1.07033	0.605333	0.639333	1.01233	1.06033	0.914333	0.845333	0.865333	0.618333	0.625333	0.576333	0.515333	0.518333	0.519333	0.962333	0.921333	1.03633	0.708333	0.669333	0.705333	0.691333	0.634333	0.664333	1.00233	0.914333	1.15233	0.786333	0.840333	0.781333	0.733333	0.772333	0.675333	1.03933	0.975333	1.08733	0.803333	0.770333	0.823333	0.715333	0.691333	0.589333	1.00433
19:29:16	1.01533	0.999333	1.01733	1.02533	0.933333	0.870333	1.08033	1.09033	0.630333	0.664333	1.03433	1.08133	0.938333	0.869333	0.888333	0.640333	0.646333	0.597333	0.540333	0.539333	0.540333	0.980333	0.940333	1.05533	0.729333	0.691333	0.728333	0.714333	0.655333	0.688333	1.02233	0.933333	1.17133	0.806333	0.860333	0.800333	0.757333	0.793333	0.696333	1.05933	0.994333	1.10633	0.819333	0.786333	0.839333	0.734333	0.713333	0.608333	1.02433
19:44:16	1.03233	1.01733	1.03533	1.04533	0.956333	0.893333	1.09933	1.10933	0.656333	0.689333	1.05233	1.10033	0.961333	0.890333	0.912333	0.663333	0.671333	0.621333	0.568333	0.562333	0.564333	0.998333	0.959333	1.07233	0.752333	0.715333	0.750333	0.739333	0.677333	0.714333	1.03733	0.953333	1.18833	0.826333	0.880333	0.822333	0.779333	0.815333	0.719333	1.07933	1.01233	1.12333	0.837333	0.802333	0.857333	0.755333	0.734333	0.628333	1.03933
19:59:16	1.05233	1.03533	1.05233	1.06433	0.977333	0.914333	1.11933	1.12833	0.679333	0.714333	1.07233	1.11933	0.984333	0.912333	0.934333	0.685333	0.693333	0.645333	0.594333	0.585333	0.588333	1.01533	0.976333	1.08933	0.774333	0.736333	0.770333	0.763333	0.702333	0.738333	1.05533	0.970333	1.20533	0.845333	0.898333	0.841333	0.801333	0.839333	0.741333	1.09933	1.03033	1.14233	0.852333	0.816333	0.874333	0.774333	0.753333	0.650333	1.05733
20:14:16	1.06833	1.05233	1.06933	1.08233	0.997333	0.935333	1.13533	1.14533	0.704333	0.737333	1.09133	1.13633	1.00333	0.934333	0.954333	0.703333	0.714333	0.665333	0.619333	0.607333	0.609333	1.03233	0.991333	1.10733	0.794333	0.758333	0.789333	0.787333	0.723333	0.761333	1.07133	0.986333	1.22133	0.863333	0.916333	0.859333	0.822333	0.860333	0.764333	1.11533	1.04733	1.15733	0.869333	0.832333	0.888333	0.793333	0.772333	0.667333	1.07333
20:29:16	1.08333	1.07033	1.08333	1.09733	1.01833	0.955333	1.15133	1.16133	0.726333	0.758333	1.10833	1.15133	1.02433	0.955333	0.975333	0.722333	0.734333	0.686333	0.643333	0.627333	0.633333	1.04833	1.00633	1.12233	0.814333	0.779333	0.810333	0.808333	0.745333	0.785333	1.08633	1.00233	1.23533	0.881333	0.935333	0.878333	0.843333	0.882333	0.784333	1.13333	1.06233	1.17133	0.884333	0.847333	0.904333	0.810333	0.791333	0.686333	1.08933
20:44:16	1.09833	1.08533	1.09833	1.11333	1.03533	0.975333	1.16733	1.17533	0.748333	0.782333	1.12333	1.16733	1.04433	0.975333	0.994333	0.742333	0.753333	0.706333	0.667333	0.649333	0.655333	1.06333	1.02133	1.13933	0.834333	0.801333	0.830333	0.830333	0.768333	0.806333	1.10033	1.01733	1.24933	0.898333	0.953333	0.895333	0.864333	0.900333	0.805333	1.14833	1.07733	1.18533	0.900333	0.862333	0.918333	0.827333	0.810333	0.703333	1.10233
20:59:16	1.11233	1.10133	1.11233	1.12833	1.05233	0.992333	1.18133	1.18933	0.770333	0.805333	1.13933	1.18133	1.06333	0.993333	1.01433	0.762333	0.775333	0.727333	0.692333	0.670333	0.676333	1.07733	1.03633	1.15333	0.854333	0.822333	0.847333	0.851333	0.788333	0.829333	1.11433	1.03433	1.26233	0.916333	0.969333	0.911333	0.883333	0.920333	0.825333	1.16433	1.09233	1.19933	0.913333	0.876333	0.932333	0.843333	0.828333	0.719333	1.11633
21:14:16	1.12433	1.11533	1.12333	1.14333	1.07133	1.00933	1.19433	1.20233	0.791333	0.825333	1.15333	1.19433	1.08133	1.01033	1.03233	0.779333	0.795333	0.746333	0.716333	0.691333	0.698333	1.09333	1.05133	1.16733	0.874333	0.842333	0.868333	0.873333	0.808333	0.850333	1.12733	1.04933	1.27533	0.932333	0.984333	0.929333	0.904333	0.939333	0.843333	1.17833	1.10533	1.21333	0.927333	0.890333	0.948333	0.859333	0.844333	0.735333	1.13033
21:29:16	1.13733	1.12833	1.13633	1.15633	1.08533	1.02633	1.20533	1.21433	0.812333	0.847333	1.16633	1.20733	1.09933	1.02833	1.05033	0.797333	0.814333	0.766333	0.738333	0.710333	0.720333	1.10533	1.06433	1.18133	0.892333	0.861333	0.886333	0.894333	0.829333	0.872333	1.14033	1.06033	1.28733	0.947333	1.00033	0.944333	0.922333	0.957333	0.861333	1.19133	1.11933	1.22533	0.942333	0.903333	0.960333	0.874333	0.861333	0.752333	1.14233
21:44:16	1.14933	1.14033	1.14733	1.16733	1.10233	1.04333	1.21633	1.22533	0.832333	0.867333	1.17733	1.21733	1.11533	1.04533	1.06633	0.816333	0.829333	0.784333	0.761333	0.730333	0.740333	1.11833	1.07733	1.19333	0.908333	0.878333	0.902333	0.914333	0.849333	0.890333	1.15233	1.07333	1.29933	0.961333	1.01433	0.959333	0.941333	0.974333	0.876333	1.20333	1.12933	1.23733	0.955333	0.915333	0.971333	0.889333	0.875333	0.767333	1.15433
21:59:16	1.15833	1.15433	1.15833	1.17933	1.11633	1.05833	1.22733	1.23533	0.852333	0.886333	1.18933	1.22833	1.13333	1.06133	1.08333	0.834333	0.847333	0.803333	0.783333	0.748333	0.761333	1.13133	1.08833	1.20533	0.925333	0.897333	0.917333	0.933333	0.868333	0.910333	1.16533	1.08433	1.31033	0.976333	1.02733	0.975333	0.956333	0.991333	0.892333	1.21633	1.14233	1.24933	0.968333	0.926333	0.985333	0.903333	0.890333	0.782333	1.16633
22:14:16	1.16933	1.16533	1.16733	1.19033	1.12933	1.07033	1.23733	1.24533	0.871333	0.905333	1.19933	1.23833	1.14733	1.07733	1.09933	0.851333	0.865333	0.819333	0.803333	0.768333	0.780333	1.14433	1.10033	1.21833	0.942333	0.914333	0.934333	0.953333	0.886333	0.928333	1.17633	1.09633	1.31933	0.989333	1.04433	0.990333	0.973333	1.00833	0.909333	1.22733	1.15233	1.26033	0.981333	0.937333	0.996333	0.917333	0.903333	0.797333	1.17833
22:29:16	1.17933	1.17633	1.17533	1.20133	1.14333	1.08633	1.24733	1.25633	0.889333	0.921333	1.20833	1.24833	1.16333	1.09333	1.11433	0.868333	0.883333	0.837333	0.826333	0.787333	0.799333	1.15533	1.11133	1.22833	0.958333	0.930333	0.949333	0.970333	0.903333	0.946333	1.18633	1.10733	1.32833	1.00333	1.05633	1.00533	0.990333	1.02333	0.923333	1.23833	1.16233	1.26933	0.992333	0.950333	1.00733	0.930333	0.916333	0.812333	1.18933
22:44:16	1.18733	1.18633	1.18433	1.21133	1.15433	1.09933	1.25633	1.26433	0.906333	0.940333	1.21933	1.25633	1.17633	1.10633	1.12833	0.884333	0.899333	0.853333	0.843333	0.803333	0.816333	1.16433	1.12133	1.23833	0.972333	0.945333	0.964333	0.987333	0.922333	0.963333	1.19733	1.11633	1.33833	1.01733	1.06933	1.01933	1.00633	1.03933	0.940333	1.24833	1.17333	1.27933	1.00233	0.960333	1.01833	0.943333	0.929333	0.825333	1.19933
22:59:16	1.19533	1.19733	1.19133	1.21933	1.16533	1.11033	1.26433	1.27233	0.922333	0.957333	1.22833	1.26433	1.18933	1.12033	1.14133	0.901333	0.916333	0.869333	0.863333	0.822333	0.835333	1.17533	1.13333	1.24933	0.988333	0.963333	0.979333	1.00433	0.939333	0.980333	1.20633	1.12833	1.34633	1.03133	1.08033	1.03133	1.02233	1.05333	0.954333	1.25733	1.18333	1.28833	1.01333	0.971333	1.03033	0.957333	0.942333	0.838333	1.20933
23:14:16	1.20433	1.20733	1.19833	1.22733	1.17633	1.12233	1.27233	1.27833	0.939333	0.973333	1.23533	1.27233	1.20133	1.13333	1.15433	0.916333	0.931333	0.885333	0.884333	0.840333	0.855333	1.18533	1.14333	1.25833	1.00133	0.977333	0.992333	1.01933	0.956333	0.998333	1.21533	1.13733	1.35533	1.04233	1.09133	1.04533	1.03633	1.06933	0.969333	1.26733	1.19133	1.29833	1.02333	0.980333	1.03833	0.966333	0.953333	0.852333	1.21833
23:29:16	1.21133	1.21533	1.20533	1.23533	1.18733	1.13333	1.28033	1.28533	0.955333	0.988333	1.24233	1.27833	1.21433	1.14433	1.16633	0.932333	0.948333	0.902333	0.902333	0.857333	0.872333	1.19433	1.15133	1.26833	1.01533	0.992333	1.00533	1.03533	0.971333	1.01233	1.22333	1.14833	1.36133	1.05333	1.10233	1.05633	1.05433	1.08133	0.984333	1.27533	1.20033	1.30533	1.03233	0.988333	1.04733	0.977333	0.965333	0.861333	1.22733
23:44:16	1.21633	1.22433	1.21033	1.24233	1.19733	1.14533	1.28533	1.29333	0.971333	1.00333	1.25033	1.28433	1.22533	1.15633	1.17833	0.947333	0.963333	0.919333	0.921333	0.874333	0.891333	1.20333	1.16033	1.27733	1.02933	1.00633	1.01733	1.05033	0.986333	1.02833	1.23333	1.15633	1.37033	1.06433	1.11233	1.06933	1.06633	1.09333	0.996333	1.28333	1.20933	1.31433	1.04333	0.999333	1.05533	0.990333	0.976333	0.873333	1.23433
23:59:16	1.22433	1.23133	1.21533	1.24733	1.20533	1.15433	1.29233	1.29933	0.983333	1.01633	1.25633	1.29033	1.23533	1.16733	1.18933	0.961333	0.978333	0.933333	0.940333	0.889333	0.906333	1.21233	1.16933	1.28633	1.04233	1.01933	1.03133	1.06433	1.00133	1.04333	1.24033	1.16733	1.37733	1.07433	1.12433	1.08133	1.08033	1.10533	1.01033	1.29033	1.21933	1.32233	1.05133	1.01133	1.06533	1.00033	0.986333	0.884333	1.24333
1 day, 0:14:16	1.22833	1.24033	1.22133	1.25433	1.21233	1.16333	1.29833	1.30533	0.996333	1.03133	1.26133	1.29633	1.24533	1.17833	1.20233	0.978333	0.996333	0.951333	0.957333	0.908333	0.923333	1.22033	1.17933	1.29433	1.05433	1.03433	1.04333	1.07733	1.01433	1.05633	1.24833	1.17733	1.38433	1.08633	1.13633	1.09233	1.09333	1.11933	1.02433	1.29633	1.22833	1.32933	1.05833	1.01833	1.07333	1.01033	0.995333	0.894333	1.25033
1 day, 0:29:16	1.23433	1.24733	1.22433	1.26133	1.22133	1.17233	1.30433	1.31033	1.00933	1.04333	1.26833	1.30133	1.25533	1.18733	1.21133	0.992333	1.01033	0.966333	0.974333	0.923333	0.939333	1.22733	1.18633	1.30233	1.06633	1.04733	1.05433	1.09033	1.02733	1.06933	1.25533	1.18633	1.38933	1.09833	1.14633	1.10333	1.10533	1.13133	1.03833	1.30333	1.23733	1.33633	1.06733	1.02633	1.08233	1.01933	1.00633	0.904333	1.25833
1 day, 0:44:16	1.23933	1.25333	1.22933	1.26733	1.22933	1.18033	1.30833	1.31533	1.02033	1.05333	1.27333	1.30733	1.26333	1.19733	1.22033	1.00433	1.02433	0.981333	0.990333	0.939333	0.956333	1.23433	1.19533	1.31033	1.07933	1.05833	1.06633	1.10433	1.04033	1.08233	1.26133	1.19533	1.39533	1.10733	1.15533	1.11333	1.11633	1.14433	1.05033	1.30933	1.24533	1.34333	1.07433	1.03433	1.08933	1.02733	1.01433	0.913333	1.26533
1 day, 0:59:16	1.24433	1.25933	1.23433	1.27133	1.23633	1.18733	1.31333	1.31933	1.03233	1.06533	1.27833	1.31133	1.27133	1.20533	1.23233	1.01833	1.04033	0.997333	1.00633	0.956333	0.971333	1.24233	1.20433	1.31633	1.09033	1.07133	1.07733	1.11533	1.05333	1.09533	1.26733	1.20433	1.40233	1.11833	1.16533	1.12233	1.12833	1.15433	1.06433	1.31533	1.25433	1.34933	1.08033	1.04233	1.09533	1.03733	1.02233	0.922333	1.27233
1 day, 1:14:16	1.24833	1.26633	1.23733	1.27733	1.24233	1.19433	1.31833	1.32433	1.04433	1.07533	1.28333	1.31633	1.27933	1.21433	1.24633	1.03433	1.05633	1.01433	1.02233	0.973333	0.987333	1.24933	1.21433	1.32433	1.10033	1.08333	1.08633	1.12733	1.06633	1.10633	1.27433	1.21433	1.40733	1.12733	1.17333	1.13333	1.13933	1.16433	1.07633	1.32033	1.26333	1.35533	1.08833	1.04733	1.10233	1.04733	1.03133	0.933333	1.27733
1 day, 1:29:16	1.25233	1.27133	1.24133	1.28133	1.24833	1.20333	1.32333	1.32833	1.05233	1.08633	1.28733	1.32033	1.28633	1.22233	1.25733	1.04633	1.07033	1.02833	1.03733	0.988333	1.00033	1.25533	1.22233	1.33033	1.11133	1.09433	1.09633	1.13833	1.07633	1.11533	1.27933	1.22233	1.41233	1.13633	1.18333	1.14133	1.14933	1.17433	1.08833	1.32533	1.27233	1.36233	1.09433	1.05533	1.10733	1.05233	1.03933	0.941333	1.28333
1 day, 1:44:16	1.25633	1.27633	1.24533	1.28633	1.25433	1.20933	1.32633	1.33233	1.06433	1.09633	1.29233	1.32433	1.29433	1.22933	1.26533	1.05833	1.08233	1.04233	1.05233	1.00033	1.01233	1.26033	1.22933	1.33633	1.12033	1.10333	1.10533	1.14833	1.08633	1.12733	1.28433	1.23033	1.41633	1.14433	1.19033	1.15133	1.16033	1.18433	1.10033	1.33033	1.28033	1.36733	1.10033	1.06033	1.11433	1.05833	1.04533	0.949333	1.28833
1 day, 1:59:16	1.26033	1.28033	1.24833	1.28933	1.26033	1.21633	1.33033	1.33633	1.07233	1.10533	1.29633	1.32733	1.30133	1.23633	1.27233	1.06733	1.09333	1.05233	1.06433	1.01433	1.02533	1.26633	1.23433	1.34133	1.12933	1.11333	1.11433	1.15733	1.09733	1.13733	1.29033	1.23533	1.42133	1.15233	1.19733	1.15933	1.16933	1.19233	1.11033	1.33433	1.28533	1.37233	1.10633	1.06633	1.12133	1.06533	1.05333	0.954333	1.29333
1 day, 2:14:16	1.26233	1.28533	1.25233	1.29233	1.26433	1.22033	1.33333	1.33833	1.08033	1.11433	1.29933	1.33133	1.30733	1.24233	1.27833	1.07633	1.10333	1.06433	1.07533	1.02533	1.03733	1.27133	1.23933	1.34633	1.13833	1.12233	1.12333	1.16733	1.10733	1.14733	1.29433	1.24133	1.42433	1.16133	1.20433	1.16733	1.17933	1.20133	1.11933	1.33733	1.29133	1.37733	1.11133	1.07533	1.12633	1.07233	1.06033	0.960333	1.29833
1 day, 2:29:16	1.26733	1.29033	1.25533	1.29633	1.26933	1.22633	1.33633	1.34233	1.09033	1.12233	1.30233	1.33433	1.31333	1.24933	1.28533	1.08633	1.11233	1.07433	1.08633	1.03633	1.04833	1.27633	1.24433	1.35133	1.14733	1.13133	1.13133	1.17533	1.11633	1.15733	1.30033	1.24633	1.42833	1.16633	1.21133	1.17333	1.18633	1.20833	1.12933	1.34233	1.29533	1.38233	1.11833	1.07933	1.13133	1.07633	1.06533	0.964333	1.30233
1 day, 2:44:16	1.27033	1.29433	1.25733	1.30033	1.27333	1.23233	1.33933	1.34633	1.09733	1.13033	1.30733	1.33733	1.31833	1.25533	1.29033	1.09333	1.12033	1.08533	1.09833	1.04733	1.06033	1.28133	1.24833	1.35533	1.15433	1.14133	1.13933	1.18433	1.12533	1.16733	1.30433	1.25133	1.43133	1.17433	1.21733	1.18133	1.19633	1.21633	1.13733	1.34533	1.29933	1.38633	1.12033	1.08633	1.13333	1.08333	1.07233	0.973333	1.30733
1 day, 2:59:16	1.27333	1.29833	1.25933	1.30333	1.27733	1.23733	1.34233	1.34933	1.10533	1.13733	1.31033	1.34033	1.32333	1.26133	1.29433	1.10033	1.12933	1.09433	1.10833	1.05733	1.07033	1.28633	1.25233	1.36033	1.16233	1.14933	1.14833	1.19433	1.13533	1.17633	1.30833	1.25633	1.43433	1.18333	1.22433	1.18833	1.20333	1.22433	1.14533	1.34833	1.30433	1.39033	1.12533	1.09133	1.13933	1.08933	1.07633	0.980333	1.31233
1 day, 3:14:16	1.27733	1.30233	1.26233	1.30633	1.28233	1.24133	1.34533	1.35033	1.11433	1.14433	1.31333	1.34233	1.32833	1.26733	1.29933	1.10933	1.13733	1.10333	1.11733	1.06833	1.08033	1.29033	1.25633	1.36533	1.16933	1.15733	1.15633	1.20233	1.14333	1.18533	1.31233	1.26033	1.43733	1.18733	1.23133	1.19433	1.21333	1.23233	1.15333	1.35133	1.30733	1.39433	1.12833	1.09633	1.14433	1.09433	1.08033	0.984333	1.31533
1 day, 3:29:16	1.27933	1.30633	1.26433	1.30933	1.28633	1.24533	1.34733	1.35333	1.12133	1.15233	1.31633	1.34633	1.33333	1.27233	1.30433	1.11533	1.14433	1.11133	1.12633	1.07733	1.08933	1.29433	1.26033	1.36933	1.17733	1.16433	1.16433	1.20933	1.15133	1.19233	1.31633	1.26433	1.44133	1.19433	1.23733	1.20233	1.22233	1.23933	1.15933	1.35433	1.31133	1.39633	1.13433	1.10133	1.14833	1.10033	1.08533	0.990333	1.31933
1 day, 3:44:16	1.28233	1.30933	1.26633	1.31233	1.29033	1.24933	1.34933	1.35733	1.12733	1.15833	1.31833	1.34833	1.33933	1.27633	1.30633	1.12233	1.15133	1.11933	1.13333	1.08633	1.09933	1.29833	1.26333	1.37233	1.18233	1.17233	1.17033	1.21733	1.15933	1.20033	1.32133	1.26733	1.44433	1.20133	1.24433	1.20933	1.22733	1.24733	1.16533	1.35833	1.31433	1.39933	1.13733	1.10633	1.15133	1.10433	1.09033	0.996333	1.32233
1 day, 3:59:16	1.28433	1.31333	1.26933	1.31433	1.29333	1.25533	1.35333	1.35833	1.13533	1.16533	1.32033	1.35033	1.34333	1.28133	1.30933	1.12733	1.15733	1.12433	1.14133	1.09433	1.10733	1.30233	1.26533	1.37633	1.18933	1.17933	1.17733	1.22533	1.16733	1.20833	1.32433	1.27033	1.44833	1.20733	1.24833	1.21333	1.23533	1.25133	1.17033	1.36133	1.31733	1.40333	1.14033	1.11033	1.15533	1.11033	1.09333	1.00133	1.32533
1 day, 4:14:16	1.28833	1.31633	1.27133	1.31733	1.29733	1.25733	1.35533	1.36033	1.14333	1.17033	1.32433	1.35333	1.34633	1.28733	1.31233	1.13333	1.16333	1.13133	1.14933	1.10333	1.11733	1.30633	1.26933	1.37933	1.19633	1.18633	1.18533	1.23133	1.17433	1.21633	1.32833	1.27433	1.45133	1.21233	1.25433	1.22133	1.24233	1.25833	1.17733	1.36333	1.32033	1.40633	1.14533	1.11233	1.15933	1.11333	1.09733	1.00833	1.32933
1 day, 4:29:16	1.28933	1.31833	1.27433	1.31933	1.29933	1.26133	1.35733	1.36233	1.14733	1.17433	1.32633	1.35533	1.35233	1.29233	1.31833	1.13933	1.17033	1.13933	1.15733	1.11233	1.12633	1.30933	1.27333	1.38233	1.20233	1.19233	1.19133	1.23833	1.18133	1.22133	1.33133	1.27833	1.45333	1.21833	1.26033	1.22733	1.24833	1.26433	1.18433	1.36533	1.32433	1.40733	1.14833	1.11633	1.16233	1.11733	1.10033	1.01433	1.33233
1 day, 4:44:16	1.29233	1.32233	1.27633	1.32133	1.30333	1.26633	1.35933	1.36433	1.15433	1.18133	1.32833	1.35733	1.35533	1.29633	1.32333	1.14633	1.17633	1.14833	1.16633	1.12033	1.13433	1.31333	1.27633	1.38633	1.20933	1.19733	1.19733	1.24333	1.18833	1.22833	1.33433	1.28233	1.45533	1.22333	1.26533	1.23333	1.25633	1.26933	1.19133	1.36833	1.32833	1.41133	1.15233	1.11933	1.16633	1.12233	1.10433	1.01733	1.33533
1 day, 4:59:16	1.29433	1.32433	1.27833	1.32233	1.30533	1.27033	1.36133	1.36633	1.15933	1.18733	1.33033	1.35933	1.35833	1.29933	1.32533	1.15133	1.18333	1.15533	1.17233	1.12933	1.14333	1.31633	1.27933	1.38933	1.21433	1.20433	1.20233	1.25033	1.19333	1.23433	1.33733	1.28533	1.45833	1.23033	1.27133	1.23733	1.26133	1.27533	1.19633	1.37033	1.33033	1.41433	1.15633	1.12333	1.17033	1.12533	1.10733	1.02233	1.33833
1 day, 5:14:16	1.29633	1.32733	1.28033	1.32433	1.30933	1.27233	1.36333	1.36833	1.16533	1.19333	1.33233	1.36133	1.36133	1.30433	1.32933	1.15733	1.19033	1.16033	1.17933	1.13533	1.15133	1.32033	1.28233	1.39333	1.21933	1.21033	1.20933	1.25533	1.20033	1.24133	1.34033	1.28933	1.46133	1.23433	1.27533	1.24233	1.26633	1.28133	1.20133	1.37233	1.33333	1.41733	1.15933	1.12733	1.17333	1.12933	1.11133	1.02633	1.34133
1 day, 5:29:16	1.29833	1.32933	1.28233	1.32633	1.31233	1.27433	1.36433	1.37133	1.17133	1.19833	1.33433	1.36433	1.36433	1.30833	1.33433	1.16433	1.19733	1.16733	1.18633	1.14333	1.15733	1.32233	1.28833	1.39633	1.22433	1.21633	1.21533	1.26233	1.20633	1.24733	1.34333	1.29333	1.46433	1.23933	1.27933	1.24733	1.27333	1.28633	1.20733	1.37433	1.33733	1.42133	1.16133	1.12933	1.17633	1.13333	1.11533	1.03133	1.34433
1 day, 5:44:16	1.30133	1.33233	1.28333	1.32733	1.31433	1.27833	1.36633	1.37233	1.17633	1.20233	1.33533	1.36533	1.36833	1.31233	1.34233	1.17433	1.20733	1.17833	1.19533	1.15133	1.16533	1.32533	1.29333	1.39933	1.23033	1.22233	1.22133	1.26833	1.21133	1.25233	1.34533	1.29933	1.46733	1.24433	1.28433	1.25433	1.27733	1.29233	1.21633	1.37633	1.34433	1.42333	1.16333	1.13133	1.18133	1.13533	1.11833	1.03833	1.34733
1 day, 5:59:16	1.30233	1.33333	1.28633	1.32933	1.31833	1.27933	1.36733	1.37433	1.18133	1.20633	1.33733	1.36733	1.37133	1.31533	1.34933	1.18233	1.21533	1.18733	1.20233	1.16033	1.17133	1.32833	1.29733	1.40233	1.23533	1.22833	1.22633	1.27133	1.21933	1.25833	1.34833	1.30433	1.46733	1.25033	1.29033	1.25733	1.28233	1.29733	1.22433	1.37833	1.34933	1.42633	1.16833	1.13533	1.18333	1.13933	1.12133	1.04133	1.34833
1 day, 6:14:16	1.30433	1.33633	1.28733	1.33133	1.31933	1.28233	1.36933	1.37533	1.18533	1.21133	1.34033	1.36933	1.37333	1.31833	1.35533	1.18933	1.22333	1.19433	1.20933	1.16733	1.17833	1.33033	1.30133	1.40333	1.24133	1.23333	1.22933	1.27633	1.22333	1.26333	1.35033	1.30933	1.46933	1.25433	1.29533	1.26233	1.28833	1.30233	1.23133	1.38033	1.35333	1.42733	1.17133	1.13933	1.18733	1.14233	1.12433	1.04533	1.35233
1 day, 6:29:16	1.30533	1.33833	1.28933	1.33233	1.32333	1.28633	1.37133	1.37633	1.18933	1.21433	1.34133	1.37133	1.37633	1.32233	1.35833	1.19533	1.22933	1.20133	1.21533	1.17433	1.18533	1.33433	1.30433	1.40733	1.24533	1.23833	1.23433	1.28033	1.23033	1.26833	1.35233	1.31333	1.46933	1.25733	1.30033	1.26933	1.29433	1.30933	1.23733	1.38233	1.35633	1.42933	1.17633	1.14233	1.18933	1.14433	1.12833	1.04833	1.35333
1 day, 6:44:16	1.30733	1.34033	1.29133	1.33433	1.32433	1.28733	1.37133	1.37833	1.19433	1.21933	1.34333	1.37233	1.37833	1.32433	1.36333	1.20033	1.23433	1.20833	1.22033	1.18233	1.19233	1.33533	1.30733	1.41033	1.24933	1.24233	1.23933	1.28533	1.23533	1.27433	1.35533	1.31733	1.47133	1.26233	1.30333	1.27133	1.29733	1.31433	1.24233	1.38433	1.36033	1.43133	1.17833	1.14333	1.19333	1.14833	1.13133	1.05033	1.35633
1 day, 6:59:16	1.30933	1.34233	1.29233	1.33633	1.32533	1.29033	1.37333	1.37933	1.19933	1.22433	1.34533	1.37433	1.38133	1.32833	1.36633	1.20633	1.24133	1.21333	1.22633	1.18933	1.19933	1.33733	1.31033	1.41333	1.25433	1.24833	1.24433	1.29033	1.23933	1.27833	1.35733	1.32033	1.47333	1.26633	1.30633	1.27633	1.30333	1.31733	1.24733	1.38533	1.36233	1.43433	1.17933	1.14533	1.19633	1.15033	1.13433	1.05333	1.35833
1 day, 7:14:16	1.31233	1.34433	1.29533	1.33733	1.32733	1.29233	1.37533	1.38133	1.20133	1.22733	1.34633	1.37533	1.38233	1.33033	1.36733	1.20933	1.24333	1.21733	1.23033	1.19133	1.20533	1.33933	1.31233	1.41533	1.25833	1.25333	1.24833	1.29533	1.24533	1.28433	1.35933	1.32133	1.47533	1.26933	1.31033	1.28033	1.30633	1.31833	1.25133	1.38733	1.36333	1.43633	1.18333	1.14733	1.19933	1.15333	1.13233	1.05633	1.36033
1 day, 7:29:16	1.31433	1.34633	1.29633	1.33833	1.32933	1.29633	1.37533	1.38333	1.20633	1.23033	1.34833	1.37733	1.38433	1.33433	1.36933	1.21333	1.24733	1.22233	1.23533	1.19733	1.20933	1.34233	1.31333	1.41733	1.26233	1.25733	1.25333	1.29933	1.25033	1.28833	1.36233	1.32333	1.47633	1.27233	1.31333	1.28533	1.31233	1.32533	1.25533	1.38933	1.36533	1.43833	1.18533	1.14933	1.20333	1.15533	1.13733	1.05933	1.36233
1 day, 7:44:16	1.31533	1.34733	1.29733	1.33933	1.33133	1.29733	1.37633	1.38333	1.20933	1.23333	1.35033	1.37833	1.38633	1.33633	1.37133	1.21733	1.25133	1.22733	1.23933	1.20333	1.21533	1.34533	1.31533	1.41933	1.26633	1.26233	1.25833	1.30333	1.25333	1.29333	1.36333	1.32533	1.47833	1.27633	1.31633	1.28933	1.31533	1.32933	1.26033	1.38933	1.36833	1.44033	1.18733	1.15233	1.20333	1.15633	1.14033	1.06333	1.36333
1 day, 7:59:16	1.31633	1.34933	1.30033	1.34033	1.33233	1.30033	1.37733	1.38433	1.21233	1.23733	1.35233	1.37933	1.38833	1.33833	1.37833	1.22433	1.25833	1.23433	1.24533	1.20833	1.22133	1.34633	1.32033	1.42133	1.27133	1.26433	1.26133	1.30733	1.25933	1.29633	1.36533	1.32933	1.47933	1.27933	1.32133	1.28933	1.32033	1.33233	1.26533	1.39133	1.37233	1.44033	1.19133	1.15533	1.20533	1.15733	1.14233	1.06733	1.36533
1 day, 8:14:16	1.31933	1.35033	1.30133	1.34133	1.33533	1.30033	1.37933	1.38733	1.21733	1.24033	1.35333	1.38133	1.38933	1.34133	1.38333	1.23033	1.26433	1.24033	1.25033	1.21433	1.22533	1.34833	1.32433	1.42333	1.27533	1.26833	1.26633	1.31133	1.26433	1.30133	1.36633	1.33333	1.48133	1.28333	1.32433	1.29333	1.32633	1.33633	1.27033	1.39233	1.37533	1.44133	1.19433	1.15833	1.20933	1.15833	1.14333	1.06933	1.36733
1 day, 8:29:16	1.32033	1.35233	1.30333	1.34233	1.33733	1.30333	1.38033	1.38733	1.21933	1.24333	1.35433	1.38233	1.39133	1.34333	1.38733	1.23533	1.27033	1.24533	1.25433	1.21933	1.23033	1.35033	1.32633	1.42533	1.27733	1.27233	1.26933	1.31533	1.26933	1.30633	1.36833	1.33633	1.48433	1.28833	1.32933	1.29933	1.33033	1.34133	1.27433	1.39433	1.37833	1.44333	1.19433	1.15833	1.20933	1.16033	1.14433	1.07333	1.36833
1 day, 8:44:16	1.32133	1.35333	1.30533	1.34333	1.33833	1.30433	1.38133	1.38933	1.22333	1.24633	1.35533	1.38433	1.39333	1.34633	1.38933	1.23933	1.27533	1.25033	1.25933	1.22533	1.23633	1.35233	1.32833	1.42733	1.28133	1.27733	1.27233	1.31933	1.27233	1.30933	1.37133	1.33833	1.48633	1.29133	1.33333	1.30233	1.33433	1.34533	1.27933	1.39533	1.38033	1.44633	1.19733	1.16133	1.21333	1.16333	1.14533	1.07333	1.36933
1 day, 8:59:16	1.32333	1.35433	1.30633	1.34433	1.33933	1.30833	1.38333	1.39033	1.22533	1.24933	1.35633	1.38433	1.39433	1.34833	1.39433	1.24533	1.28033	1.25633	1.26433	1.23133	1.24133	1.35333	1.33233	1.42833	1.28333	1.28033	1.27533	1.32333	1.27633	1.31433	1.37133	1.34333	1.48733	1.29433	1.33633	1.30533	1.33833	1.34933	1.28533	1.39633	1.38433	1.44633	1.20033	1.16333	1.21333	1.16433	1.14733	1.07833	1.37033
1 day, 9:14:16	1.32533	1.35533	1.30833	1.34633	1.34133	1.30933	1.38333	1.39133	1.22933	1.25233	1.35933	1.38733	1.39533	1.35033	1.39833	1.24833	1.28433	1.26133	1.26833	1.23633	1.24633	1.35533	1.33433	1.43233	1.28733	1.28433	1.27833	1.32733	1.28133	1.31633	1.37433	1.34533	1.48933	1.29833	1.33933	1.30733	1.34233	1.35333	1.28933	1.39733	1.38733	1.44733	1.20233	1.16633	1.21633	1.16833	1.14733	1.08033	1.37233
1 day, 9:29:16	1.32633	1.35733	1.30933	1.34633	1.34133	1.31033	1.38533	1.39133	1.23033	1.25333	1.35933	1.38733	1.39633	1.35233	1.40033	1.25333	1.28933	1.26633	1.27233	1.24033	1.25033	1.35733	1.33633	1.43433	1.29033	1.28633	1.28233	1.33033	1.28533	1.32233	1.37633	1.34733	1.49033	1.30133	1.34233	1.31233	1.34233	1.35733	1.29333	1.39933	1.38933	1.44933	1.20533	1.16833	1.21933	1.16933	1.14933	1.08233	1.37433
1 day, 9:44:16	1.32733	1.35933	1.31033	1.34733	1.34333	1.31233	1.38633	1.39233	1.23333	1.25633	1.36033	1.38933	1.39833	1.35433	1.40133	1.25833	1.29233	1.26933	1.27633	1.24533	1.25533	1.35933	1.33833	1.43533	1.29433	1.28933	1.28633	1.33333	1.29033	1.32533	1.37633	1.34933	1.49333	1.30533	1.34533	1.31633	1.34533	1.36233	1.29433	1.39933	1.39033	1.45133	1.20533	1.17033	1.22133	1.17133	1.14933	1.08333	1.37533
1 day, 9:59:16	1.32933	1.36033	1.31133	1.34733	1.34433	1.31233	1.38733	1.39333	1.23533	1.25833	1.36133	1.38933	1.40033	1.35633	1.40433	1.26033	1.29633	1.27333	1.28033	1.24933	1.25733	1.36033	1.34033	1.43633	1.29733	1.29033	1.28933	1.33633	1.29233	1.32633	1.37833	1.35133	1.49333	1.30833	1.34933	1.31833	1.34733	1.36333	1.29833	1.40033	1.39333	1.45333	1.20633	1.17233	1.22233	1.17333	1.15333	1.08533	1.37733
1 day, 10:14:16	1.33033	1.36133	1.31333	1.34933	1.34533	1.31433	1.38733	1.39433	1.23833	1.26133	1.36333	1.39033	1.40133	1.35733	1.40833	1.26633	1.30133	1.27833	1.28433	1.25433	1.26133	1.36133	1.34233	1.44033	1.30033	1.29433	1.29133	1.33933	1.29533	1.33033	1.38033	1.35433	1.49633	1.31033	1.35333	1.31933	1.35333	1.36733	1.30233	1.40133	1.39533	1.45233	1.20833	1.17433	1.22233	1.17333	1.15433	1.08833	1.37833
1 day, 10:29:16	1.33233	1.36233	1.31433	1.35033	1.34633	1.31433	1.38833	1.39333	1.24133	1.26333	1.36333	1.39133	1.40233	1.35933	1.40933	1.26833	1.30433	1.28133	1.28833	1.25833	1.26533	1.36333	1.34533	1.44133	1.30333	1.29633	1.29433	1.34333	1.29833	1.33333	1.38133	1.35633	1.49733	1.31433	1.35733	1.32333	1.35533	1.37033	1.30533	1.40233	1.39733	1.45433	1.20933	1.17333	1.22533	1.17233	1.15433	1.08933	1.38033
1 day, 10:44:16	1.33433	1.36333	1.31633	1.35033	1.34833	1.31633	1.38733	1.39433	1.24333	1.26533	1.36333	1.39233	1.40333	1.36133	1.41133	1.27133	1.30733	1.28533	1.29033	1.26133	1.27033	1.36333	1.34533	1.44333	1.30633	1.29933	1.29833	1.34633	1.30133	1.33633	1.38233	1.35733	1.49933	1.31733	1.36033	1.32533	1.35733	1.37233	1.30833	1.40333	1.39933	1.45733	1.21233	1.17533	1.22733	1.17533	1.15733	1.09233	1.38033
1 day, 10:59:16	1.33633	1.36533	1.31733	1.35033	1.34833	1.31733	1.38833	1.39433	1.24533	1.26733	1.36433	1.39333	1.40433	1.36333	1.41333	1.27533	1.31033	1.28933	1.29333	1.26433	1.27333	1.36533	1.34733	1.44333	1.30933	1.30233	1.30133	1.34833	1.30533	1.33933	1.38333	1.36033	1.50033	1.32033	1.36333	1.33033	1.36133	1.37333	1.31133	1.40433	1.40033	1.45833	1.21433	1.17733	1.23033	1.17233	1.15833	1.09333	1.38133
1 day, 11:14:16	1.33733	1.36533	1.31833	1.35233	1.35033	1.31933	1.38833	1.39533	1.24833	1.27033	1.36533	1.39233	1.40433	1.36533	1.41633	1.27933	1.31533	1.29333	1.29733	1.26933	1.27733	1.36633	1.35033	1.44533	1.31233	1.30433	1.30233	1.35033	1.30833	1.34033	1.38533	1.36233	1.50233	1.32433	1.36633	1.33133	1.36433	1.37833	1.31533	1.40533	1.40333	1.46033	1.21333	1.17933	1.23333	1.17533	1.15933	1.09533	1.38233
1 day, 11:29:16	1.33833	1.36733	1.32033	1.35233	1.35233	1.32033	1.38833	1.39533	1.25033	1.27233	1.36633	1.39233	1.40633	1.36633	1.41833	1.28333	1.31933	1.29733	1.29933	1.27333	1.27933	1.36733	1.35133	1.44833	1.31533	1.30833	1.30533	1.35333	1.31133	1.34233	1.38633	1.36433	1.50433	1.32733	1.36933	1.33233	1.36933	1.37633	1.31833	1.40533	1.40433	1.46333	1.21233	1.18233	1.23033	1.17733	1.16033	1.09733	1.38333
1 day, 11:44:16	1.34033	1.36733	1.32033	1.35333	1.35333	1.32033	1.38833	1.39733	1.25233	1.27533	1.36633	1.39333	1.40833	1.36933	1.42033	1.28533	1.32133	1.30033	1.30133	1.27633	1.28133	1.36833	1.35333	1.44733	1.31633	1.31033	1.30733	1.35633	1.31433	1.34533	1.38733	1.36533	1.50433	1.32933	1.37133	1.33633	1.36933	1.37933	1.32233	1.40733	1.40633	1.46433	1.21333	1.17633	1.23233	1.18133	1.16333	1.09833	1.38433
1 day, 11:59:16	1.34233	1.36933	1.32233	1.35333	1.35233	1.32133	1.38833	1.39533	1.25433	1.27633	1.36633	1.39333	1.40733	1.37133	1.42233	1.28733	1.32333	1.30233	1.30433	1.27933	1.28533	1.37033	1.35533	1.44833	1.32033	1.31333	1.30833	1.35733	1.31633	1.34733	1.38833	1.36733	1.50433	1.33233	1.37433	1.33833	1.37233	1.38333	1.32433	1.40733	1.40833	1.46533	1.21433	1.17833	1.23533	1.18233	1.16433	1.10133	1.38533
1 day, 12:14:16	1.34333	1.36933	1.32333	1.35433	1.35333	1.32333	1.38733	1.39533	1.25633	1.27733	1.36633	1.39333	1.40933	1.37233	1.42533	1.29033	1.32733	1.30633	1.30833	1.28233	1.28733	1.37133	1.35733	1.44933	1.32033	1.31633	1.31133	1.36033	1.32033	1.35133	1.38933	1.36933	1.50633	1.33633	1.37633	1.34133	1.37533	1.38533	1.32833	1.40733	1.40933	1.46733	1.21433	1.18033	1.23633	1.18433	1.16433	1.10333	1.38733
1 day, 12:29:16	1.34533	1.37033	1.32433	1.35433	1.35533	1.32533	1.38733	1.39533	1.25733	1.27933	1.36533	1.39333	1.41033	1.37433	1.42733	1.29433	1.33033	1.31033	1.31133	1.28633	1.29133	1.37233	1.35933	1.44933	1.32233	1.31933	1.31433	1.36233	1.32233	1.35033	1.39133	1.37133	1.50733	1.33733	1.37533	1.34533	1.37833	1.38833	1.33133	1.40933	1.41133	1.46733	1.21733	1.18333	1.23733	1.18633	1.16833	1.10533	1.38833
1 day, 12:44:16	1.34633	1.37233	1.32633	1.35633	1.35533	1.32633	1.38733	1.39533	1.26033	1.28133	1.36733	1.39333	1.41033	1.37533	1.42833	1.29733	1.33333	1.31333	1.31233	1.29033	1.29433	1.37333	1.36133	1.45133	1.32633	1.32233	1.31833	1.36533	1.32533	1.35233	1.39133	1.37333	1.50733	1.34033	1.37833	1.34633	1.37833	1.38933	1.33333	1.41033	1.41333	1.46933	1.21933	1.18433	1.23733	1.18733	1.16633	1.10633	1.38833
1 day, 12:59:16	1.34833	1.37233	1.32733	1.35533	1.35733	1.32533	1.38833	1.39333	1.26233	1.28133	1.36733	1.39333	1.41033	1.37633	1.42933	1.30033	1.33633	1.31633	1.31533	1.29333	1.29733	1.37433	1.36233	1.45433	1.32933	1.32333	1.32033	1.36733	1.32633	1.35433	1.39233	1.37433	1.50633	1.34233	1.38033	1.34833	1.38133	1.39333	1.33633	1.41133	1.41433	1.47133	1.22133	1.18633	1.24033	1.18733	1.16833	1.10833	1.39033
1 day, 13:14:16	1.35033	1.37333	1.32833	1.35533	1.35633	1.32633	1.38733	1.39433	1.26233	1.28433	1.36733	1.39333	1.41133	1.37833	1.43133	1.30333	1.33833	1.31933	1.31733	1.29633	1.30033	1.37433	1.36333	1.45533	1.33233	1.32433	1.32133	1.36933	1.32933	1.35333	1.39333	1.37633	1.50733	1.34533	1.38233	1.35033	1.38533	1.39633	1.33833	1.41133	1.41533	1.47233	1.22333	1.18833	1.24133	1.18633	1.17033	1.10933	1.39033
1 day, 13:29:16	1.35133	1.37333	1.32833	1.35533	1.35733	1.32833	1.38733	1.39433	1.26533	1.28533	1.36633	1.39333	1.41233	1.37933	1.43433	1.30633	1.34233	1.32233	1.31933	1.29933	1.30233	1.37533	1.36533	1.45433	1.33533	1.32733	1.32433	1.37133	1.33233	1.35733	1.39433	1.37833	1.50833	1.34833	1.38433	1.35133	1.38833	1.39933	1.34233	1.41133	1.41733	1.47233	1.22533	1.19133	1.24033	1.18833	1.17233	1.11233	1.39133
1 day, 13:44:16	1.35233	1.37433	1.32933	1.35533	1.35933	1.32833	1.38733	1.39233	1.26633	1.28733	1.36633	1.39333	1.41333	1.38133	1.43633	1.30933	1.34433	1.32433	1.32333	1.30233	1.30733	1.37633	1.36733	1.45533	1.33733	1.33033	1.32633	1.37233	1.33433	1.35933	1.39533	1.38033	1.50933	1.35133	1.38633	1.35233	1.38633	1.40033	1.34433	1.41133	1.42033	1.47433	1.22733	1.19133	1.24433	1.19133	1.17433	1.11333	1.39233
1 day, 13:59:16	1.35433	1.37533	1.32933	1.35533	1.35933	1.33133	1.38633	1.39333	1.26733	1.28933	1.36633	1.39333	1.41433	1.38333	1.43633	1.31133	1.34733	1.32833	1.32433	1.30433	1.30933	1.37733	1.36833	1.45633	1.34033	1.33233	1.32633	1.37433	1.33733	1.36033	1.39533	1.38133	1.51133	1.35433	1.38933	1.35433	1.39033	1.40333	1.34633	1.41233	1.42133	1.47633	1.22733	1.19233	1.24333	1.19333	1.17733	1.11333	1.39333
1 day, 14:14:16	1.35433	1.37633	1.33033	1.35433	1.36033	1.33233	1.38633	1.39233	1.26833	1.29033	1.36633	1.39333	1.41433	1.38433	1.43833	1.31333	1.34933	1.32933	1.32633	1.30733	1.31033	1.37833	1.36933	1.45833	1.34233	1.33433	1.32933	1.37533	1.33933	1.36333	1.39633	1.38333	1.51233	1.35633	1.39233	1.35733	1.39233	1.40633	1.34933	1.41333	1.42233	1.47733	1.22833	1.19433	1.24533	1.19333	1.17733	1.11533	1.39433
1 day, 14:29:16	1.35633	1.37733	1.33033	1.35433	1.36133	1.33133	1.38533	1.39333	1.27033	1.29233	1.36633	1.39333	1.41533	1.38533	1.44033	1.31633	1.35233	1.33333	1.32833	1.30933	1.31433	1.37933	1.37133	1.45933	1.34333	1.33733	1.33133	1.37733	1.34033	1.36633	1.39733	1.38533	1.51433	1.35933	1.39333	1.36033	1.39533	1.40933	1.35233	1.41233	1.42433	1.47733	1.22833	1.19433	1.24533	1.19433	1.17833	1.11633	1.39433
1 day, 14:44:16	1.35833	1.37733	1.33133	1.35433	1.36133	1.33333	1.38633	1.39333	1.27233	1.29333	1.36633	1.39233	1.41533	1.38733	1.44333	1.31933	1.35533	1.33633	1.33133	1.31233	1.31733	1.38033	1.37333	1.46033	1.34433	1.33933	1.33333	1.37933	1.34333	1.36733	1.39833	1.38733	1.51533	1.36233	1.39533	1.36233	1.39833	1.41133	1.35433	1.41333	1.42533	1.48033	1.22933	1.19533	1.24633	1.19633	1.17933	1.11833	1.39533
1 day, 14:59:16	1.35933	1.37833	1.33233	1.35433	1.36233	1.33433	1.38533	1.39233	1.27333	1.29433	1.36633	1.39233	1.41533	1.38833	1.44433	1.32033	1.35733	1.33933	1.33333	1.31633	1.32033	1.38033	1.37333	1.46233	1.34533	1.34033	1.33633	1.38133	1.34633	1.36933	1.39933	1.38833	1.51633	1.36433	1.39633	1.36533	1.40033	1.41333	1.35633	1.41333	1.42733	1.48133	1.23133	1.19933	1.24833	1.19933	1.18033	1.11933	1.39633
1 day, 15:14:16	1.36033	1.37933	1.33133	1.35333	1.36333	1.33533	1.38533	1.39033	1.27433	1.29633	1.36533	1.39233	1.41633	1.38933	1.44633	1.32333	1.36033	1.34133	1.33533	1.31833	1.32333	1.38133	1.37533	1.46333	1.34633	1.34233	1.33833	1.38333	1.34733	1.37233	1.39933	1.38933	1.51733	1.36733	1.39933	1.36733	1.40133	1.41633	1.35833	1.41333	1.42733	1.48333	1.23233	1.19933	1.24933	1.20133	1.18233	1.12033	1.39733
1 day, 15:29:16	1.36233	1.37933	1.33233	1.35333	1.36333	1.33533	1.38433	1.39133	1.27633	1.29733	1.36633	1.39233	1.41633	1.39133	1.44733	1.32533	1.36133	1.34433	1.33733	1.32033	1.32433	1.38333	1.37733	1.46333	1.34933	1.34433	1.34033	1.38333	1.34833	1.37333	1.40033	1.39033	1.51933	1.36933	1.40033	1.36933	1.40433	1.41933	1.36033	1.41333	1.42933	1.48533	1.23433	1.20133	1.25133	1.20233	1.18333	1.12233	1.39733
1 day, 15:44:16	1.36333	1.38033	1.33133	1.35233	1.36333	1.33533	1.38533	1.38933	1.27833	1.29833	1.36533	1.39133	1.41733	1.39233	1.45033	1.32933	1.36533	1.34733	1.34033	1.32233	1.32633	1.38333	1.37933	1.46433	1.35033	1.34633	1.34133	1.38333	1.34933	1.37233	1.40033	1.39333	1.51733	1.37133	1.40333	1.37133	1.40633	1.42133	1.36333	1.41333	1.43033	1.48733	1.23433	1.20233	1.25533	1.20333	1.18633	1.12433	1.39833
1 day, 15:59:16	1.36433	1.38033	1.33133	1.35233	1.36533	1.33633	1.38433	1.38933	1.27933	1.30033	1.36533	1.39233	1.41733	1.39333	1.45233	1.33133	1.36833	1.34933	1.34133	1.32633	1.32933	1.38433	1.38033	1.46533	1.35433	1.34733	1.34333	1.38533	1.35033	1.37433	1.40133	1.39533	1.51933	1.37233	1.40533	1.37233	1.40733	1.42233	1.36533	1.41333	1.43133	1.48733	1.23533	1.20333	1.25533	1.20333	1.18333	1.12533	1.39933
1 day, 16:14:16	1.36533	1.38133	1.33233	1.35133	1.36533	1.33833	1.38433	1.38933	1.28033	1.30133	1.36533	1.39233	1.41733	1.39433	1.45333	1.33333	1.37033	1.35133	1.34333	1.32733	1.33233	1.38433	1.38233	1.46733	1.35533	1.35033	1.34533	1.38733	1.35333	1.37633	1.40233	1.39633	1.51933	1.37433	1.40633	1.37533	1.41033	1.42533	1.36833	1.41333	1.43333	1.49033	1.23633	1.20633	1.25733	1.20733	1.18633	1.12633	1.39933
1 day, 16:29:16	1.36633	1.38233	1.33233	1.35133	1.36433	1.33833	1.38333	1.38933	1.28233	1.30233	1.36533	1.39133	1.41833	1.39633	1.45333	1.33533	1.37133	1.35433	1.34633	1.32933	1.33433	1.38533	1.38333	1.46933	1.35633	1.35133	1.34733	1.38833	1.35533	1.37733	1.40333	1.39733	1.52033	1.37533	1.40333	1.37933	1.41233	1.42733	1.36933	1.41233	1.43433	1.48933	1.23833	1.20733	1.25933	1.20833	1.18733	1.12733	1.39933
1 day, 16:44:16	1.36733	1.38133	1.33233	1.35133	1.36433	1.34033	1.38233	1.38933	1.28333	1.30333	1.36433	1.39133	1.41933	1.39633	1.45733	1.33833	1.37433	1.35733	1.34933	1.33233	1.33633	1.38633	1.38633	1.46933	1.35933	1.35433	1.34833	1.39133	1.35733	1.37833	1.40333	1.39933	1.52133	1.37833	1.40533	1.38033	1.41533	1.43033	1.37133	1.41333	1.43633	1.49033	1.24033	1.20933	1.25333	1.20633	1.18833	1.12833	1.39933
1 day, 16:59:16	1.36833	1.38333	1.33233	1.35133	1.36333	1.34033	1.38333	1.38833	1.28433	1.30433	1.36433	1.39033	1.41833	1.39833	1.45933	1.34233	1.37833	1.36033	1.35033	1.33333	1.34033	1.38633	1.38733	1.46933	1.36133	1.35633	1.35033	1.39233	1.35933	1.37933	1.40333	1.40133	1.52233	1.38033	1.40733	1.37833	1.41033	1.43133	1.37433	1.41133	1.43733	1.49233	1.24233	1.20933	1.25433	1.20833	1.19133	1.13133	1.40033
1 day, 17:14:16	1.36933	1.38333	1.33133	1.35033	1.36433	1.34033	1.38233	1.38733	1.28633	1.30533	1.36333	1.38933	1.41833	1.39933	1.46033	1.34433	1.38033	1.36233	1.35233	1.33533	1.34033	1.38733	1.38833	1.47333	1.36433	1.35833	1.35233	1.39433	1.36133	1.38133	1.40533	1.40233	1.52033	1.37733	1.40933	1.38033	1.41333	1.43133	1.37633	1.41133	1.43933	1.49233	1.24333	1.21133	1.25633	1.20933	1.19333	1.13133	1.40133
1 day, 17:29:16	1.37033	1.38333	1.33233	1.35033	1.36333	1.34233	1.38133	1.38733	1.28633	1.30633	1.36333	1.39033	1.41933	1.40033	1.46033	1.34533	1.38133	1.36333	1.35333	1.33733	1.34333	1.38733	1.38933	1.47433	1.36533	1.35733	1.35433	1.39533	1.36433	1.38133	1.40533	1.40433	1.51933	1.38033	1.41033	1.38333	1.41533	1.43333	1.37833	1.41133	1.43833	1.49333	1.24533	1.21333	1.25633	1.21133	1.19433	1.13233	1.40133
1 day, 17:44:16	1.37133	1.38433	1.33233	1.35033	1.36433	1.34233	1.38133	1.38733	1.28833	1.30833	1.36333	1.38933	1.41833	1.40133	1.46233	1.34733	1.38433	1.36533	1.35533	1.33933	1.34533	1.38833	1.38933	1.47533	1.36533	1.35833	1.35633	1.39733	1.36533	1.38333	1.40533	1.40533	1.52033	1.38133	1.41333	1.38433	1.41833	1.43633	1.38033	1.41033	1.43933	1.49433	1.24733	1.21533	1.25933	1.21333	1.18933	1.13333	1.40133
1 day, 17:59:16	1.37133	1.38533	1.33233	1.35033	1.36433	1.34233	1.38133	1.38633	1.28933	1.30933	1.36233	1.38833	1.41833	1.40133	1.46433	1.35033	1.38733	1.36833	1.35633	1.34333	1.34833	1.38933	1.39233	1.47733	1.36833	1.36133	1.35733	1.39933	1.36733	1.38533	1.40533	1.40833	1.52033	1.38333	1.41433	1.38533	1.41933	1.43933	1.38333	1.41033	1.44233	1.49633	1.24433	1.21533	1.26033	1.21533	1.19133	1.13533	1.40133
1 day, 18:14:16	1.37233	1.38433	1.33233	1.34933	1.36333	1.34333	1.38033	1.38533	1.28933	1.30933	1.36233	1.38833	1.41833	1.40233	1.46533	1.35233	1.38933	1.37033	1.35833	1.34433	1.35033	1.38933	1.39333	1.47933	1.37033	1.36433	1.35833	1.40133	1.37033	1.38633	1.40633	1.40933	1.52133	1.38433	1.41633	1.38833	1.42333	1.43933	1.38433	1.41033	1.44333	1.49533	1.24533	1.21533	1.26233	1.21833	1.19233	1.13633	1.40233
1 day, 18:29:16	1.37333	1.38433	1.33233	1.34833	1.36333	1.34433	1.37933	1.38533	1.29233	1.31133	1.36133	1.38833	1.41833	1.40333	1.46633	1.35533	1.39133	1.37333	1.36033	1.34633	1.35233	1.38933	1.39333	1.47833	1.37033	1.36533	1.36033	1.40133	1.37233	1.38833	1.40633	1.41033	1.52233	1.38733	1.41833	1.38833	1.42433	1.44133	1.38733	1.40933	1.44333	1.49533	1.24633	1.21733	1.26533	1.21933	1.19333	1.13733	1.40233
1 day, 18:44:16	1.37333	1.38533	1.33233	1.34833	1.36233	1.34433	1.38033	1.38333	1.29233	1.31233	1.36033	1.38833	1.41833	1.40333	1.46733	1.35633	1.39333	1.37433	1.36133	1.34833	1.35333	1.38933	1.39433	1.47933	1.37233	1.36633	1.35933	1.40333	1.37433	1.38933	1.40633	1.41033	1.52333	1.38733	1.41933	1.39133	1.42633	1.44333	1.38933	1.40833	1.44533	1.49633	1.24833	1.21933	1.26433	1.22033	1.19633	1.13833	1.40233
1 day, 18:59:16	1.37433	1.38433	1.33233	1.34833	1.36333	1.34533	1.37933	1.38333	1.29333	1.31333	1.36133	1.38733	1.41733	1.40533	1.46833	1.35933	1.39433	1.37733	1.36333	1.35133	1.35533	1.39033	1.39733	1.48133	1.37433	1.36733	1.36033	1.40533	1.37433	1.39033	1.40733	1.41333	1.52433	1.39133	1.42133	1.39233	1.42833	1.44333	1.39133	1.40833	1.44633	1.49433	1.25033	1.22233	1.26333	1.21933	1.19733	1.14033	1.40233
1 day, 19:14:16	1.37433	1.38433	1.33233	1.34833	1.36233	1.34533	1.37933	1.38433	1.29433	1.31533	1.36033	1.38733	1.41733	1.40533	1.47033	1.36133	1.39733	1.37933	1.36533	1.35333	1.35733	1.39133	1.39833	1.48133	1.37533	1.36933	1.36133	1.40733	1.37733	1.39433	1.40733	1.41433	1.52533	1.39333	1.42333	1.39333	1.43033	1.44633	1.39333	1.40833	1.44733	1.49633	1.25033	1.22533	1.26433	1.22133	1.19933	1.14133	1.40333
1 day, 19:29:16	1.37533	1.38433	1.33233	1.34733	1.36233	1.34633	1.37833	1.38333	1.29533	1.31533	1.35933	1.38733	1.41633	1.40533	1.47033	1.36333	1.40033	1.38133	1.36633	1.35633	1.35933	1.39033	1.39933	1.48233	1.37533	1.37133	1.36433	1.40833	1.37833	1.39633	1.40733	1.41533	1.52633	1.39233	1.42533	1.39633	1.43233	1.44833	1.39533	1.40833	1.44833	1.49733	1.25133	1.22533	1.26333	1.22233	1.20133	1.14233	1.40233
1 day, 19:44:16	1.37533	1.38433	1.33333	1.34633	1.36233	1.34633	1.37833	1.38133	1.29533	1.31633	1.35933	1.38633	1.41633	1.40633	1.47033	1.36533	1.40133	1.38333	1.36733	1.35733	1.36033	1.39033	1.39933	1.48333	1.37533	1.37133	1.36633	1.41033	1.37733	1.39733	1.40733	1.41533	1.52633	1.39433	1.42533	1.39633	1.43433	1.44433	1.39733	1.40733	1.44733	1.49733	1.25133	1.22633	1.26533	1.22433	1.20233	1.14233	1.40233
1 day, 19:59:16	1.37533	1.38333	1.33233	1.34633	1.36133	1.34633	1.37733	1.38133	1.29633	1.31733	1.35933	1.38633	1.41533	1.40633	1.47233	1.36733	1.40333	1.38533	1.36933	1.36033	1.36033	1.39033	1.40033	1.48433	1.37633	1.37433	1.36833	1.40933	1.37933	1.39833	1.40733	1.41633	1.52733	1.39733	1.42733	1.39833	1.43633	1.44633	1.39833	1.40733	1.44933	1.49833	1.25233	1.22833	1.26633	1.22433	1.20033	1.14433	1.40233
1 day, 20:14:16	1.37533	1.38333	1.33233	1.34533	1.36033	1.34733	1.37633	1.38133	1.29833	1.31733	1.35833	1.38533	1.41433	1.40633	1.47233	1.37033	1.40633	1.38633	1.37133	1.36333	1.36033	1.39133	1.40333	1.48533	1.37533	1.37533	1.37033	1.41033	1.38133	1.40133	1.40733	1.41833	1.52633	1.39833	1.42933	1.40033	1.43933	1.44833	1.40033	1.40633	1.45033	1.49933	1.25433	1.22933	1.26733	1.22533	1.20233	1.14633	1.40133
1 day, 20:29:16	1.37633	1.38333	1.33233	1.34533	1.36133	1.34733	1.37533	1.37933	1.29833	1.31833	1.35833	1.38533	1.41433	1.40633	1.47333	1.37133	1.40633	1.38933	1.37333	1.36333	1.36133	1.39033	1.40333	1.48633	1.37633	1.37433	1.37133	1.41233	1.38133	1.40033	1.40633	1.41833	1.52433	1.40133	1.43033	1.40033	1.44133	1.45133	1.39933	1.40533	1.44933	1.49933	1.25533	1.22733	1.26933	1.22233	1.20333	1.14733	1.40133
1 day, 20:44:16	1.37633	1.38333	1.33233	1.34433	1.36033	1.34733	1.37533	1.38033	1.30033	1.31933	1.35733	1.38433	1.41333	1.40633	1.47233	1.37333	1.40833	1.38933	1.37433	1.36633	1.36233	1.39133	1.40333	1.48833	1.37833	1.37533	1.37333	1.41333	1.38233	1.39833	1.40733	1.41933	1.52633	1.40233	1.43133	1.40333	1.44333	1.45333	1.40133	1.40533	1.44933	1.49933	1.25633	1.22833	1.27133	1.22333	1.20533	1.14733	1.40133
1 day, 20:59:16	1.37733	1.38233	1.33333	1.34433	1.36033	1.34733	1.37433	1.38033	1.30133	1.32033	1.35633	1.38333	1.41333	1.40633	1.47233	1.37333	1.40933	1.39133	1.37533	1.36833	1.36533	1.39033	1.40333	1.48733	1.38033	1.37733	1.37333	1.41533	1.38433	1.39833	1.40633	1.41933	1.52633	1.40333	1.43133	1.40533	1.44433	1.45533	1.40233	1.40433	1.44933	1.50033	1.25733	1.22933	1.27033	1.22433	1.20533	1.14833	1.40133
1 day, 21:14:16	1.37633	1.38333	1.33233	1.34433	1.35933	1.34833	1.37333	1.37933	1.30133	1.32133	1.35533	1.38333	1.41133	1.40733	1.47333	1.37433	1.41233	1.39333	1.37633	1.36933	1.36733	1.39033	1.40433	1.48833	1.38233	1.37933	1.37533	1.41633	1.38633	1.39933	1.40533	1.42033	1.52633	1.40333	1.43433	1.40833	1.44633	1.45633	1.40533	1.40433	1.44933	1.50133	1.25533	1.23033	1.27133	1.22633	1.20733	1.14933	1.40133
1 day, 21:29:16	1.37733	1.38333	1.33333	1.34333	1.35933	1.34833	1.37433	1.37833	1.30133	1.32133	1.35533	1.38233	1.41133	1.40633	1.47233	1.37733	1.41333	1.39633	1.37833	1.37033	1.36933	1.39033	1.40433	1.48933	1.38133	1.37733	1.37633	1.41833	1.38333	1.40133	1.40533	1.42033	1.52633	1.40433	1.43533	1.40833	1.44633	1.45733	1.40633	1.40333	1.44933	1.50133	1.25633	1.23233	1.27333	1.22533	1.20833	1.14933	1.40033
1 day, 21:44:16	1.37733	1.38233	1.33233	1.34333	1.35933	1.34833	1.37433	1.37833	1.30233	1.32233	1.35533	1.38233	1.41133	1.40733	1.47333	1.37833	1.41433	1.39833	1.37933	1.37133	1.37133	1.39033	1.40533	1.48833	1.38133	1.37733	1.37733	1.41933	1.38333	1.39833	1.40533	1.41933	1.52633	1.40733	1.43633	1.40933	1.44733	1.46033	1.40733	1.40333	1.45033	1.50133	1.25833	1.23433	1.27433	1.22333	1.21133	1.14933	1.39933
1 day, 21:59:16	1.37733	1.38333	1.33233	1.34233	1.35933	1.34633	1.37233	1.37633	1.30433	1.32333	1.35433	1.38233	1.41033	1.40733	1.47233	1.37933	1.41533	1.39933	1.38133	1.37233	1.37233	1.38933	1.40533	1.48933	1.38133	1.37733	1.37933	1.42033	1.38533	1.39933	1.40533	1.42033	1.52733	1.40833	1.43833	1.41033	1.44833	1.46133	1.40833	1.40233	1.44933	1.50133	1.25833	1.23533	1.27533	1.22233	1.21133	1.15133	1.39933
1 day, 22:14:16	1.37733	1.38133	1.33233	1.34233	1.35833	1.34733	1.37133	1.37633	1.30433	1.32433	1.35333	1.38133	1.40933	1.40733	1.47233	1.38133	1.41733	1.40033	1.38233	1.37533	1.37333	1.38833	1.40533	1.49033	1.38233	1.37933	1.38033	1.42233	1.38633	1.40133	1.40433	1.42033	1.52733	1.41033	1.43733	1.41333	1.45033	1.46433	1.40933	1.40133	1.45033	1.50233	1.25933	1.23233	1.27833	1.22333	1.21133	1.15333	1.39933
1 day, 22:29:16	1.37733	1.38133	1.33233	1.34233	1.35833	1.34633	1.37133	1.37633	1.30633	1.32533	1.35233	1.38033	1.40933	1.40733	1.47333	1.38233	1.41833	1.40233	1.38433	1.37633	1.37533	1.38733	1.40633	1.49033	1.38333	1.37933	1.38133	1.42333	1.38933	1.40133	1.40333	1.42033	1.52733	1.41133	1.43933	1.41433	1.45133	1.46633	1.41033	1.40133	1.45033	1.50133	1.25833	1.23333	1.27633	1.22633	1.21033	1.15433	1.39833
1 day, 22:44:16	1.37733	1.38133	1.33233	1.34133	1.35733	1.34733	1.37033	1.37533	1.30633	1.32633	1.35233	1.38033	1.40933	1.40733	1.47333	1.38333	1.41933	1.40433	1.38633	1.37833	1.37733	1.38733	1.40533	1.48833	1.38433	1.38133	1.38333	1.42333	1.38633	1.40333	1.40333	1.42133	1.52833	1.41333	1.44133	1.41733	1.45133	1.45733	1.41333	1.40033	1.45133	1.50033	1.26033	1.23533	1.27733	1.22833	1.21233	1.15333	1.39733
1 day, 22:59:16	1.37733	1.38133	1.33233	1.34133	1.35733	1.34633	1.37033	1.37433	1.30833	1.32833	1.35233	1.38033	1.40833	1.40733	1.47333	1.38533	1.42133	1.40533	1.38733	1.37933	1.37933	1.38733	1.40533	1.48833	1.38533	1.38333	1.38333	1.42533	1.38633	1.40333	1.40233	1.42133	1.52833	1.41433	1.44033	1.41733	1.45533	1.45933	1.41433	1.39933	1.45133	1.50133	1.26133	1.23133	1.27833	1.22833	1.21333	1.15533	1.39733
1 day, 23:14:16	1.37833	1.38133	1.33233	1.34233	1.35633	1.34733	1.36933	1.37333	1.30733	1.32733	1.35033	1.37933	1.40733	1.40733	1.47233	1.38733	1.42233	1.40633	1.38733	1.38133	1.38033	1.38633	1.40533	1.48933	1.38733	1.38433	1.38533	1.42533	1.38733	1.40033	1.40233	1.42133	1.52833	1.41533	1.44233	1.41833	1.45633	1.46033	1.41533	1.39933	1.45033	1.50133	1.26433	1.22833	1.27933	1.23033	1.21633	1.15533	1.39733
1 day, 23:29:16	1.37733	1.37933	1.33233	1.34033	1.35633	1.34533	1.36833	1.37433	1.30833	1.32833	1.35033	1.37933	1.40733	1.40833	1.47433	1.38833	1.42433	1.40933	1.39033	1.38433	1.38233	1.38533	1.40633	1.48933	1.38633	1.38533	1.38733	1.42733	1.39033	1.40233	1.40233	1.42133	1.52933	1.41833	1.44433	1.41933	1.45533	1.46233	1.41733	1.39833	1.45133	1.50133	1.26533	1.22933	1.28033	1.23033	1.21733	1.15733	1.39633
1 day, 23:44:16	1.37833	1.38033	1.33233	1.34033	1.35533	1.34633	1.36833	1.37233	1.31033	1.32933	1.34933	1.37833	1.40533	1.40733	1.47333	1.38933	1.42533	1.41033	1.39033	1.38533	1.37933	1.38533	1.40533	1.48933	1.38933	1.38733	1.38933	1.42833	1.39133	1.40233	1.40133	1.42133	1.52933	1.41933	1.44533	1.42033	1.45733	1.46333	1.41833	1.39733	1.45133	1.50233	1.26633	1.23233	1.28333	1.23133	1.21533	1.15733	1.39533
1 day, 23:59:16	1.37733	1.37933	1.33233	1.33933	1.35533	1.34633	1.36733	1.37233	1.31033	1.33033	1.34933	1.37733	1.40533	1.40733	1.47233	1.38933	1.42633	1.41133	1.39133	1.38633	1.38033	1.38533	1.40533	1.48933	1.38933	1.38833	1.38933	1.42933	1.39333	1.40433	1.40133	1.42033	1.52933	1.42233	1.44633	1.42233	1.45833	1.46533	1.41833	1.39733	1.45033	1.50233	1.26733	1.23233	1.28433	1.23133	1.21733	1.15833	1.39533
2 days, 0:14:16	1.37833	1.37933			1.35433	1.34633			1.31033	1.33033			1.40533	1.40733	1.47133	1.39033	1.42633	1.41233	1.39233	1.38733	1.38133	1.38433	1.40433	1.48933	1.39033	1.38733	1.39033	1.43033	1.39433	1.40433	1.40033	1.42033	1.53033	1.42233	1.44733	1.42533	1.45833	1.46533	1.41833	1.39633	1.44933	1.50233	1.26833	1.23433	1.28433	1.23233	1.21733	1.15833	1.39433
[truncated: 89 more columns]

## Sheet: Table S10 WO-1 SCD
Table S10. Growth assays of Tet-induced strains in SCD pH 5.5 medium in WO-1 background.
Time	WT-1	WT-2	WT-3	WT-4	WT 25 µg DOX-1	WT 25 µg DOX-2	WT 25 µg DOX-3	WT 25 µg DOX-4	WT 50 µg DOX-1	WT 50 µg DOX-2	WT 50 µg DOX-3	WT 50 µg DOX-4	Cph1-1	Cph1-2	Cph1-3	Cph1 25 µg DOX-1	Cph1 25 µg DOX-2	Cph1 25 µg DOX-3	Cph1 50 µg DOX-1	Cph1 50 µg DOX-2	Cph1 50 µg DOX-3	Czf1-1	Czf1-2	Czf1-3	Czf1 25 µg DOX-1	Czf1 25 µg DOX-2	Czf1 25 µg DOX-3	Czf1 50 µg DOX-1	Czf1 50 µg DOX-2	Czf1 50 µg DOX-3	Ndt80-1	Ndt80-2	Ndt80-3	Ndt80 25 µg DOX-1	Ndt80 25 µg DOX-2	Ndt80 25 µg DOX-3	Ndt80 50 µg DOX-1	Ndt80 50 µg DOX-2	Ndt80 50 µg DOX-3	Ofi1-1	Ofi1-2	Ofi1-3	Ofi1 25 µg DOX-1	Ofi1 25 µg DOX-2	Ofi1 25 µg DOX-3	Ofi1 50 µg DOX-1	Ofi1 50 µg DOX-2	Ofi150 µg DOX-3	Rbf1-1
00:14:16	0.00133333	0.00233333	0.087	0.088	0.000333333	0.000333333	0.088	0.087	-0.000666667	0.00133333	0.087	0.089	0.000333333	0.00133333	0.00233333	-0.000666667	0.00133333	-0.00166667	-0.000666667	0.000333333	-0.000666667	0.00333333	-0.000666667	0.00233333	0.000333333	-0.000666667	-0.00166667	0.00533333	-0.000666667	-0.000666667	0.00133333	-0.000666667	0.000333333	-0.000666667	0.00133333	0.00533333	-0.000666667	-0.00166667	-0.00166667	-0.000666667	0.000333333	-0.00166667	-0.00166667	-0.000666667	0.00133333	0.000333333	-0.000666667	-0.000666667	-0.000666667
00:29:16	0.00133333	0.00233333	0.087	0.088	0.000333333	0.000333333	0.088	0.087	-0.000666667	0.00133333	0.087	0.089	0.000333333	0.00133333	0.00233333	-0.000666667	0.00133333	-0.000666667	-0.000666667	0.000333333	-0.000666667	0.00433333	-0.000666667	0.00233333	0.000333333	-0.000666667	-0.00166667	0.00533333	-0.000666667	-0.000666667	0.00133333	-0.000666667	0.000333333	-0.000666667	0.00133333	0.00533333	0.000333333	-0.00166667	-0.00166667	-0.000666667	0.000333333	-0.000666667	-0.000666667	-0.000666667	0.00133333	0.000333333	-0.000666667	0.000333333	-0.000666667
00:44:16	0.00133333	0.00233333	0.087	0.088	0.000333333	0.000333333	0.088	0.087	-0.000666667	0.00133333	0.087	0.089	0.000333333	0.00133333	0.00233333	-0.000666667	0.00133333	-0.000666667	-0.000666667	0.000333333	-0.000666667	0.00333333	-0.000666667	0.00733333	0.00633333	0.00533333	0.00533333	0.0153333	0.00833333	-0.000666667	0.00133333	-0.000666667	0.00933333	0.00233333	0.00833333	0.0123333	0.0103333	0.00433333	-0.00166667	-0.000666667	0.000333333	0.00733333	0.00733333	0.00633333	0.00933333	0.0113333	0.00733333	0.000333333	-0.000666667
00:59:16	0.00133333	0.00233333	0.087	0.088	0.000333333	0.00133333	0.088	0.087	-0.000666667	0.00133333	0.087	0.089	0.000333333	0.00133333	0.00333333	-0.000666667	0.00233333	-0.000666667	0.000333333	0.00233333	-0.000666667	0.00333333	0.00133333	0.0213333	0.0193333	0.0173333	0.0173333	0.0273333	0.0203333	-0.000666667	0.00133333	0.00233333	0.0223333	0.0153333	0.0213333	0.0253333	0.0223333	0.0183333	-0.00166667	0.000333333	0.00633333	0.0193333	0.0193333	0.0183333	0.0213333	0.0233333	0.0203333	0.000333333	-0.000666667
01:14:16	0.00133333	0.00233333	0.087	0.088	0.000333333	0.00133333	0.089	0.087	-0.000666667	0.00133333	0.087	0.089	0.000333333	0.00133333	0.00333333	-0.000666667	0.00233333	-0.000666667	0.00733333	0.0143333	-0.000666667	0.00333333	0.00833333	0.0313333	0.0303333	0.0273333	0.0273333	0.0383333	0.0313333	-0.000666667	0.00133333	0.0133333	0.0343333	0.0273333	0.0323333	0.0353333	0.0323333	0.0303333	-0.000666667	0.000333333	0.0163333	0.0293333	0.0313333	0.0293333	0.0323333	0.0353333	0.0313333	0.000333333	-0.000666667
01:29:16	0.00133333	0.00233333	0.088	0.088	0.00133333	0.00133333	0.089	0.087	0.000333333	0.00133333	0.087	0.089	0.000333333	0.00233333	0.00333333	-0.000666667	0.00233333	-0.000666667	0.00933333	0.0213333	0.000333333	0.00333333	0.0133333	0.0403333	0.0403333	0.0363333	0.0353333	0.0473333	0.0393333	-0.000666667	0.00133333	0.0213333	0.0443333	0.0363333	0.0413333	0.0443333	0.0413333	0.0393333	-0.000666667	0.000333333	0.0233333	0.0373333	0.0403333	0.0383333	0.0413333	0.0443333	0.0403333	0.000333333	-0.000666667
01:44:16	0.00133333	0.00233333	0.088	0.088	0.000333333	0.00133333	0.089	0.087	0.000333333	0.00133333	0.088	0.089	0.00133333	0.00233333	0.00333333	0.000333333	0.00233333	-0.000666667	0.0103333	0.0253333	0.000333333	0.00333333	0.0143333	0.0473333	0.0463333	0.0433333	0.0423333	0.0533333	0.0473333	-0.000666667	0.00133333	0.0263333	0.0513333	0.0433333	0.0483333	0.0513333	0.0483333	0.0473333	-0.000666667	0.000333333	0.0293333	0.0433333	0.0463333	0.0453333	0.0483333	0.0513333	0.0473333	0.000333333	-0.000666667
01:59:16	0.00133333	0.00233333	0.088	0.088	0.00133333	0.00133333	0.089	0.087	0.000333333	0.00233333	0.088	0.089	0.00133333	0.00233333	0.00333333	0.000333333	0.00233333	0.000333333	0.00833333	0.0283333	0.000333333	0.00333333	0.0133333	0.0533333	0.0533333	0.0483333	0.0483333	0.0593333	0.0523333	0.000333333	0.00233333	0.0293333	0.0583333	0.0493333	0.0553333	0.0573333	0.0543333	0.0543333	-0.000666667	0.000333333	0.0323333	0.0493333	0.0523333	0.0523333	0.0553333	0.0573333	0.0533333	0.000333333	0.000333333
02:14:16	0.00133333	0.00233333	0.088	0.089	0.00133333	0.00133333	0.089	0.087	0.000333333	0.00233333	0.088	0.089	0.00133333	0.00233333	0.00333333	0.000333333	0.00233333	0.000333333	0.00333333	0.0223333	0.00133333	0.00333333	0.00733333	0.0583333	0.0563333	0.0533333	0.0523333	0.0633333	0.0563333	0.000333333	0.00133333	0.0293333	0.0623333	0.0543333	0.0593333	0.0623333	0.0583333	0.0583333	0.000333333	0.000333333	0.0343333	0.0543333	0.0573333	0.0573333	0.0593333	0.0613333	0.0573333	0.000333333	0.000333333
02:29:16	0.00133333	0.00333333	0.088	0.089	0.00133333	0.00133333	0.089	0.087	0.000333333	0.00233333	0.088	0.089	0.00133333	0.00233333	0.00333333	0.000333333	0.00333333	0.000333333	0.000333333	0.0103333	0.00133333	0.00433333	0.00133333	0.0603333	0.0603333	0.0573333	0.0553333	0.0673333	0.0603333	0.000333333	0.00233333	0.0203333	0.0663333	0.0563333	0.0633333	0.0663333	0.0603333	0.0623333	0.000333333	0.000333333	0.0313333	0.0573333	0.0613333	0.0603333	0.0623333	0.0653333	0.0613333	0.00133333	0.000333333
02:44:16	0.00166667	0.00266667	0.088	0.089	0.00166667	0.00166667	0.089	0.088	0.000666667	0.00266667	0.088	0.09	0.00166667	0.00266667	0.00366667	0.000666667	0.00366667	0.000666667	0.000666667	0.00266667	0.000666667	0.00466667	0.000666667	0.0626667	0.0626667	0.0596667	0.0576667	0.0706667	0.0616667	0.000666667	0.00266667	0.00866667	0.0696667	0.0586667	0.0666667	0.0696667	0.0636667	0.0646667	0.00166667	0.000666667	0.0216667	0.0606667	0.0646667	0.0636667	0.0646667	0.0676667	0.0646667	0.00166667	0.000666667
02:59:16	0.001	0.003	0.089	0.089	0.001	0.002	0.089	0.088	0.001	0.002	0.088	0.09	0.002	0.003	0.004	0	0.003	0	0.001	0.002	0.001	0.004	0	0.063	0.064	0.061	0.059	0.073	0.064	0	0.002	0.003	0.071	0.061	0.069	0.072	0.066	0.067	0.002	0.001	0.012	0.062	0.067	0.066	0.066	0.07	0.067	0.001	0
03:14:16	0.00233333	0.00333333	0.089	0.089	0.00233333	0.00233333	0.09	0.088	0.00133333	0.00233333	0.088	0.09	0.00233333	0.00333333	0.00433333	0.00133333	0.00433333	0.000333333	0.00133333	0.00233333	0.00133333	0.00433333	0.00133333	0.0643333	0.0673333	0.0633333	0.0603333	0.0753333	0.0673333	0.000333333	0.00233333	0.00133333	0.0723333	0.0633333	0.0713333	0.0743333	0.0693333	0.0703333	0.00233333	0.00133333	0.00533333	0.0643333	0.0703333	0.0683333	0.0693333	0.0723333	0.0693333	0.00133333	0.000333333
03:29:16	0.00233333	0.00333333	0.089	0.09	0.00233333	0.00233333	0.09	0.088	0.00133333	0.00233333	0.088	0.09	0.00233333	0.00333333	0.00433333	0.00133333	0.00433333	0.00133333	0.00133333	0.00233333	0.00133333	0.00433333	0.00133333	0.0663333	0.0673333	0.0643333	0.0623333	0.0773333	0.0703333	0.00133333	0.00333333	0.00133333	0.0733333	0.0653333	0.0733333	0.0763333	0.0713333	0.0723333	0.00233333	0.00133333	0.00233333	0.0663333	0.0723333	0.0713333	0.0713333	0.0753333	0.0713333	0.00133333	0.00133333
03:44:16	0.00233333	0.00333333	0.09	0.09	0.00233333	0.00233333	0.09	0.088	0.00233333	0.00333333	0.089	0.09	0.00233333	0.00333333	0.00433333	0.00233333	0.00433333	0.00133333	0.00133333	0.00233333	0.00133333	0.00533333	0.00133333	0.0663333	0.0703333	0.0663333	0.0643333	0.0783333	0.0713333	0.00133333	0.00333333	0.00133333	0.0753333	0.0663333	0.0753333	0.0783333	0.0723333	0.0753333	0.00333333	0.00133333	0.00233333	0.0673333	0.0753333	0.0733333	0.0733333	0.0773333	0.0733333	0.00133333	0.00133333
03:59:16	0.00166667	0.00366667	0.089	0.09	0.00166667	0.00266667	0.09	0.088	0.00166667	0.00266667	0.089	0.091	0.00266667	0.00366667	0.00466667	0.00166667	0.00366667	0.000666667	0.00166667	0.00266667	0.00166667	0.00466667	0.000666667	0.0666667	0.0716667	0.0676667	0.0656667	0.0806667	0.0736667	0.00166667	0.00266667	0.00166667	0.0766667	0.0686667	0.0766667	0.0806667	0.0746667	0.0776667	0.00366667	0.00166667	0.00166667	0.0676667	0.0766667	0.0746667	0.0756667	0.0806667	0.0756667	0.00166667	0.000666667
04:14:16	0.003	0.004	0.09	0.09	0.003	0.003	0.091	0.089	0.003	0.003	0.089	0.091	0.003	0.004	0.005	0.002	0.005	0.001	0.002	0.003	0.002	0.005	0.002	0.068	0.076	0.07	0.068	0.083	0.076	0.002	0.003	0.002	0.079	0.071	0.079	0.082	0.076	0.079	0.003	0.002	0.003	0.07	0.079	0.076	0.078	0.082	0.078	0.002	0.001
04:29:16	0.003	0.004	0.091	0.091	0.003	0.004	0.091	0.089	0.003	0.004	0.09	0.091	0.003	0.004	0.005	0.002	0.005	0.002	0.002	0.004	0.002	0.005	0.002	0.069	0.075	0.072	0.07	0.083	0.078	0.002	0.004	0.002	0.081	0.073	0.081	0.084	0.078	0.08	0.003	0.002	0.003	0.071	0.081	0.078	0.08	0.084	0.081	0.003	0.002
04:44:16	0.003	0.004	0.091	0.091	0.004	0.004	0.092	0.089	0.004	0.004	0.09	0.092	0.004	0.005	0.006	0.002	0.005	0.002	0.003	0.004	0.003	0.006	0.002	0.07	0.077	0.073	0.072	0.085	0.08	0.002	0.004	0.003	0.082	0.074	0.084	0.085	0.08	0.082	0.004	0.003	0.004	0.073	0.083	0.08	0.082	0.087	0.082	0.003	0.002
04:59:16	0.004	0.005	0.091	0.092	0.004	0.005	0.092	0.09	0.004	0.005	0.091	0.092	0.004	0.005	0.006	0.003	0.006	0.003	0.003	0.004	0.003	0.006	0.003	0.07	0.08	0.075	0.074	0.087	0.082	0.003	0.005	0.003	0.083	0.077	0.086	0.087	0.082	0.085	0.003	0.003	0.004	0.075	0.085	0.082	0.084	0.089	0.083	0.003	0.003
05:14:16	0.00366667	0.00466667	0.092	0.092	0.00366667	0.00466667	0.092	0.09	0.00466667	0.00466667	0.091	0.093	0.00466667	0.00566667	0.00666667	0.00266667	0.00566667	0.00266667	0.00366667	0.00466667	0.00366667	0.00666667	0.00366667	0.0706667	0.0836667	0.0756667	0.0756667	0.0886667	0.0836667	0.00266667	0.00466667	0.00366667	0.0846667	0.0776667	0.0876667	0.0886667	0.0836667	0.0866667	0.00466667	0.00366667	0.00466667	0.0766667	0.0876667	0.0836667	0.0856667	0.0906667	0.0846667	0.00366667	0.00266667
05:29:16	0.00466667	0.00566667	0.092	0.092	0.00466667	0.00566667	0.093	0.091	0.00566667	0.00466667	0.092	0.093	0.00566667	0.00666667	0.00766667	0.00366667	0.00666667	0.00466667	0.00366667	0.00566667	0.00366667	0.00666667	0.00366667	0.0716667	0.0826667	0.0776667	0.0776667	0.0906667	0.0846667	0.00266667	0.00566667	0.00366667	0.0876667	0.0796667	0.0906667	0.0906667	0.0866667	0.0886667	0.00466667	0.00366667	0.00466667	0.0786667	0.0896667	0.0856667	0.0876667	0.0926667	0.0866667	0.00366667	0.00366667
05:44:16	0.00466667	0.00566667	0.093	0.093	0.00466667	0.00666667	0.094	0.091	0.00666667	0.00566667	0.092	0.094	0.00566667	0.00666667	0.00766667	0.00466667	0.00766667	0.00466667	0.00466667	0.00666667	0.00466667	0.00766667	0.00466667	0.0726667	0.0846667	0.0796667	0.0796667	0.0916667	0.0866667	0.00366667	0.00666667	0.00466667	0.0896667	0.0826667	0.0926667	0.0926667	0.0896667	0.0906667	0.00466667	0.00466667	0.00566667	0.0806667	0.0916667	0.0886667	0.0886667	0.0956667	0.0896667	0.00466667	0.00466667
05:59:16	0.006	0.007	0.094	0.094	0.006	0.008	0.095	0.092	0.009	0.007	0.093	0.094	0.007	0.009	0.009	0.006	0.008	0.006	0.006	0.009	0.006	0.009	0.006	0.073	0.087	0.081	0.085	0.094	0.089	0.005	0.008	0.006	0.092	0.085	0.097	0.095	0.094	0.093	0.005	0.006	0.007	0.083	0.095	0.092	0.091	0.098	0.092	0.006	0.005
06:14:16	0.00666667	0.00766667	0.095	0.095	0.00666667	0.00866667	0.095	0.093	0.00966667	0.00766667	0.094	0.095	0.00766667	0.00966667	0.00966667	0.00666667	0.00966667	0.00666667	0.00666667	0.00866667	0.00666667	0.00966667	0.00666667	0.0746667	0.0896667	0.0826667	0.0846667	0.0946667	0.0906667	0.00566667	0.00866667	0.00666667	0.0936667	0.0876667	0.0986667	0.0976667	0.0936667	0.0956667	0.00666667	0.00666667	0.00866667	0.0856667	0.0966667	0.0946667	0.0936667	0.100667	0.0946667	0.00666667	0.00666667
06:29:16	0.00666667	0.00866667	0.096	0.096	0.00766667	0.00966667	0.096	0.094	0.0106667	0.00766667	0.095	0.096	0.00866667	0.00966667	0.0106667	0.00766667	0.0106667	0.00766667	0.00766667	0.0116667	0.00766667	0.00966667	0.00766667	0.0756667	0.0926667	0.0846667	0.0866667	0.0966667	0.0936667	0.00666667	0.00866667	0.00766667	0.0956667	0.0886667	0.0996667	0.0996667	0.0966667	0.0986667	0.00766667	0.00766667	0.00966667	0.0866667	0.0996667	0.0976667	0.0956667	0.101667	0.0976667	0.00766667	0.00766667
06:44:16	0.008	0.009	0.097	0.096	0.009	0.011	0.098	0.095	0.012	0.01	0.096	0.096	0.01	0.012	0.012	0.009	0.012	0.009	0.009	0.01	0.009	0.011	0.009	0.077	0.095	0.087	0.09	0.1	0.095	0.007	0.01	0.009	0.099	0.092	0.102	0.102	0.1	0.103	0.008	0.009	0.011	0.089	0.102	0.1	0.099	0.105	0.1	0.008	0.009
06:59:16	0.009	0.01	0.098	0.097	0.01	0.012	0.099	0.096	0.014	0.01	0.097	0.098	0.011	0.013	0.013	0.01	0.013	0.01	0.01	0.012	0.01	0.012	0.01	0.077	0.099	0.088	0.091	0.102	0.098	0.008	0.012	0.011	0.102	0.094	0.105	0.104	0.102	0.106	0.009	0.01	0.012	0.091	0.104	0.103	0.102	0.108	0.103	0.009	0.01
07:14:16	0.00966667	0.0106667	0.1	0.099	0.0116667	0.0136667	0.1	0.097	0.0156667	0.0106667	0.099	0.099	0.0126667	0.0136667	0.0146667	0.0116667	0.0136667	0.0106667	0.0116667	0.0136667	0.0126667	0.0136667	0.0116667	0.0786667	0.101667	0.0906667	0.0936667	0.104667	0.100667	0.00866667	0.0126667	0.0116667	0.104667	0.0966667	0.107667	0.106667	0.104667	0.108667	0.0116667	0.0106667	0.0136667	0.0936667	0.107667	0.106667	0.104667	0.110667	0.105667	0.0106667	0.0116667
07:29:16	0.011	0.013	0.101	0.1	0.013	0.016	0.102	0.098	0.018	0.013	0.101	0.101	0.014	0.016	0.016	0.013	0.016	0.013	0.013	0.014	0.017	0.015	0.013	0.08	0.102	0.093	0.096	0.107	0.102	0.011	0.015	0.014	0.108	0.1	0.112	0.111	0.108	0.111	0.012	0.013	0.016	0.097	0.111	0.11	0.108	0.115	0.108	0.012	0.013
07:44:16	0.013	0.014	0.103	0.102	0.015	0.018	0.103	0.099	0.021	0.014	0.103	0.102	0.016	0.018	0.018	0.015	0.017	0.014	0.014	0.016	0.02	0.017	0.015	0.081	0.102	0.096	0.099	0.11	0.105	0.012	0.017	0.016	0.11	0.103	0.115	0.114	0.111	0.114	0.016	0.015	0.018	0.1	0.114	0.114	0.11	0.117	0.111	0.013	0.014
07:59:16	0.0136667	0.0146667	0.105	0.103	0.0166667	0.0196667	0.105	0.101	0.0236667	0.0156667	0.104	0.104	0.0176667	0.0186667	0.0196667	0.0156667	0.0186667	0.0156667	0.0156667	0.0166667	0.0206667	0.0176667	0.0166667	0.0826667	0.104667	0.0966667	0.100667	0.112667	0.105667	0.0126667	0.0176667	0.0176667	0.113667	0.106667	0.114667	0.117667	0.114667	0.116667	0.0156667	0.0156667	0.0196667	0.102667	0.117667	0.117667	0.112667	0.118667	0.113667	0.0156667	0.0156667
08:14:16	0.015	0.016	0.107	0.105	0.019	0.022	0.107	0.103	0.028	0.017	0.105	0.107	0.02	0.022	0.022	0.019	0.021	0.018	0.018	0.019	0.022	0.02	0.019	0.084	0.108	0.1	0.104	0.116	0.107	0.015	0.02	0.02	0.117	0.111	0.12	0.122	0.119	0.12	0.017	0.018	0.023	0.106	0.121	0.122	0.117	0.123	0.116	0.017	0.018
08:29:16	0.017	0.018	0.109	0.107	0.021	0.025	0.109	0.104	0.031	0.019	0.108	0.11	0.022	0.024	0.025	0.021	0.023	0.02	0.02	0.021	0.023	0.022	0.021	0.086	0.111	0.103	0.107	0.119	0.11	0.016	0.023	0.022	0.12	0.115	0.124	0.125	0.123	0.124	0.019	0.02	0.025	0.11	0.125	0.126	0.122	0.126	0.121	0.018	0.021
08:44:16	0.0186667	0.0196667	0.111	0.109	0.0236667	0.0276667	0.111	0.106	0.0356667	0.0216667	0.109	0.113	0.0246667	0.0256667	0.0266667	0.0226667	0.0256667	0.0226667	0.0216667	0.0226667	0.0216667	0.0246667	0.0236667	0.0886667	0.114667	0.105667	0.108667	0.122667	0.112667	0.0176667	0.0246667	0.0246667	0.123667	0.120667	0.128667	0.129667	0.123667	0.128667	0.0206667	0.0226667	0.0276667	0.115667	0.129667	0.130667	0.125667	0.130667	0.124667	0.0196667	0.0226667
08:59:16	0.0206667	0.0216667	0.114	0.111	0.0266667	0.0306667	0.114	0.109	0.0396667	0.0226667	0.111	0.117	0.0266667	0.0286667	0.0286667	0.0256667	0.0276667	0.0246667	0.0246667	0.0256667	0.0236667	0.0266667	0.0266667	0.0906667	0.118667	0.108667	0.111667	0.126667	0.115667	0.0196667	0.0276667	0.0276667	0.127667	0.123667	0.131667	0.133667	0.127667	0.131667	0.0236667	0.0256667	0.0306667	0.120667	0.133667	0.135667	0.127667	0.131667	0.129667	0.0226667	0.0256667
09:14:16	0.0226667	0.0236667	0.118	0.114	0.0296667	0.0346667	0.117	0.112	0.0456667	0.0256667	0.114	0.12	0.0296667	0.0316667	0.0316667	0.0286667	0.0306667	0.0286667	0.0276667	0.0276667	0.0266667	0.0296667	0.0296667	0.0926667	0.122667	0.111667	0.115667	0.130667	0.119667	0.0226667	0.0306667	0.0306667	0.132667	0.128667	0.136667	0.138667	0.132667	0.134667	0.0256667	0.0286667	0.0346667	0.121667	0.138667	0.140667	0.131667	0.136667	0.134667	0.0246667	0.0286667
09:29:16	0.0246667	0.0266667	0.121	0.117	0.0336667	0.0386667	0.12	0.114	0.0516667	0.0286667	0.116	0.124	0.0336667	0.0346667	0.0346667	0.0316667	0.0346667	0.0316667	0.0306667	0.0316667	0.0286667	0.0326667	0.0326667	0.0946667	0.126667	0.114667	0.119667	0.133667	0.122667	0.0256667	0.0336667	0.0336667	0.137667	0.132667	0.141667	0.142667	0.137667	0.139667	0.0296667	0.0316667	0.0386667	0.125667	0.143667	0.145667	0.135667	0.141667	0.139667	0.0276667	0.0316667
09:44:16	0.028	0.03	0.125	0.12	0.037	0.043	0.122	0.117	0.058	0.033	0.12	0.129	0.037	0.039	0.038	0.035	0.039	0.036	0.035	0.035	0.033	0.036	0.037	0.098	0.132	0.119	0.125	0.139	0.128	0.029	0.038	0.038	0.144	0.139	0.148	0.149	0.143	0.144	0.033	0.036	0.043	0.133	0.149	0.152	0.141	0.147	0.144	0.032	0.036
09:59:16	0.0306667	0.0316667	0.129	0.124	0.0416667	0.0476667	0.126	0.12	0.0636667	0.0366667	0.123	0.133	0.0406667	0.0426667	0.0416667	0.0386667	0.0426667	0.0386667	0.0386667	0.0386667	0.0366667	0.0396667	0.0416667	0.100667	0.136667	0.122667	0.128667	0.142667	0.131667	0.0316667	0.0416667	0.0416667	0.147667	0.144667	0.153667	0.153667	0.147667	0.147667	0.0366667	0.0396667	0.0466667	0.136667	0.153667	0.156667	0.144667	0.151667	0.149667	0.0346667	0.0396667
10:14:16	0.0346667	0.0356667	0.133	0.127	0.0466667	0.0526667	0.131	0.124	0.0706667	0.0406667	0.127	0.138	0.0456667	0.0466667	0.0456667	0.0436667	0.0456667	0.0436667	0.0426667	0.0426667	0.0406667	0.0436667	0.0446667	0.103667	0.141667	0.127667	0.133667	0.148667	0.137667	0.0356667	0.0456667	0.0466667	0.153667	0.151667	0.159667	0.160667	0.153667	0.153667	0.0406667	0.0436667	0.0516667	0.142667	0.160667	0.163667	0.149667	0.157667	0.156667	0.0386667	0.0436667
10:29:16	0.038	0.039	0.138	0.132	0.051	0.058	0.136	0.129	0.079	0.045	0.131	0.143	0.05	0.052	0.051	0.048	0.051	0.048	0.047	0.048	0.045	0.048	0.052	0.108	0.148	0.132	0.138	0.155	0.143	0.04	0.05	0.058	0.16	0.159	0.167	0.168	0.16	0.16	0.045	0.049	0.057	0.151	0.167	0.171	0.156	0.165	0.164	0.043	0.049
10:44:16	0.042	0.043	0.144	0.136	0.057	0.065	0.141	0.133	0.088	0.049	0.137	0.149	0.055	0.057	0.055	0.053	0.056	0.053	0.052	0.053	0.05	0.054	0.059	0.112	0.154	0.137	0.144	0.161	0.148	0.044	0.056	0.065	0.167	0.167	0.176	0.175	0.167	0.167	0.05	0.054	0.063	0.157	0.175	0.179	0.162	0.172	0.171	0.048	0.054
10:59:16	0.0466667	0.0476667	0.15	0.141	0.0626667	0.0706667	0.146	0.139	0.0976667	0.0546667	0.142	0.155	0.0606667	0.0626667	0.0606667	0.0586667	0.0606667	0.0586667	0.0566667	0.0576667	0.0556667	0.0586667	0.0616667	0.117667	0.160667	0.141667	0.149667	0.168667	0.153667	0.0486667	0.0606667	0.0696667	0.174667	0.175667	0.182667	0.181667	0.173667	0.173667	0.0546667	0.0596667	0.0686667	0.163667	0.182667	0.186667	0.168667	0.179667	0.178667	0.0526667	0.0586667
11:14:16	0.0506667	0.0526667	0.157	0.147	0.0696667	0.0776667	0.154	0.144	0.107667	0.0606667	0.149	0.164	0.0666667	0.0686667	0.0666667	0.0636667	0.0666667	0.0656667	0.0626667	0.0636667	0.0606667	0.0636667	0.0666667	0.120667	0.167667	0.147667	0.156667	0.175667	0.159667	0.0536667	0.0676667	0.0676667	0.184667	0.184667	0.190667	0.189667	0.181667	0.180667	0.0606667	0.0656667	0.0756667	0.170667	0.190667	0.195667	0.173667	0.187667	0.187667	0.0576667	0.0646667
11:29:16	0.0563333	0.0573333	0.164	0.153	0.0753333	0.0853333	0.161	0.15	0.117333	0.0663333	0.155	0.171	0.0733333	0.0753333	0.0723333	0.0703333	0.0733333	0.0723333	0.0693333	0.0703333	0.0683333	0.0703333	0.0723333	0.126333	0.175333	0.153333	0.163333	0.183333	0.166333	0.0593333	0.0733333	0.0743333	0.191333	0.194333	0.199333	0.197333	0.189333	0.188333	0.0663333	0.0713333	0.0833333	0.178333	0.200333	0.204333	0.180333	0.196333	0.195333	0.0633333	0.0713333
11:44:16	0.0616667	0.0636667	0.177	0.16	0.0836667	0.0936667	0.168	0.158	0.129667	0.0736667	0.162	0.178	0.0806667	0.0826667	0.0796667	0.0776667	0.0816667	0.0796667	0.0766667	0.0776667	0.0746667	0.0776667	0.0806667	0.132667	0.184667	0.160667	0.171667	0.192667	0.173667	0.0656667	0.0806667	0.0816667	0.200667	0.205667	0.208667	0.206667	0.197667	0.197667	0.0736667	0.0796667	0.0906667	0.188667	0.209667	0.214667	0.189667	0.205667	0.204667	0.0696667	0.0786667
11:59:16	0.0676667	0.0696667	0.182	0.167	0.0916667	0.102667	0.177	0.167	0.142667	0.0806667	0.169	0.187	0.0886667	0.0906667	0.0866667	0.0856667	0.0896667	0.0876667	0.0836667	0.0856667	0.0826667	0.0846667	0.0886667	0.139667	0.193667	0.168667	0.180667	0.201667	0.182667	0.0726667	0.0886667	0.0896667	0.210667	0.216667	0.219667	0.216667	0.207667	0.206667	0.0816667	0.0876667	0.0996667	0.198667	0.220667	0.225667	0.198667	0.215667	0.216667	0.0766667	0.0866667
12:14:16	0.0746667	0.0776667	0.192	0.175	0.100667	0.112667	0.186	0.174	0.154667	0.0896667	0.177	0.2	0.0976667	0.0996667	0.0956667	0.0936667	0.0976667	0.0966667	0.0916667	0.0946667	0.0906667	0.0926667	0.0956667	0.146667	0.204667	0.177667	0.188667	0.210667	0.190667	0.0806667	0.0976667	0.0986667	0.221667	0.228667	0.231667	0.228667	0.217667	0.216667	0.0896667	0.0956667	0.109667	0.208667	0.232667	0.236667	0.207667	0.225667	0.228667	0.0836667	0.0956667
12:29:16	0.0813333	0.0843333	0.201	0.184	0.109333	0.123333	0.194	0.182	0.169333	0.0983333	0.186	0.207	0.106333	0.109333	0.104333	0.103333	0.107333	0.105333	0.101333	0.103333	0.100333	0.102333	0.105333	0.154333	0.214333	0.185333	0.197333	0.221333	0.200333	0.0883333	0.108333	0.107333	0.234333	0.241333	0.243333	0.241333	0.229333	0.227333	0.0973333	0.104333	0.119333	0.219333	0.243333	0.249333	0.216333	0.237333	0.240333	0.0913333	0.104333
12:44:16	0.0916667	0.0926667	0.212	0.192	0.120667	0.135667	0.205	0.192	0.185667	0.107667	0.195	0.218	0.116667	0.120667	0.114667	0.113667	0.118667	0.116667	0.110667	0.113667	0.109667	0.111667	0.115667	0.163667	0.226667	0.195667	0.207667	0.232667	0.209667	0.0966667	0.117667	0.118667	0.247667	0.255667	0.256667	0.253667	0.241667	0.238667	0.107667	0.114667	0.131667	0.231667	0.257667	0.262667	0.226667	0.249667	0.254667	0.0996667	0.114667
12:59:16	0.100667	0.101667	0.223	0.205	0.131667	0.148667	0.215	0.2	0.203667	0.117667	0.207	0.232	0.128667	0.131667	0.124667	0.124667	0.130667	0.127667	0.120667	0.124667	0.119667	0.122667	0.126667	0.173667	0.239667	0.206667	0.219667	0.244667	0.220667	0.106667	0.128667	0.129667	0.261667	0.270667	0.270667	0.267667	0.254667	0.252667	0.118667	0.125667	0.143667	0.246667	0.271667	0.277667	0.237667	0.262667	0.268667	0.108667	0.125667
13:14:16	0.110667	0.111667	0.235	0.22	0.144667	0.161667	0.225	0.207	0.221667	0.128667	0.217	0.244	0.141667	0.142667	0.136667	0.136667	0.143667	0.140667	0.131667	0.136667	0.130667	0.135667	0.137667	0.184667	0.253667	0.218667	0.232667	0.257667	0.232667	0.116667	0.141667	0.141667	0.276667	0.287667	0.286667	0.283667	0.268667	0.265667	0.129667	0.137667	0.155667	0.259667	0.284667	0.292667	0.250667	0.275667	0.283667	0.117667	0.137667
13:29:16	0.120333	0.122333	0.244	0.23	0.157333	0.177333	0.24	0.22	0.241333	0.141333	0.23	0.259	0.153333	0.156333	0.149333	0.148333	0.156333	0.153333	0.143333	0.147333	0.142333	0.146333	0.150333	0.195333	0.267333	0.230333	0.244333	0.271333	0.244333	0.127333	0.154333	0.154333	0.292333	0.303333	0.301333	0.300333	0.283333	0.279333	0.141333	0.150333	0.170333	0.273333	0.299333	0.307333	0.262333	0.288333	0.299333	0.128333	0.150333
13:44:15	0.134667	0.133667	0.261	0.24	0.171667	0.193667	0.251	0.231	0.262667	0.153667	0.242	0.274	0.167667	0.169667	0.162667	0.162667	0.170667	0.167667	0.155667	0.160667	0.154667	0.158667	0.164667	0.207667	0.282667	0.243667	0.258667	0.285667	0.257667	0.139667	0.167667	0.168667	0.309667	0.320667	0.318667	0.317667	0.299667	0.294667	0.154667	0.164667	0.185667	0.289667	0.316667	0.323667	0.276667	0.302667	0.315667	0.139667	0.163667
13:59:16	0.142667	0.145667	0.274	0.252	0.187667	0.209667	0.266	0.242	0.284667	0.168667	0.256	0.29	0.186667	0.185667	0.176667	0.177667	0.186667	0.183667	0.168667	0.173667	0.166667	0.174667	0.179667	0.222667	0.299667	0.257667	0.273667	0.301667	0.272667	0.152667	0.181667	0.184667	0.328667	0.340667	0.337667	0.335667	0.316667	0.311667	0.167667	0.179667	0.202667	0.309667	0.331667	0.341667	0.289667	0.318667	0.333667	0.151667	0.178667
14:14:16	0.16	0.16	0.295	0.269	0.205	0.228	0.281	0.256	0.308	0.183	0.27	0.307	0.203	0.203	0.194	0.193	0.203	0.2	0.183	0.188	0.181	0.191	0.196	0.238	0.318	0.273	0.291	0.318	0.287	0.167	0.199	0.201	0.351	0.361	0.357	0.355	0.334	0.328	0.184	0.195	0.22	0.326	0.35	0.36	0.305	0.335	0.351	0.164	0.195
14:29:16	0.170667	0.174667	0.312	0.281	0.221667	0.246667	0.299	0.27	0.331667	0.198667	0.286	0.326	0.219667	0.218667	0.209667	0.208667	0.219667	0.216667	0.196667	0.202667	0.193667	0.204667	0.211667	0.253667	0.336667	0.288667	0.307667	0.335667	0.303667	0.181667	0.215667	0.218667	0.368667	0.380667	0.376667	0.373667	0.351667	0.346667	0.199667	0.212667	0.238667	0.344667	0.367667	0.379667	0.319667	0.350667	0.368667	0.176667	0.211667
14:44:16	0.186	0.19	0.334	0.299	0.241	0.268	0.316	0.285	0.359	0.216	0.303	0.346	0.235	0.238	0.229	0.226	0.238	0.235	0.212	0.217	0.208	0.223	0.231	0.272	0.356	0.306	0.325	0.353	0.321	0.196	0.234	0.236	0.39	0.403	0.398	0.396	0.371	0.366	0.217	0.23	0.258	0.365	0.388	0.399	0.336	0.368	0.389	0.191	0.231
14:59:16	0.204333	0.207333	0.354	0.319	0.261333	0.288333	0.336	0.301	0.384333	0.232333	0.322	0.367	0.255333	0.257333	0.247333	0.243333	0.256333	0.253333	0.226333	0.233333	0.223333	0.242333	0.250333	0.289333	0.376333	0.323333	0.343333	0.372333	0.338333	0.212333	0.253333	0.257333	0.412333	0.425333	0.419333	0.416333	0.390333	0.386333	0.233333	0.250333	0.279333	0.384333	0.407333	0.418333	0.354333	0.384333	0.408333	0.204333	0.249333
15:14:16	0.223667	0.225667	0.371	0.336	0.282667	0.312667	0.355	0.32	0.412667	0.251667	0.342	0.39	0.277667	0.276667	0.267667	0.261667	0.276667	0.272667	0.242667	0.248667	0.238667	0.262667	0.269667	0.310667	0.398667	0.342667	0.363667	0.391667	0.358667	0.229667	0.275667	0.276667	0.434667	0.448667	0.442667	0.441667	0.410667	0.406667	0.251667	0.269667	0.299667	0.408667	0.428667	0.439667	0.371667	0.403667	0.429667	0.219667	0.269667
15:29:16	0.238667	0.244667	0.394	0.357	0.305667	0.335667	0.377	0.338	0.441667	0.271667	0.362	0.412	0.295667	0.299667	0.289667	0.280667	0.295667	0.292667	0.259667	0.265667	0.255667	0.282667	0.290667	0.328667	0.420667	0.360667	0.383667	0.412667	0.378667	0.247667	0.294667	0.297667	0.459667	0.472667	0.465667	0.465667	0.433667	0.427667	0.271667	0.291667	0.323667	0.429667	0.448667	0.462667	0.388667	0.423667	0.449667	0.235667	0.291667
15:44:16	0.257	0.265	0.416	0.375	0.33	0.362	0.402	0.358	0.471	0.293	0.384	0.436	0.318	0.323	0.312	0.301	0.318	0.314	0.277	0.283	0.272	0.305	0.315	0.351	0.444	0.381	0.406	0.435	0.4	0.268	0.32	0.32	0.485	0.497	0.491	0.49	0.455	0.45	0.293	0.314	0.348	0.453	0.471	0.485	0.408	0.444	0.471	0.253	0.314
15:59:16	0.277667	0.286667	0.443	0.398	0.353667	0.387667	0.427	0.379	0.501667	0.314667	0.406	0.46	0.345667	0.345667	0.335667	0.321667	0.338667	0.334667	0.293667	0.299667	0.288667	0.327667	0.336667	0.372667	0.467667	0.401667	0.427667	0.457667	0.421667	0.286667	0.340667	0.344667	0.509667	0.522667	0.515667	0.514667	0.477667	0.473667	0.314667	0.335667	0.372667	0.475667	0.492667	0.506667	0.425667	0.465667	0.493667	0.269667	0.337667
16:14:16	0.300667	0.310667	0.467	0.424	0.379667	0.413667	0.45	0.401	0.531667	0.338667	0.429	0.485	0.369667	0.370667	0.359667	0.342667	0.361667	0.357667	0.311667	0.316667	0.305667	0.353667	0.361667	0.395667	0.493667	0.423667	0.451667	0.481667	0.445667	0.307667	0.365667	0.368667	0.536667	0.548667	0.540667	0.540667	0.502667	0.497667	0.336667	0.361667	0.399667	0.500667	0.514667	0.529667	0.446667	0.486667	0.516667	0.288667	0.361667
16:29:16	0.325	0.336	0.495	0.447	0.406	0.441	0.476	0.425	0.563	0.363	0.455	0.516	0.396	0.395	0.384	0.365	0.385	0.38	0.331	0.335	0.324	0.377	0.387	0.42	0.519	0.447	0.477	0.507	0.47	0.33	0.391	0.397	0.564	0.577	0.568	0.568	0.527	0.522	0.359	0.386	0.425	0.529	0.538	0.553	0.466	0.509	0.538	0.308	0.388
16:44:16	0.349667	0.361667	0.524	0.474	0.433667	0.470667	0.503	0.45	0.593667	0.387667	0.481	0.542	0.418667	0.421667	0.411667	0.387667	0.406667	0.401667	0.349667	0.353667	0.341667	0.405667	0.412667	0.446667	0.543667	0.471667	0.501667	0.530667	0.495667	0.352667	0.417667	0.424667	0.591667	0.603667	0.594667	0.594667	0.551667	0.546667	0.382667	0.411667	0.450667	0.554667	0.560667	0.574667	0.486667	0.530667	0.560667	0.327667	0.413667
16:59:16	0.375667	0.387667	0.553	0.496	0.461667	0.499667	0.531	0.475	0.624667	0.414667	0.508	0.571	0.448667	0.449667	0.439667	0.410667	0.429667	0.424667	0.368667	0.371667	0.359667	0.430667	0.440667	0.471667	0.570667	0.494667	0.526667	0.555667	0.521667	0.376667	0.446667	0.450667	0.618667	0.630667	0.621667	0.621667	0.577667	0.572667	0.406667	0.438667	0.478667	0.581667	0.583667	0.598667	0.507667	0.552667	0.581667	0.346667	0.441667
17:14:16	0.402667	0.415667	0.584	0.525	0.490667	0.529667	0.562	0.503	0.655667	0.442667	0.537	0.599	0.475667	0.477667	0.466667	0.433667	0.453667	0.449667	0.387667	0.390667	0.377667	0.459667	0.468667	0.500667	0.596667	0.518667	0.550667	0.582667	0.547667	0.399667	0.473667	0.479667	0.645667	0.657667	0.647667	0.649667	0.602667	0.596667	0.431667	0.467667	0.507667	0.609667	0.604667	0.622667	0.528667	0.573667	0.603667	0.365667	0.468667
17:29:16	0.430667	0.444667	0.614	0.554	0.519667	0.557667	0.59	0.53	0.685667	0.470667	0.565	0.628	0.501667	0.502667	0.496667	0.456667	0.478667	0.473667	0.408667	0.408667	0.395667	0.487667	0.496667	0.529667	0.622667	0.544667	0.578667	0.607667	0.574667	0.424667	0.500667	0.505667	0.673667	0.685667	0.674667	0.677667	0.629667	0.623667	0.455667	0.494667	0.535667	0.637667	0.625667	0.644667	0.548667	0.595667	0.625667	0.385667	0.496667
17:44:16	0.459667	0.472667	0.643	0.583	0.545667	0.587667	0.621	0.559	0.716667	0.496667	0.594	0.657	0.529667	0.531667	0.524667	0.481667	0.501667	0.498667	0.428667	0.428667	0.414667	0.517667	0.524667	0.557667	0.649667	0.570667	0.603667	0.632667	0.601667	0.449667	0.530667	0.534667	0.701667	0.712667	0.702667	0.703667	0.656667	0.649667	0.482667	0.521667	0.562667	0.664667	0.647667	0.667667	0.568667	0.615667	0.647667	0.406667	0.523667
17:59:16	0.487667	0.502667	0.673	0.613	0.574667	0.615667	0.648	0.586	0.744667	0.524667	0.623	0.685	0.556667	0.559667	0.553667	0.505667	0.526667	0.521667	0.448667	0.447667	0.434667	0.546667	0.553667	0.584667	0.675667	0.596667	0.631667	0.658667	0.627667	0.474667	0.560667	0.562667	0.727667	0.739667	0.729667	0.731667	0.682667	0.675667	0.505667	0.548667	0.589667	0.691667	0.669667	0.687667	0.588667	0.634667	0.668667	0.425667	0.548667
18:14:16	0.514667	0.532667	0.702	0.641	0.602667	0.642667	0.678	0.614	0.772667	0.552667	0.65	0.714	0.584667	0.586667	0.582667	0.529667	0.551667	0.544667	0.468667	0.467667	0.453667	0.573667	0.579667	0.613667	0.702667	0.620667	0.656667	0.683667	0.654667	0.499667	0.588667	0.590667	0.753667	0.765667	0.756667	0.756667	0.707667	0.700667	0.531667	0.574667	0.616667	0.718667	0.689667	0.708667	0.609667	0.655667	0.688667	0.444667	0.577667
18:29:16	0.542667	0.559667	0.731	0.67	0.628667	0.669667	0.706	0.642	0.801667	0.581667	0.679	0.743	0.612667	0.612667	0.610667	0.553667	0.574667	0.567667	0.488667	0.487667	0.471667	0.602667	0.608667	0.643667	0.728667	0.646667	0.683667	0.708667	0.680667	0.523667	0.616667	0.618667	0.779667	0.791667	0.782667	0.782667	0.730667	0.725667	0.556667	0.602667	0.644667	0.743667	0.709667	0.729667	0.629667	0.674667	0.708667	0.465667	0.604667
18:44:16	0.569667	0.588667	0.758	0.699	0.655667	0.697667	0.734	0.67	0.827667	0.610667	0.707	0.77	0.637667	0.638667	0.639667	0.575667	0.599667	0.590667	0.508667	0.506667	0.491667	0.630667	0.635667	0.669667	0.753667	0.671667	0.707667	0.732667	0.705667	0.549667	0.644667	0.647667	0.805667	0.817667	0.806667	0.807667	0.756667	0.751667	0.581667	0.627667	0.668667	0.771667	0.729667	0.746667	0.646667	0.694667	0.728667	0.482667	0.630667
18:59:16	0.597667	0.618667	0.785	0.729	0.682667	0.723667	0.762	0.697	0.851667	0.637667	0.734	0.798	0.667667	0.665667	0.665667	0.599667	0.622667	0.615667	0.528667	0.524667	0.511667	0.658667	0.663667	0.696667	0.776667	0.697667	0.733667	0.756667	0.731667	0.573667	0.671667	0.675667	0.830667	0.843667	0.830667	0.831667	0.781667	0.773667	0.608667	0.654667	0.696667	0.795667	0.749667	0.765667	0.666667	0.711667	0.744667	0.501667	0.657667
19:14:16	0.626333	0.646333	0.813	0.757	0.707333	0.750333	0.787	0.726	0.874333	0.665333	0.761	0.824	0.692333	0.693333	0.693333	0.621333	0.644333	0.636333	0.547333	0.544333	0.529333	0.686333	0.688333	0.724333	0.800333	0.721333	0.758333	0.780333	0.755333	0.598333	0.698333	0.700333	0.854333	0.866333	0.855333	0.855333	0.804333	0.799333	0.632333	0.680333	0.722333	0.819333	0.767333	0.784333	0.684333	0.729333	0.762333	0.520333	0.683333
19:29:16	0.654333	0.674333	0.839	0.784	0.734333	0.775333	0.817	0.754	0.897333	0.689333	0.787	0.849	0.718333	0.716333	0.719333	0.644333	0.667333	0.660333	0.566333	0.563333	0.549333	0.713333	0.714333	0.750333	0.824333	0.746333	0.782333	0.804333	0.780333	0.624333	0.724333	0.726333	0.878333	0.890333	0.879333	0.877333	0.826333	0.822333	0.655333	0.705333	0.745333	0.845333	0.783333	0.801333	0.701333	0.747333	0.780333	0.539333	0.707333
19:44:16	0.682333	0.701333	0.864	0.813	0.759333	0.799333	0.842	0.782	0.920333	0.717333	0.814	0.876	0.743333	0.740333	0.745333	0.666333	0.690333	0.681333	0.586333	0.581333	0.567333	0.737333	0.739333	0.775333	0.847333	0.768333	0.805333	0.828333	0.804333	0.647333	0.750333	0.752333	0.899333	0.913333	0.902333	0.900333	0.850333	0.846333	0.679333	0.729333	0.769333	0.869333	0.799333	0.818333	0.718333	0.764333	0.798333	0.556333	0.733333
19:59:16	0.709333	0.728333	0.889	0.841	0.784333	0.823333	0.868	0.807	0.940333	0.743333	0.838	0.902	0.767333	0.765333	0.771333	0.690333	0.712333	0.702333	0.605333	0.599333	0.586333	0.761333	0.766333	0.801333	0.869333	0.791333	0.829333	0.850333	0.828333	0.668333	0.775333	0.775333	0.923333	0.937333	0.925333	0.923333	0.874333	0.869333	0.702333	0.753333	0.793333	0.892333	0.817333	0.836333	0.735333	0.780333	0.813333	0.572333	0.756333
20:14:16	0.736333	0.755333	0.912	0.867	0.809333	0.848333	0.893	0.833	0.960333	0.768333	0.865	0.925	0.790333	0.788333	0.797333	0.710333	0.732333	0.724333	0.624333	0.617333	0.603333	0.786333	0.789333	0.824333	0.890333	0.813333	0.850333	0.871333	0.851333	0.693333	0.800333	0.799333	0.945333	0.958333	0.947333	0.944333	0.895333	0.891333	0.726333	0.777333	0.815333	0.914333	0.834333	0.852333	0.749333	0.795333	0.828333	0.589333	0.781333
20:29:16	0.761333	0.780333	0.934	0.893	0.832333	0.871333	0.917	0.859	0.980333	0.791333	0.888	0.95	0.814333	0.811333	0.820333	0.731333	0.754333	0.745333	0.642333	0.634333	0.624333	0.811333	0.813333	0.849333	0.911333	0.834333	0.873333	0.891333	0.874333	0.715333	0.823333	0.824333	0.967333	0.980333	0.968333	0.965333	0.915333	0.912333	0.749333	0.799333	0.839333	0.935333	0.847333	0.867333	0.766333	0.809333	0.844333	0.606333	0.802333
20:44:16	0.786333	0.807333	0.957	0.919	0.853333	0.893333	0.939	0.883	1.00033	0.815333	0.912	0.971	0.837333	0.834333	0.843333	0.753333	0.773333	0.765333	0.660333	0.651333	0.642333	0.835333	0.836333	0.873333	0.930333	0.856333	0.893333	0.913333	0.895333	0.736333	0.846333	0.846333	0.987333	1.00033	0.989333	0.986333	0.937333	0.931333	0.770333	0.821333	0.860333	0.958333	0.864333	0.881333	0.780333	0.825333	0.858333	0.623333	0.825333
20:59:16	0.810333	0.831333	0.979	0.944	0.875333	0.914333	0.962	0.906	1.02033	0.838333	0.933	0.993	0.860333	0.854333	0.864333	0.773333	0.792333	0.786333	0.678333	0.667333	0.661333	0.857333	0.858333	0.894333	0.949333	0.876333	0.913333	0.930333	0.915333	0.755333	0.867333	0.868333	1.00633	1.01933	1.00833	1.00533	0.959333	0.953333	0.793333	0.846333	0.880333	0.978333	0.879333	0.893333	0.794333	0.840333	0.870333	0.638333	0.848333
21:14:16	0.832333	0.854333	0.998	0.967	0.897333	0.936333	0.984	0.93	1.03633	0.864333	0.956	1.015	0.881333	0.876333	0.886333	0.791333	0.812333	0.805333	0.696333	0.685333	0.680333	0.878333	0.882333	0.913333	0.966333	0.896333	0.932333	0.949333	0.935333	0.776333	0.888333	0.889333	1.02633	1.03933	1.02633	1.02533	0.975333	0.972333	0.814333	0.866333	0.899333	0.998333	0.892333	0.908333	0.809333	0.854333	0.884333	0.655333	0.868333
21:29:16	0.855333	0.877333	1.017	0.99	0.917333	0.956333	1.006	0.953	1.05333	0.884333	0.978	1.036	0.900333	0.895333	0.908333	0.810333	0.832333	0.823333	0.712333	0.700333	0.695333	0.900333	0.900333	0.934333	0.984333	0.914333	0.951333	0.967333	0.953333	0.796333	0.909333	0.910333	1.04533	1.05833	1.04533	1.04333	0.995333	0.991333	0.833333	0.886333	0.918333	1.01733	0.904333	0.920333	0.822333	0.866333	0.897333	0.668333	0.888333
21:44:16	0.875333	0.898333	1.035	1.01	0.937333	0.975333	1.026	0.974	1.06933	0.905333	0.998	1.055	0.918333	0.917333	0.928333	0.828333	0.852333	0.842333	0.730333	0.714333	0.714333	0.920333	0.922333	0.954333	1.00133	0.933333	0.969333	0.984333	0.972333	0.815333	0.930333	0.929333	1.06233	1.07433	1.06233	1.06133	1.01333	1.01133	0.853333	0.906333	0.938333	1.03733	0.917333	0.931333	0.837333	0.881333	0.910333	0.683333	0.908333
21:59:16	0.894333	0.918333	1.052	1.032	0.956333	0.993333	1.045	0.994	1.08533	0.925333	1.015	1.071	0.938333	0.935333	0.946333	0.846333	0.868333	0.860333	0.746333	0.732333	0.731333	0.939333	0.940333	0.973333	1.01833	0.951333	0.987333	1.00133	0.990333	0.835333	0.947333	0.946333	1.08033	1.09233	1.07933	1.07733	1.02833	1.02933	0.872333	0.926333	0.957333	1.05633	0.930333	0.941333	0.849333	0.891333	0.921333	0.699333	0.926333
22:14:16	0.913333	0.937333	1.069	1.05	0.974333	1.01033	1.063	1.011	1.10133	0.943333	1.035	1.089	0.957333	0.952333	0.965333	0.865333	0.885333	0.877333	0.761333	0.747333	0.750333	0.957333	0.957333	0.991333	1.03333	0.967333	1.00233	1.01633	1.00533	0.849333	0.966333	0.965333	1.09633	1.10933	1.09533	1.09433	1.04533	1.04533	0.888333	0.943333	0.974333	1.07233	0.943333	0.954333	0.861333	0.902333	0.933333	0.710333	0.943333
22:29:16	0.931333	0.955333	1.085	1.069	0.991333	1.02833	1.08	1.034	1.11633	0.962333	1.053	1.107	0.973333	0.969333	0.982333	0.881333	0.901333	0.894333	0.777333	0.762333	0.765333	0.976333	0.976333	1.00833	1.04733	0.982333	1.01833	1.03033	1.02033	0.865333	0.984333	0.982333	1.11233	1.12433	1.11233	1.11133	1.06133	1.06233	0.907333	0.960333	0.991333	1.08833	0.953333	0.965333	0.875333	0.914333	0.946333	0.724333	0.960333
22:44:16	0.946667	0.972667	1.099	1.088	1.00767	1.04367	1.097	1.051	1.13067	0.979667	1.066	1.121	0.988667	0.986667	0.999667	0.897667	0.917667	0.910667	0.793667	0.776667	0.781667	0.992667	0.993667	1.02667	1.06267	0.998667	1.03367	1.04467	1.03567	0.881667	1.00167	0.999667	1.12767	1.13867	1.12767	1.12567	1.07667	1.07767	0.923667	0.976667	1.00667	1.10467	0.963667	0.975667	0.886667	0.925667	0.955667	0.738667	0.975667
22:59:16	0.964667	0.990667	1.113	1.103	1.02267	1.05867	1.113	1.068	1.14267	0.998667	1.085	1.139	1.00467	1.00267	1.01567	0.913667	0.933667	0.925667	0.806667	0.790667	0.796667	1.00767	1.00867	1.04367	1.07467	1.01267	1.04767	1.05767	1.05067	0.893667	1.01567	1.01367	1.14167	1.15367	1.14267	1.13967	1.09167	1.09267	0.937667	0.992667	1.02267	1.11967	0.974667	0.983667	0.895667	0.937667	0.965667	0.749667	0.990667
23:14:16	0.978667	1.00667	1.126	1.118	1.03967	1.07567	1.129	1.083	1.15567	1.01467	1.101	1.152	1.01967	1.01667	1.02967	0.928667	0.948667	0.941667	0.820667	0.804667	0.809667	1.02367	1.02467	1.05867	1.08667	1.02667	1.06067	1.07067	1.06267	0.909667	1.03067	1.02967	1.15467	1.16767	1.15667	1.15367	1.10567	1.10767	0.953667	1.00767	1.03767	1.13567	0.984667	0.993667	0.904667	0.946667	0.974667	0.761667	1.00567
23:29:16	0.993667	1.01967	1.139	1.134	1.05267	1.08967	1.143	1.098	1.16767	1.02967	1.115	1.164	1.03467	1.03167	1.04467	0.943667	0.963667	0.955667	0.835667	0.818667	0.825667	1.03867	1.03967	1.07367	1.09867	1.03867	1.07367	1.08267	1.07567	0.921667	1.04567	1.04367	1.16867	1.18067	1.16967	1.16667	1.11867	1.12167	0.967667	1.02267	1.05067	1.15067	0.994667	1.00367	0.915667	0.954667	0.984667	0.773667	1.01967
23:44:16	1.00667	1.03567	1.151	1.147	1.06667	1.10167	1.159	1.115	1.17967	1.04367	1.132	1.18	1.04767	1.04567	1.05767	0.957667	0.975667	0.967667	0.847667	0.831667	0.837667	1.05267	1.05267	1.08667	1.10967	1.05167	1.08567	1.09467	1.08767	0.933667	1.05967	1.05767	1.18067	1.19167	1.18367	1.17867	1.13267	1.13567	0.981667	1.03467	1.06367	1.16167	1.00267	1.01267	0.925667	0.960667	0.993667	0.783667	1.03367
23:59:16	1.01833	1.04833	1.162	1.161	1.08033	1.11533	1.172	1.129	1.18933	1.05933	1.144	1.193	1.05933	1.05833	1.07133	0.969333	0.989333	0.981333	0.859333	0.843333	0.850333	1.06633	1.06633	1.10233	1.12033	1.06233	1.09733	1.10433	1.09833	0.945333	1.07033	1.07133	1.19233	1.20333	1.19433	1.19033	1.14533	1.14633	0.995333	1.04833	1.07733	1.17333	1.01133	1.02133	0.935333	0.971333	0.998333	0.793333	1.04633
1 day, 0:14:16	1.03167	1.06067	1.173	1.174	1.09267	1.12767	1.185	1.142	1.19967	1.07267	1.155	1.205	1.07167	1.07167	1.08467	0.983667	1.00267	0.993667	0.872667	0.856667	0.862667	1.07667	1.08067	1.11567	1.13167	1.07467	1.10867	1.11467	1.10867	0.956667	1.08367	1.08267	1.20267	1.21567	1.20467	1.20367	1.15867	1.15867	1.00767	1.06067	1.08967	1.18467	1.01867	1.03067	0.945667	0.979667	1.00867	0.804667	1.05867
1 day, 0:29:16	1.04267	1.07467	1.185	1.187	1.10467	1.13867	1.197	1.157	1.20967	1.08667	1.168	1.216	1.08267	1.08367	1.09567	0.995667	1.01567	1.00667	0.884667	0.867667	0.876667	1.08967	1.09267	1.12967	1.14067	1.08467	1.11767	1.12467	1.11967	0.967667	1.09467	1.09467	1.21367	1.22667	1.21567	1.21567	1.16967	1.17167	1.02067	1.07167	1.10167	1.19867	1.02867	1.03967	0.953667	0.987667	1.01567	0.813667	1.06867
1 day, 0:44:16	1.05267	1.08567	1.193	1.198	1.11667	1.14867	1.209	1.169	1.21867	1.09867	1.18	1.228	1.09467	1.09467	1.10867	1.00767	1.02567	1.01867	0.895667	0.878667	0.888667	1.10067	1.10367	1.13867	1.14767	1.09267	1.12667	1.13467	1.12867	0.977667	1.10567	1.10667	1.22467	1.23667	1.22667	1.22567	1.18167	1.18167	1.03167	1.08367	1.11267	1.20867	1.03667	1.04667	0.963667	0.997667	1.02267	0.824667	1.08067
1 day, 0:59:16	1.06367	1.09667	1.204	1.209	1.12667	1.15967	1.22	1.18	1.22867	1.11067	1.192	1.238	1.10567	1.10567	1.11967	1.01967	1.03867	1.03067	0.907667	0.890667	0.900667	1.11267	1.11567	1.15167	1.15667	1.10267	1.13567	1.14267	1.13667	0.985667	1.11567	1.11767	1.23367	1.24867	1.23567	1.23667	1.19067	1.19367	1.04267	1.09367	1.12267	1.21867	1.04567	1.05367	0.970667	1.00167	1.03167	0.834667	1.09267
1 day, 1:14:16	1.07467	1.10867	1.213	1.219	1.13667	1.16967	1.231	1.191	1.23667	1.12067	1.204	1.249	1.11567	1.11767	1.13067	1.03167	1.04967	1.04267	0.917667	0.902667	0.912667	1.12367	1.12567	1.16367	1.16467	1.11167	1.14467	1.15167	1.14367	0.994667	1.12567	1.12767	1.24267	1.25567	1.24667	1.24567	1.20267	1.20367	1.05467	1.10367	1.13467	1.23067	1.05367	1.06267	0.978667	1.00667	1.03867	0.842667	1.10167
1 day, 1:29:16	1.08367	1.11867	1.223	1.231	1.14767	1.17967	1.241	1.203	1.24467	1.13067	1.213	1.258	1.12567	1.12667	1.13967	1.04167	1.06067	1.05267	0.928667	0.913667	0.924667	1.13367	1.13667	1.17667	1.17267	1.12067	1.15267	1.15767	1.15267	1.00267	1.13667	1.13767	1.25267	1.26667	1.25567	1.25667	1.21267	1.21467	1.06467	1.11367	1.14467	1.23867	1.05867	1.06867	0.984667	1.01267	1.04467	0.851667	1.11067
1 day, 1:44:16	1.09267	1.12767	1.232	1.239	1.15667	1.18967	1.25	1.213	1.25267	1.14167	1.223	1.268	1.13467	1.13767	1.14967	1.05267	1.07067	1.06267	0.936667	0.923667	0.934667	1.14267	1.14567	1.18767	1.17967	1.12867	1.15967	1.16567	1.15967	1.01167	1.14667	1.14767	1.26167	1.27467	1.26567	1.26567	1.22167	1.22367	1.07467	1.12267	1.15467	1.24767	1.06467	1.07667	0.992667	1.02067	1.05267	0.859667	1.12067
1 day, 1:59:16	1.10067	1.13767	1.24	1.249	1.16667	1.19767	1.261	1.223	1.26067	1.15067	1.234	1.276	1.14267	1.14667	1.15967	1.06267	1.08067	1.07267	0.948667	0.934667	0.942667	1.15067	1.15567	1.19867	1.18667	1.13667	1.16567	1.17167	1.16767	1.01867	1.15467	1.15767	1.26967	1.28367	1.27467	1.27367	1.22967	1.23367	1.08367	1.13267	1.16367	1.25567	1.07467	1.08467	0.998667	1.02967	1.05967	0.868667	1.12867
1 day, 2:14:16	1.10867	1.14667	1.247	1.256	1.17467	1.20567	1.27	1.232	1.26767	1.16067	1.243	1.285	1.15067	1.15567	1.16867	1.07267	1.08967	1.08267	0.956667	0.945667	0.954667	1.15967	1.16367	1.21067	1.19267	1.14267	1.17167	1.17867	1.17467	1.02667	1.16267	1.16667	1.27767	1.29167	1.28267	1.28067	1.23667	1.24367	1.09567	1.14067	1.17267	1.26467	1.07867	1.08967	1.00667	1.03667	1.06667	0.876667	1.13767
1 day, 2:29:16	1.11567	1.15567	1.254	1.266	1.18267	1.21367	1.278	1.24	1.27467	1.16967	1.251	1.292	1.15967	1.16367	1.17667	1.08267	1.09867	1.09067	0.964667	0.953667	0.964667	1.16767	1.17367	1.21867	1.19967	1.14967	1.17867	1.18367	1.18067	1.03267	1.17067	1.17367	1.28567	1.29867	1.29067	1.29067	1.24467	1.25267	1.10267	1.14967	1.18167	1.27267	1.08467	1.09367	1.01267	1.04367	1.07267	0.883667	1.14567
1 day, 2:44:16	1.12333	1.16233	1.261	1.274	1.19133	1.22133	1.285	1.25	1.28033	1.17733	1.259	1.298	1.16633	1.17133	1.18433	1.09033	1.10933	1.10033	0.974333	0.962333	0.971333	1.17633	1.18133	1.22733	1.20433	1.15533	1.18433	1.19033	1.18633	1.03833	1.17833	1.18133	1.29233	1.30633	1.29733	1.29633	1.25333	1.26033	1.11033	1.15733	1.18933	1.28033	1.08833	1.09933	1.01933	1.04933	1.07833	0.891333	1.15233
1 day, 2:59:16	1.13033	1.17033	1.269	1.281	1.19833	1.22933	1.295	1.257	1.28633	1.18633	1.268	1.308	1.17333	1.17933	1.19233	1.09933	1.11833	1.10933	0.982333	0.971333	0.981333	1.18333	1.19033	1.23633	1.20933	1.16133	1.19033	1.19633	1.19233	1.04633	1.18533	1.18933	1.29933	1.31433	1.30433	1.30433	1.26133	1.26833	1.12033	1.16433	1.19733	1.28633	1.09533	1.10733	1.02533	1.05533	1.08633	0.898333	1.16033
1 day, 3:14:16	1.13733	1.17733	1.276	1.288	1.20433	1.23633	1.301	1.264	1.29333	1.19533	1.276	1.315	1.18133	1.18733	1.20033	1.10833	1.12633	1.11833	0.990333	0.978333	0.990333	1.19133	1.19733	1.24433	1.21333	1.16833	1.19633	1.20133	1.19733	1.05033	1.19233	1.19733	1.30733	1.32133	1.31233	1.31333	1.26933	1.27333	1.12733	1.17233	1.20433	1.29433	1.10133	1.11033	1.03033	1.06033	1.09133	0.905333	1.16633
1 day, 3:29:16	1.14367	1.18467	1.283	1.295	1.21267	1.24367	1.308	1.272	1.29867	1.20267	1.283	1.321	1.18967	1.19567	1.20867	1.11767	1.13367	1.12667	0.999667	0.986667	0.997667	1.19867	1.20667	1.25367	1.22067	1.17367	1.20267	1.20667	1.20267	1.05567	1.19967	1.20667	1.31467	1.32767	1.31867	1.31967	1.27667	1.28167	1.13567	1.17767	1.21267	1.29967	1.10767	1.11667	1.03767	1.06867	1.09667	0.911667	1.17567
1 day, 3:44:16	1.15067	1.19167	1.29	1.302	1.21767	1.24967	1.315	1.279	1.30367	1.20967	1.291	1.328	1.19567	1.20267	1.21567	1.12567	1.14267	1.13367	1.00767	0.995667	1.00467	1.20467	1.21367	1.26067	1.22567	1.17967	1.20667	1.21167	1.20767	1.05967	1.20567	1.21267	1.31967	1.33667	1.32667	1.32767	1.28467	1.28767	1.14367	1.18467	1.21967	1.30767	1.11267	1.11967	1.04367	1.07467	1.10067	0.919667	1.18167
1 day, 3:59:16	1.15667	1.19867	1.296	1.308	1.22567	1.25667	1.321	1.286	1.31067	1.21567	1.299	1.334	1.20167	1.20967	1.22367	1.13267	1.14967	1.14167	1.01567	1.00467	1.01267	1.21167	1.22167	1.26867	1.22967	1.18467	1.21167	1.21867	1.21267	1.06667	1.21267	1.21967	1.32767	1.34167	1.33267	1.33467	1.29067	1.29567	1.15067	1.19167	1.22667	1.31467	1.11867	1.12667	1.04767	1.08167	1.10567	0.924667	1.18767
1 day, 4:14:16	1.16367	1.20567	1.302	1.315	1.23267	1.26267	1.326	1.293	1.31567	1.22367	1.305	1.34	1.20767	1.21667	1.22967	1.14167	1.15767	1.14967	1.02367	1.01167	1.02167	1.21767	1.22867	1.27667	1.23367	1.18967	1.21667	1.22167	1.21767	1.07067	1.21967	1.22667	1.33367	1.34767	1.33967	1.33967	1.29867	1.30167	1.15767	1.19767	1.23367	1.32067	1.12367	1.13167	1.05267	1.08567	1.11167	0.931667	1.19467
1 day, 4:29:16	1.16867	1.20967	1.307	1.32	1.23767	1.26767	1.333	1.299	1.31867	1.22867	1.31	1.345	1.21367	1.22267	1.23667	1.14867	1.16567	1.15767	1.02967	1.01967	1.02867	1.22367	1.23467	1.28367	1.23767	1.19467	1.22167	1.22567	1.22067	1.07667	1.22467	1.23267	1.33867	1.35167	1.34567	1.34567	1.30467	1.30867	1.16467	1.20367	1.24067	1.32667	1.12967	1.13667	1.05867	1.09067	1.11467	0.936667	1.19967
1 day, 4:44:16	1.17467	1.21667	1.314	1.327	1.24467	1.27267	1.338	1.304	1.32467	1.23667	1.317	1.35	1.22067	1.22867	1.24367	1.15567	1.17167	1.16367	1.03567	1.02667	1.03567	1.22867	1.24067	1.29067	1.24267	1.19967	1.22667	1.22967	1.22567	1.07967	1.23067	1.23967	1.34467	1.35867	1.34967	1.35167	1.31067	1.31467	1.17167	1.20867	1.24567	1.33367	1.13567	1.14167	1.06467	1.09567	1.11967	0.943667	1.20567
1 day, 4:59:16	1.17967	1.22167	1.319	1.332	1.24967	1.27867	1.344	1.311	1.32867	1.24267	1.323	1.355	1.22667	1.23567	1.24867	1.16367	1.18067	1.17067	1.04267	1.03467	1.04267	1.23567	1.24767	1.29667	1.24567	1.20367	1.23067	1.23367	1.23067	1.08467	1.23567	1.24467	1.34867	1.36467	1.35467	1.35767	1.31867	1.32167	1.17867	1.21567	1.25267	1.33667	1.13967	1.14867	1.06767	1.10067	1.12467	0.949667	1.21167
1 day, 5:14:16	1.18667	1.22767	1.325	1.337	1.25667	1.28367	1.349	1.316	1.33267	1.24867	1.329	1.36	1.23167	1.24267	1.25567	1.16967	1.18667	1.17867	1.04867	1.04167	1.05067	1.24067	1.25367	1.30267	1.24967	1.20867	1.23567	1.23667	1.23567	1.08767	1.24267	1.25067	1.35567	1.36967	1.36167	1.36367	1.32367	1.32767	1.18467	1.22067	1.25767	1.34267	1.14667	1.15367	1.07367	1.10467	1.13167	0.955667	1.21667
1 day, 5:29:16	1.19067	1.23367	1.33	1.343	1.26067	1.28967	1.354	1.322	1.33867	1.25267	1.333	1.365	1.23567	1.24767	1.26067	1.17667	1.19367	1.18467	1.05567	1.04767	1.05767	1.24567	1.25967	1.30867	1.25367	1.21267	1.23967	1.24067	1.23867	1.09267	1.24667	1.25667	1.36067	1.37567	1.36667	1.36867	1.32967	1.33367	1.19067	1.22667	1.26467	1.34767	1.15167	1.15667	1.07867	1.10867	1.13167	0.960667	1.22267
1 day, 5:44:16	1.19767	1.23867	1.336	1.348	1.26567	1.29467	1.358	1.327	1.34167	1.25867	1.34	1.37	1.24267	1.25367	1.26767	1.18267	1.19967	1.19067	1.06167	1.05367	1.06367	1.25167	1.26467	1.31567	1.25667	1.21667	1.24267	1.24467	1.24267	1.09567	1.25267	1.26267	1.36567	1.38067	1.37167	1.37367	1.33567	1.33767	1.19767	1.23267	1.27067	1.35467	1.15767	1.16267	1.08167	1.11267	1.13767	0.965667	1.22767
1 day, 5:59:16	1.20167	1.24467	1.341	1.353	1.27067	1.29867	1.362	1.331	1.34467	1.26467	1.344	1.375	1.24667	1.25867	1.27267	1.18967	1.20567	1.19767	1.06867	1.06067	1.06967	1.25567	1.27167	1.32167	1.26067	1.22067	1.24567	1.24767	1.24667	1.09867	1.25767	1.26867	1.37167	1.38567	1.37867	1.37667	1.34167	1.34267	1.20267	1.23667	1.27567	1.35767	1.16267	1.16567	1.08767	1.11967	1.14167	0.970667	1.23167
1 day, 6:14:16	1.20667	1.24967	1.346	1.357	1.27567	1.30367	1.368	1.337	1.34967	1.26967	1.349	1.379	1.25267	1.26467	1.27867	1.19567	1.21167	1.20367	1.07367	1.06467	1.07567	1.26067	1.27567	1.32767	1.26367	1.22367	1.24967	1.25167	1.25067	1.10367	1.26367	1.27367	1.37767	1.39167	1.38367	1.38167	1.34567	1.34967	1.20867	1.24167	1.28067	1.36367	1.16767	1.17067	1.09267	1.12267	1.14567	0.975667	1.23667
1 day, 6:29:16	1.21167	1.25467	1.351	1.363	1.28067	1.30767	1.371	1.341	1.35267	1.27367	1.353	1.382	1.25767	1.26967	1.28267	1.20267	1.21867	1.20967	1.07967	1.07267	1.08167	1.26667	1.28167	1.33267	1.26667	1.22667	1.25267	1.25467	1.25367	1.10767	1.26767	1.27767	1.37867	1.39767	1.38967	1.38767	1.34967	1.35367	1.21367	1.24667	1.28667	1.36767	1.16667	1.17267	1.09767	1.12767	1.14967	0.981667	1.24267
1 day, 6:44:16	1.21767	1.25967	1.356	1.367	1.28467	1.31267	1.375	1.345	1.35667	1.27867	1.358	1.387	1.26167	1.27367	1.28867	1.20767	1.22367	1.21567	1.08467	1.07967	1.08767	1.27067	1.28667	1.33867	1.27067	1.23067	1.25667	1.25767	1.25767	1.11167	1.27267	1.28367	1.38367	1.40167	1.39467	1.39167	1.35667	1.35967	1.21867	1.25167	1.29167	1.37367	1.17067	1.17767	1.10267	1.13167	1.15467	0.986667	1.24667
1 day, 6:59:16	1.22267	1.26367	1.361	1.371	1.28967	1.31667	1.38	1.349	1.35967	1.28367	1.363	1.391	1.26767	1.28067	1.29267	1.21367	1.22867	1.22267	1.09067	1.08367	1.09367	1.27467	1.29267	1.34467	1.27367	1.23467	1.25967	1.26067	1.26167	1.11367	1.27767	1.29067	1.38967	1.40567	1.39967	1.39667	1.35967	1.36567	1.22467	1.25667	1.29667	1.37867	1.17467	1.18067	1.10567	1.13667	1.15967	0.989667	1.25067
1 day, 7:14:16	1.22767	1.26867	1.366	1.375	1.29367	1.32067	1.385	1.353	1.36367	1.28767	1.367	1.394	1.27067	1.28467	1.29867	1.21967	1.23467	1.22667	1.09667	1.09067	1.09967	1.27967	1.29767	1.35067	1.27667	1.23767	1.26367	1.26467	1.26467	1.11667	1.28167	1.29467	1.39267	1.41167	1.40567	1.40167	1.36467	1.36867	1.22867	1.26067	1.30267	1.38467	1.17967	1.18467	1.10967	1.13967	1.16367	0.996667	1.25567
1 day, 7:29:16	1.23167	1.27167	1.371	1.379	1.29667	1.32367	1.387	1.357	1.36567	1.29367	1.371	1.397	1.27567	1.28967	1.30267	1.22467	1.24067	1.23267	1.10067	1.09667	1.10367	1.28367	1.30267	1.35667	1.27967	1.24067	1.26667	1.26767	1.26667	1.12167	1.28667	1.29967	1.39667	1.41567	1.40767	1.40567	1.36967	1.37367	1.23467	1.26467	1.30767	1.38967	1.18167	1.18767	1.11367	1.14267	1.16667	0.999667	1.26067
1 day, 7:44:16	1.23667	1.27767	1.375	1.384	1.30167	1.32867	1.391	1.361	1.36967	1.29667	1.376	1.401	1.27967	1.29467	1.30767	1.23167	1.24567	1.23867	1.10567	1.10167	1.11067	1.28767	1.30667	1.36267	1.28367	1.24467	1.27067	1.27167	1.26867	1.12467	1.29067	1.30367	1.40167	1.41867	1.41167	1.41267	1.37267	1.37967	1.23967	1.26967	1.31167	1.39267	1.18567	1.19067	1.11867	1.14767	1.17167	1.00367	1.26367
1 day, 7:59:16	1.24267	1.28167	1.379	1.388	1.30567	1.33167	1.395	1.365	1.37267	1.30167	1.38	1.405	1.28367	1.30067	1.31267	1.23567	1.25167	1.24367	1.11167	1.10667	1.11567	1.29267	1.31267	1.36867	1.28667	1.24667	1.27267	1.27467	1.27167	1.12667	1.29567	1.30967	1.40667	1.42367	1.41667	1.41567	1.37867	1.37967	1.24467	1.27367	1.31667	1.39867	1.19067	1.19467	1.12267	1.15267	1.17567	1.00867	1.26867
1 day, 8:14:16	1.247	1.286	1.384	1.391	1.31	1.336	1.398	1.369	1.376	1.307	1.382	1.408	1.289	1.304	1.318	1.242	1.256	1.248	1.118	1.113	1.119	1.297	1.317	1.374	1.289	1.249	1.275	1.276	1.275	1.13	1.3	1.314	1.41	1.428	1.418	1.42	1.383	1.385	1.249	1.279	1.322	1.401	1.194	1.199	1.127	1.158	1.181	1.013	1.273
1 day, 8:29:16	1.251	1.289	1.387	1.396	1.313	1.339	1.399	1.371	1.379	1.31	1.386	1.41	1.293	1.308	1.322	1.247	1.262	1.254	1.121	1.118	1.125	1.3	1.321	1.379	1.29	1.251	1.279	1.279	1.277	1.133	1.304	1.319	1.413	1.432	1.423	1.422	1.386	1.387	1.254	1.282	1.326	1.407	1.197	1.202	1.132	1.162	1.185	1.017	1.277
1 day, 8:44:16	1.25567	1.29367	1.392	1.399	1.31667	1.34167	1.403	1.377	1.38167	1.31267	1.39	1.413	1.29667	1.31167	1.32567	1.25067	1.26667	1.25867	1.12667	1.12167	1.12967	1.30367	1.32467	1.38367	1.29367	1.25267	1.28067	1.28167	1.28067	1.13567	1.30767	1.32167	1.41767	1.43567	1.42767	1.42667	1.39067	1.39167	1.25767	1.28567	1.32967	1.40767	1.19967	1.20567	1.13567	1.16667	1.18667	1.02167	1.28067
1 day, 8:59:16	1.26067	1.29667	1.396	1.403	1.32067	1.34667	1.407	1.38	1.38467	1.31767	1.394	1.417	1.30067	1.31667	1.32967	1.25667	1.27067	1.26367	1.13067	1.12767	1.13467	1.30767	1.32967	1.39067	1.29667	1.25667	1.28367	1.28467	1.28267	1.13767	1.31167	1.32567	1.42167	1.43967	1.43067	1.42967	1.39467	1.39567	1.26267	1.28967	1.33367	1.41267	1.20267	1.21167	1.13867	1.17167	1.19067	1.02667	1.28367
1 day, 9:14:16	1.26367	1.30167	1.401	1.407	1.32367	1.34967	1.41	1.384	1.38767	1.31967	1.398	1.419	1.30367	1.32067	1.33367	1.26067	1.27567	1.26867	1.13467	1.13167	1.13967	1.31167	1.33467	1.39467	1.29867	1.25867	1.28667	1.28467	1.28467	1.14067	1.31467	1.33067	1.42467	1.44467	1.43367	1.43467	1.39967	1.40067	1.26567	1.29367	1.33867	1.41767	1.20867	1.21467	1.14267	1.17467	1.19467	1.02967	1.28767
1 day, 9:29:16	1.26767	1.30367	1.404	1.409	1.32767	1.35267	1.412	1.387	1.39067	1.32467	1.402	1.422	1.30867	1.32467	1.33867	1.26467	1.27867	1.27167	1.13967	1.13667	1.14267	1.31567	1.33867	1.39967	1.30067	1.26067	1.28867	1.28667	1.28867	1.14167	1.31767	1.33467	1.42967	1.44767	1.43767	1.43667	1.40267	1.40367	1.26967	1.29667	1.34167	1.42167	1.21067	1.21767	1.14767	1.17767	1.19767	1.03267	1.29167
1 day, 9:44:16	1.273	1.308	1.408	1.413	1.33	1.355	1.415	1.39	1.392	1.328	1.404	1.425	1.312	1.329	1.343	1.27	1.285	1.277	1.144	1.142	1.148	1.319	1.343	1.405	1.303	1.263	1.29	1.29	1.291	1.145	1.322	1.339	1.432	1.449	1.442	1.441	1.406	1.408	1.274	1.3	1.347	1.426	1.215	1.22	1.149	1.183	1.201	1.036	1.295
1 day, 9:59:16	1.277	1.31	1.412	1.416	1.334	1.358	1.419	1.394	1.396	1.331	1.408	1.429	1.316	1.333	1.346	1.274	1.289	1.283	1.148	1.146	1.152	1.323	1.346	1.408	1.305	1.265	1.293	1.291	1.293	1.148	1.326	1.343	1.437	1.452	1.446	1.445	1.411	1.411	1.278	1.304	1.352	1.431	1.217	1.225	1.149	1.185	1.204	1.041	1.299
1 day, 10:14:16	1.28	1.314	1.416	1.42	1.337	1.361	1.421	1.396	1.397	1.333	1.41	1.431	1.318	1.336	1.349	1.279	1.293	1.286	1.152	1.149	1.156	1.326	1.35	1.413	1.307	1.268	1.295	1.295	1.295	1.151	1.328	1.347	1.441	1.456	1.448	1.446	1.413	1.415	1.282	1.307	1.354	1.431	1.221	1.23	1.153	1.189	1.206	1.045	1.302
1 day, 10:29:16	1.285	1.317	1.419	1.422	1.34	1.363	1.423	1.399	1.4	1.337	1.414	1.433	1.322	1.341	1.353	1.283	1.298	1.289	1.157	1.154	1.16	1.329	1.354	1.416	1.309	1.27	1.298	1.297	1.298	1.152	1.332	1.35	1.444	1.46	1.452	1.449	1.417	1.417	1.286	1.31	1.358	1.436	1.225	1.231	1.156	1.194	1.21	1.048	1.305
1 day, 10:44:16	1.287	1.32	1.423	1.425	1.343	1.367	1.427	1.402	1.402	1.34	1.417	1.436	1.325	1.345	1.357	1.286	1.302	1.295	1.161	1.158	1.164	1.333	1.359	1.42	1.311	1.273	1.299	1.299	1.299	1.155	1.335	1.354	1.449	1.462	1.455	1.454	1.42	1.422	1.289	1.313	1.363	1.44	1.226	1.233	1.161	1.198	1.211	1.052	1.308
1 day, 10:59:16	1.29	1.322	1.427	1.426	1.345	1.37	1.429	1.406	1.405	1.343	1.421	1.438	1.328	1.347	1.361	1.291	1.305	1.297	1.165	1.161	1.168	1.335	1.361	1.425	1.312	1.275	1.301	1.3	1.301	1.157	1.338	1.356	1.451	1.466	1.459	1.456	1.424	1.427	1.293	1.316	1.366	1.444	1.23	1.234	1.164	1.199	1.215	1.054	1.311
1 day, 11:14:16	1.294	1.324	1.429	1.428	1.347	1.37	1.431	1.408	1.405	1.345	1.423	1.44	1.33	1.351	1.364	1.294	1.309	1.301	1.169	1.166	1.173	1.338	1.365	1.429	1.315	1.277	1.304	1.302	1.302	1.158	1.34	1.36	1.454	1.47	1.463	1.46	1.428	1.429	1.297	1.319	1.369	1.446	1.232	1.238	1.167	1.199	1.218	1.058	1.313
1 day, 11:29:16	1.296	1.325	1.432	1.43	1.35	1.372	1.433	1.411	1.407	1.347	1.426	1.443	1.332	1.353	1.366	1.297	1.313	1.306	1.172	1.169	1.176	1.342	1.368	1.432	1.317	1.278	1.306	1.305	1.304	1.161	1.342	1.364	1.457	1.473	1.465	1.464	1.431	1.434	1.3	1.321	1.372	1.45	1.236	1.241	1.171	1.2	1.222	1.062	1.315
1 day, 11:44:16	1.297	1.327	1.434	1.431	1.351	1.374	1.435	1.413	1.408	1.348	1.428	1.445	1.334	1.356	1.369	1.301	1.317	1.309	1.177	1.173	1.179	1.343	1.371	1.436	1.319	1.28	1.308	1.306	1.307	1.164	1.345	1.365	1.458	1.476	1.47	1.467	1.435	1.436	1.304	1.324	1.376	1.453	1.239	1.242	1.172	1.203	1.225	1.064	1.316
1 day, 11:59:16	1.298	1.327	1.437	1.431	1.352	1.378	1.437	1.416	1.409	1.351	1.43	1.447	1.335	1.357	1.371	1.306	1.32	1.313	1.179	1.176	1.185	1.345	1.373	1.439	1.32	1.283	1.31	1.309	1.307	1.166	1.346	1.366	1.46	1.477	1.472	1.47	1.438	1.44	1.307	1.326	1.378	1.456	1.243	1.245	1.174	1.207	1.227	1.067	1.317
1 day, 12:14:16	1.3	1.327	1.438	1.432	1.354	1.377	1.439	1.42	1.41	1.352	1.433	1.449	1.338	1.36	1.372	1.309	1.323	1.317	1.182	1.18	1.188	1.347	1.377	1.442	1.322	1.285	1.312	1.311	1.309	1.168	1.347	1.368	1.462	1.479	1.475	1.473	1.442	1.442	1.311	1.329	1.381	1.457	1.245	1.248	1.177	1.21	1.229	1.071	1.318
1 day, 12:29:16	1.301	1.328	1.439	1.433	1.354	1.378	1.44	1.421	1.41	1.352	1.434	1.45	1.339	1.362	1.376	1.313	1.327	1.32	1.186	1.184	1.191	1.348	1.379	1.444	1.323	1.287	1.315	1.312	1.311	1.168	1.347	1.371	1.463	1.481	1.475	1.476	1.444	1.444	1.314	1.329	1.383	1.461	1.247	1.251	1.181	1.213	1.228	1.074	1.319
1 day, 12:44:16	1.301	1.327	1.44	1.433	1.354	1.379	1.442	1.424	1.41	1.353	1.436	1.45	1.34	1.363	1.376	1.316	1.33	1.323	1.19	1.188	1.194	1.35	1.381	1.447	1.325	1.289	1.316	1.315	1.311	1.171	1.348	1.372	1.464	1.484	1.479	1.479	1.448	1.447	1.316	1.331	1.386	1.461	1.251	1.254	1.183	1.217	1.231	1.077	1.319
1 day, 12:59:16	1.301	1.327	1.44	1.432	1.354	1.379	1.443	1.426	1.41	1.354	1.437	1.452	1.339	1.365	1.378	1.319	1.333	1.328	1.193	1.192	1.197	1.35	1.383	1.45	1.327	1.291	1.319	1.317	1.313	1.172	1.349	1.373	1.465	1.487	1.479	1.477	1.45	1.451	1.32	1.331	1.388	1.462	1.252	1.257	1.186	1.217	1.233	1.08	1.319
1 day, 13:14:16	1.301	1.328	1.441	1.432	1.353	1.378	1.443	1.426	1.41	1.354	1.437	1.453	1.34	1.365	1.378	1.323	1.338	1.33	1.196	1.196	1.201	1.35	1.385	1.454	1.329	1.292	1.321	1.318	1.315	1.174	1.348	1.372	1.466	1.488	1.481	1.479	1.45	1.451	1.323	1.332	1.39	1.464	1.253	1.26	1.189	1.221	1.234	1.083	1.319
1 day, 13:29:16	1.302	1.327	1.441	1.432	1.354	1.379	1.443	1.428	1.409	1.353	1.438	1.453	1.34	1.365	1.378	1.325	1.34	1.335	1.2	1.198	1.205	1.35	1.386	1.456	1.331	1.294	1.321	1.319	1.316	1.176	1.348	1.373	1.467	1.49	1.483	1.482	1.452	1.453	1.326	1.332	1.39	1.464	1.257	1.26	1.191	1.222	1.237	1.085	1.319
1 day, 13:44:16	1.302	1.326	1.441	1.432	1.353	1.378	1.443	1.429	1.41	1.354	1.438	1.453	1.34	1.366	1.38	1.329	1.343	1.337	1.203	1.202	1.208	1.35	1.387	1.457	1.331	1.296	1.323	1.32	1.317	1.177	1.348	1.374	1.468	1.491	1.484	1.483	1.456	1.458	1.328	1.332	1.39	1.466	1.252	1.263	1.194	1.225	1.239	1.089	1.319
1 day, 13:59:16	1.303	1.326	1.442	1.433	1.351	1.378	1.444	1.429	1.409	1.354	1.439	1.453	1.339	1.366	1.38	1.332	1.346	1.339	1.207	1.205	1.21	1.35	1.387	1.459	1.334	1.298	1.324	1.321	1.32	1.178	1.348	1.375	1.468	1.494	1.486	1.485	1.458	1.46	1.33	1.332	1.391	1.466	1.254	1.265	1.194	1.227	1.243	1.091	1.319
1 day, 14:14:16	1.302	1.326	1.441	1.432	1.352	1.376	1.444	1.429	1.409	1.353	1.439	1.452	1.339	1.367	1.38	1.335	1.349	1.342	1.21	1.208	1.215	1.35	1.388	1.459	1.334	1.299	1.325	1.323	1.322	1.18	1.348	1.375	1.468	1.492	1.487	1.487	1.459	1.462	1.334	1.332	1.392	1.467	1.257	1.268	1.197	1.232	1.246	1.093	1.318
1 day, 14:29:16	1.302	1.325	1.442	1.432	1.351	1.376	1.443	1.431	1.408	1.352	1.439	1.452	1.339	1.366	1.379	1.339	1.353	1.345	1.212	1.211	1.217	1.349	1.388	1.46	1.336	1.301	1.326	1.324	1.323	1.182	1.348	1.375	1.468	1.494	1.489	1.485	1.462	1.464	1.336	1.331	1.392	1.468	1.26	1.262	1.201	1.233	1.249	1.096	1.317
1 day, 14:44:16	1.30167	1.32467	1.442	1.431	1.35067	1.37467	1.443	1.43	1.40767	1.35167	1.439	1.453	1.33767	1.36567	1.37867	1.34067	1.35467	1.34767	1.21467	1.21367	1.21967	1.34867	1.38767	1.46167	1.33667	1.30267	1.32667	1.32567	1.32367	1.18267	1.34667	1.37467	1.46767	1.49067	1.48967	1.48467	1.46367	1.46367	1.33767	1.33167	1.39267	1.46667	1.26267	1.26167	1.20167	1.23567	1.24967	1.09867	1.31667
1 day, 14:59:16	1.30033	1.32233	1.442	1.431	1.34933	1.37533	1.444	1.431	1.40633	1.35033	1.44	1.453	1.33633	1.36733	1.37933	1.34233	1.35633	1.35033	1.21733	1.21733	1.22233	1.34833	1.38733	1.46133	1.33733	1.30333	1.32833	1.32733	1.32433	1.18433	1.34633	1.37533	1.46633	1.49233	1.48933	1.48533	1.46533	1.46633	1.33933	1.33033	1.39133	1.46633	1.26533	1.26133	1.20633	1.23933	1.25233	1.10033	1.31633
1 day, 15:14:16	1.30167	1.32267	1.442	1.431	1.34967	1.37467	1.444	1.431	1.40667	1.35067	1.44	1.452	1.33667	1.36667	1.37967	1.34667	1.35867	1.35267	1.22167	1.21967	1.22567	1.34767	1.38867	1.46367	1.33967	1.30567	1.32867	1.32967	1.32567	1.18567	1.34667	1.37567	1.46767	1.49267	1.48967	1.48867	1.46867	1.46967	1.34167	1.33067	1.39167	1.46567	1.26867	1.26467	1.20967	1.23867	1.25567	1.10367	1.31667
1 day, 15:29:16	1.302	1.323	1.442	1.431	1.35	1.375	1.443	1.431	1.407	1.35	1.441	1.453	1.336	1.368	1.381	1.349	1.362	1.356	1.226	1.224	1.228	1.347	1.39	1.464	1.342	1.306	1.331	1.331	1.328	1.187	1.347	1.377	1.469	1.491	1.491	1.487	1.47	1.471	1.344	1.33	1.393	1.467	1.27	1.263	1.212	1.243	1.257	1.106	1.316
1 day, 15:44:16	1.302	1.322	1.442	1.431	1.35	1.374	1.445	1.431	1.406	1.351	1.441	1.453	1.335	1.367	1.382	1.352	1.366	1.358	1.229	1.227	1.231	1.348	1.389	1.466	1.343	1.307	1.332	1.333	1.33	1.188	1.347	1.377	1.47	1.492	1.493	1.487	1.473	1.474	1.346	1.33	1.394	1.467	1.272	1.267	1.215	1.244	1.259	1.108	1.315
1 day, 15:59:16	1.301	1.321	1.445	1.431	1.348	1.372	1.443	1.434	1.405	1.349	1.44	1.453	1.334	1.365	1.379	1.352	1.366	1.359	1.23	1.228	1.233	1.346	1.389	1.465	1.344	1.308	1.331	1.334	1.331	1.189	1.344	1.375	1.469	1.492	1.492	1.485	1.473	1.475	1.346	1.328	1.393	1.467	1.274	1.268	1.214	1.246	1.26	1.11	1.314
1 day, 16:14:16	1.3	1.319	1.442	1.431	1.347	1.371	1.443	1.432	1.404	1.348	1.44	1.453	1.333	1.366	1.378	1.354	1.368	1.36	1.231	1.23	1.233	1.344	1.388	1.464	1.344	1.309	1.33	1.335	1.331	1.188	1.343	1.375	1.469	1.492	1.491	1.485	1.472	1.473	1.346	1.327	1.391	1.467	1.275	1.27	1.216	1.246	1.262	1.111	1.313
1 day, 16:29:16	1.30133	1.32033	1.442	1.431	1.34633	1.37133	1.443	1.431	1.40533	1.34833	1.44	1.452	1.33233	1.36733	1.38033	1.35733	1.37033	1.36333	1.23633	1.23533	1.23633	1.34533	1.38933	1.46633	1.34633	1.31133	1.33233	1.33833	1.33233	1.19133	1.34433	1.37633	1.46933	1.49433	1.49333	1.48533	1.47433	1.47633	1.34933	1.32733	1.39333	1.46933	1.27733	1.27333	1.21933	1.25133	1.26433	1.11433	1.31433
1 day, 16:44:16	1.30133	1.31933	1.442	1.431	1.34533	1.37133	1.443	1.432	1.40333	1.34833	1.441	1.453	1.33333	1.36633	1.38133	1.35933	1.37333	1.36633	1.23833	1.23733	1.24033	1.34533	1.38933	1.46733	1.34833	1.31333	1.33433	1.33833	1.33433	1.19333	1.34433	1.37633	1.46833	1.49433	1.49433	1.48733	1.47633	1.47833	1.35033	1.32833	1.39333	1.46933	1.27933	1.27533	1.22133	1.25233	1.26733	1.11733	1.31433
1 day, 16:59:16	1.30033	1.31933	1.442	1.431	1.34433	1.37033	1.444	1.432	1.40333	1.34633	1.44	1.453	1.33233	1.36633	1.38033	1.36133	1.37533	1.36833	1.24033	1.23933	1.24233	1.34433	1.38933	1.46833	1.35033	1.31433	1.33533	1.34033	1.33633	1.19433	1.34433	1.37633	1.46833	1.49533	1.49233	1.48733	1.47733	1.47833	1.35033	1.32733	1.39333	1.47033	1.28033	1.27833	1.22233	1.25533	1.26833	1.11933	1.31333
1 day, 17:14:16	1.29933	1.31733	1.442	1.431	1.34333	1.36833	1.443	1.432	1.40233	1.34533	1.44	1.453	1.33133	1.36633	1.38033	1.36333	1.37533	1.36833	1.24233	1.24133	1.24433	1.34333	1.38933	1.46633	1.35033	1.31433	1.33633	1.34133	1.33633	1.19433	1.34233	1.37533	1.46833	1.49333	1.49033	1.48533	1.47733	1.47733	1.34933	1.32633	1.39233	1.46933	1.28133	1.27933	1.22333	1.25533	1.26933	1.12033	1.31133
1 day, 17:29:16	1.30033	1.31833	1.442	1.431	1.34333	1.36933	1.443	1.431	1.40233	1.34633	1.44	1.453	1.33133	1.36633	1.38033	1.36533	1.37833	1.37233	1.24633	1.24433	1.24733	1.34433	1.39033	1.46933	1.35133	1.31533	1.33833	1.34433	1.33933	1.19633	1.34233	1.37533	1.47033	1.49533	1.49133	1.48633	1.47833	1.48033	1.35033	1.32633	1.39333	1.46933	1.28533	1.28033	1.22433	1.25533	1.27233	1.12333	1.31233
1 day, 17:44:16	1.30133	1.31733	1.442	1.431	1.34233	1.36833	1.444	1.433	1.40133	1.34533	1.441	1.454	1.33133	1.36633	1.38033	1.36633	1.37933	1.37233	1.24733	1.24733	1.25033	1.34333	1.39033	1.46933	1.35233	1.31633	1.34033	1.34433	1.33833	1.19833	1.34333	1.37533	1.47033	1.49733	1.49233	1.48833	1.47933	1.48033	1.35133	1.32633	1.39433	1.47033	1.28633	1.28233	1.22633	1.25433	1.27533	1.12533	1.31133
1 day, 17:59:16	1.30133	1.31733	1.442	1.431	1.34233	1.36833	1.444	1.433	1.40133	1.34333	1.441	1.453	1.33033	1.36633	1.38033	1.36733	1.38033	1.37333	1.25133	1.24933	1.25233	1.34233	1.39033	1.46933	1.35233	1.31733	1.34133	1.34633	1.34033	1.19933	1.34233	1.37633	1.46933	1.49633	1.49233	1.48833	1.48033	1.48133	1.35133	1.32533	1.39333	1.46933	1.28733	1.28533	1.22933	1.25733	1.27733	1.12733	1.31033
1 day, 18:14:16	1.30167	1.31667	1.443	1.431	1.34167	1.36767	1.444	1.433	1.40067	1.34467	1.44	1.452	1.32967	1.36667	1.37967	1.36767	1.38267	1.37567	1.25367	1.25167	1.25467	1.34267	1.39067	1.46967	1.35467	1.31967	1.34367	1.34767	1.34167	1.19967	1.34167	1.37567	1.46967	1.49767	1.49367	1.48867	1.48067	1.48267	1.35167	1.32567	1.39367	1.46967	1.28967	1.28667	1.23167	1.25967	1.27967	1.12967	1.31067
1 day, 18:29:16	1.30033	1.31533	1.442	1.431	1.34033	1.36733	1.445	1.433	1.40033	1.34233	1.44	1.453	1.32933	1.36633	1.37933	1.36933	1.38333	1.37533	1.25433	1.25433	1.25633	1.34033	1.38933	1.47033	1.35533	1.32133	1.34433	1.34833	1.34233	1.20133	1.34133	1.37433	1.47033	1.49833	1.49433	1.48833	1.48233	1.48233	1.35133	1.32433	1.39333	1.46933	1.29133	1.28933	1.23333	1.26133	1.28033	1.13133	1.31033
1 day, 18:44:16	1.30133	1.31533	1.443	1.43	1.34033	1.36633	1.444	1.432	1.40033	1.34233	1.441	1.452	1.32833	1.36733	1.38033	1.37033	1.38333	1.37633	1.25833	1.25733	1.25833	1.34133	1.39033	1.47033	1.35533	1.32133	1.34633	1.35033	1.34333	1.20233	1.34133	1.37633	1.47033	1.49533	1.49433	1.48833	1.47733	1.48233	1.35133	1.32433	1.39433	1.46933	1.29133	1.29133	1.23633	1.26033	1.28133	1.13433	1.31033
1 day, 18:59:16	1.301	1.315	1.443	1.43	1.34	1.366	1.444	1.433	1.399	1.341	1.441	1.453	1.328	1.365	1.38	1.369	1.384	1.377	1.26	1.259	1.26	1.34	1.391	1.469	1.356	1.323	1.347	1.351	1.344	1.203	1.341	1.376	1.468	1.496	1.494	1.488	1.472	1.483	1.351	1.324	1.394	1.47	1.29	1.294	1.238	1.262	1.283	1.135	1.309
1 day, 19:14:16	1.30167	1.31367	1.443	1.431	1.33767	1.36467	1.444	1.432	1.39767	1.34067	1.44	1.453	1.32667	1.36467	1.37867	1.37067	1.38467	1.37667	1.26267	1.26067	1.26167	1.33967	1.39067	1.46867	1.35667	1.32267	1.34867	1.35167	1.34567	1.20267	1.33967	1.37567	1.46767	1.49567	1.49267	1.48767	1.47167	1.48267	1.35067	1.32267	1.39367	1.46867	1.29067	1.29467	1.23767	1.26267	1.28367	1.13667	1.30867
1 day, 19:29:16	1.30067	1.31467	1.443	1.43	1.33867	1.36367	1.444	1.432	1.39767	1.34167	1.441	1.452	1.32567	1.36467	1.37967	1.37067	1.38467	1.37667	1.26467	1.26267	1.26367	1.33967	1.39067	1.46967	1.35767	1.32467	1.34967	1.35267	1.34667	1.20467	1.33867	1.37467	1.46767	1.49667	1.49367	1.48867	1.47167	1.48367	1.35067	1.32167	1.39367	1.46867	1.29267	1.29667	1.23867	1.26167	1.28567	1.13767	1.30767
1 day, 19:44:16	1.30133	1.31433	1.443	1.43	1.33833	1.36533	1.443	1.433	1.39733	1.33933	1.441	1.453	1.32733	1.36433	1.38033	1.37233	1.38633	1.37733	1.26633	1.26533	1.26733	1.33933	1.39133	1.47033	1.35833	1.32533	1.35133	1.35433	1.34833	1.20533	1.33933	1.37533	1.46933	1.49633	1.49333	1.48633	1.47233	1.48433	1.35133	1.32233	1.39533	1.46933	1.29533	1.30033	1.24233	1.26633	1.29033	1.14133	1.30833
1 day, 19:59:16	1.30133	1.31433	1.443	1.43	1.33733	1.36333	1.444	1.433	1.39733	1.33833	1.441	1.453	1.32633	1.36433	1.37933	1.37233	1.38733	1.37833	1.26833	1.26733	1.26833	1.33833	1.39133	1.46933	1.36033	1.32633	1.35233	1.35633	1.34933	1.20733	1.33933	1.37633	1.47033	1.49733	1.49533	1.48733	1.47233	1.48433	1.35233	1.32233	1.39533	1.47033	1.29633	1.30133	1.24433	1.26433	1.29033	1.14133	1.30833
1 day, 20:14:16	1.301	1.313	1.443	1.431	1.336	1.362	1.443	1.433	1.397	1.339	1.441	1.453	1.326	1.364	1.379	1.373	1.386	1.378	1.272	1.27	1.27	1.337	1.391	1.47	1.36	1.326	1.353	1.357	1.351	1.207	1.338	1.377	1.469	1.498	1.495	1.487	1.473	1.484	1.351	1.322	1.395	1.47	1.298	1.303	1.246	1.266	1.292	1.144	1.308
1 day, 20:29:16	1.30267	1.31367	1.443	1.431	1.33767	1.36167	1.445	1.433	1.39667	1.33867	1.441	1.452	1.32667	1.36467	1.37967	1.37367	1.38667	1.37867	1.27367	1.27267	1.27267	1.33767	1.39167	1.46967	1.36167	1.32767	1.35567	1.35767	1.35267	1.20967	1.33867	1.37767	1.46967	1.49867	1.49567	1.48867	1.47467	1.48567	1.35167	1.32167	1.39567	1.46967	1.29967	1.30567	1.24967	1.26867	1.29567	1.14667	1.30767
1 day, 20:44:16	1.302	1.314	1.444	1.431	1.337	1.362	1.444	1.433	1.397	1.339	1.44	1.453	1.326	1.366	1.379	1.374	1.388	1.378	1.275	1.274	1.276	1.338	1.391	1.47	1.363	1.329	1.356	1.359	1.352	1.211	1.339	1.376	1.469	1.499	1.497	1.488	1.474	1.488	1.353	1.321	1.396	1.472	1.3	1.307	1.251	1.272	1.296	1.148	1.307
1 day, 20:59:16	1.30167	1.31267	1.444	1.432	1.33667	1.36167	1.444	1.433	1.39567	1.33767	1.441	1.453	1.32667	1.36567	1.37867	1.37367	1.38867	1.37867	1.27667	1.27567	1.27667	1.33667	1.39067	1.46867	1.36367	1.32967	1.35167	1.35967	1.35367	1.21167	1.33767	1.37567	1.46867	1.49967	1.49667	1.48767	1.47467	1.48667	1.35267	1.32067	1.39667	1.47167	1.30267	1.30867	1.25167	1.27367	1.29867	1.15067	1.30667
1 day, 21:14:16	1.30167	1.31267	1.444	1.431	1.33567	1.36167	1.444	1.433	1.39667	1.33667	1.441	1.453	1.32567	1.36567	1.37967	1.37367	1.38867	1.37867	1.27967	1.27867	1.27867	1.33667	1.39167	1.46867	1.36367	1.33067	1.35167	1.36167	1.35467	1.21267	1.33767	1.37667	1.46867	1.50067	1.49667	1.48867	1.47467	1.48667	1.35267	1.32067	1.39667	1.47367	1.30367	1.31067	1.25267	1.27467	1.29867	1.15167	1.30667
1 day, 21:29:16	1.30167	1.31267	1.444	1.432	1.33567	1.36167	1.444	1.433	1.39567	1.33667	1.441	1.454	1.32467	1.36567	1.37867	1.37367	1.38867	1.37967	1.28167	1.27967	1.28067	1.33567	1.39167	1.46867	1.36467	1.33267	1.35167	1.36267	1.35367	1.21367	1.33667	1.37767	1.46667	1.50067	1.49667	1.48867	1.47467	1.48767	1.35267	1.32067	1.39667	1.47167	1.30567	1.31267	1.24867	1.27667	1.30167	1.15267	1.30667
1 day, 21:44:16	1.30133	1.31333	1.445	1.431	1.33533	1.36033	1.444	1.433	1.39533	1.33533	1.441	1.453	1.32433	1.36433	1.37933	1.37433	1.38733	1.38033	1.28333	1.28133	1.28133	1.33533	1.39033	1.46833	1.36533	1.33333	1.35233	1.36333	1.35433	1.21433	1.33633	1.37633	1.46533	1.50033	1.49633	1.48933	1.47333	1.48833	1.35233	1.32033	1.39633	1.47333	1.30633	1.31233	1.25033	1.27833	1.30033	1.15333	1.30533
1 day, 21:59:16	1.30133	1.31333	1.444	1.432	1.33433	1.36033	1.445	1.433	1.39433	1.33533	1.441	1.453	1.32433	1.36433	1.38333	1.37433	1.38933	1.37933	1.28633	1.28433	1.28233	1.33533	1.39133	1.46933	1.36633	1.33333	1.35333	1.35833	1.35333	1.21433	1.33533	1.37733	1.46533	1.50133	1.49833	1.48833	1.47333	1.48733	1.35233	1.31933	1.39633	1.47333	1.30833	1.31433	1.25233	1.27933	1.30333	1.15533	1.30533
1 day, 22:14:16	1.301	1.314	1.444	1.432	1.335	1.359	1.446	1.434	1.394	1.335	1.441	1.453	1.323	1.365	1.379	1.374	1.389	1.38	1.287	1.285	1.284	1.334	1.392	1.47	1.366	1.334	1.355	1.36	1.355	1.215	1.335	1.377	1.465	1.501	1.496	1.487	1.472	1.481	1.352	1.319	1.397	1.472	1.308	1.315	1.254	1.279	1.303	1.157	1.304
1 day, 22:29:16	1.30067	1.31167	1.444	1.431	1.33467	1.35867	1.446	1.434	1.39367	1.33367	1.441	1.453	1.32367	1.36367	1.37967	1.37367	1.38867	1.37967	1.28767	1.28567	1.28567	1.33267	1.39067	1.46967	1.36667	1.33467	1.35567	1.35867	1.35467	1.21467	1.33467	1.37667	1.46567	1.49967	1.49567	1.48667	1.47167	1.48167	1.35167	1.31767	1.39567	1.47067	1.30967	1.31667	1.25267	1.28167	1.29167	1.15767	1.30367
1 day, 22:44:16	1.30067	1.31167	1.444	1.432	1.33367	1.35867	1.445	1.434	1.39267	1.33367	1.442	1.453	1.32367	1.36467	1.37967	1.37467	1.38967	1.37967	1.28967	1.28767	1.28667	1.33267	1.39067	1.47067	1.36767	1.33467	1.35667	1.36067	1.35667	1.21667	1.33467	1.37767	1.46667	1.50167	1.49567	1.48667	1.47267	1.48067	1.35167	1.31767	1.39667	1.47067	1.31067	1.31567	1.25467	1.28367	1.29267	1.15867	1.30367
1 day, 22:59:16	1.302	1.312	1.444	1.432	1.334	1.358	1.446	1.434	1.393	1.334	1.442	1.454	1.323	1.364	1.379	1.375	1.389	1.379	1.292	1.289	1.288	1.333	1.391	1.47	1.369	1.336	1.357	1.361	1.357	1.217	1.334	1.377	1.466	1.502	1.496	1.488	1.473	1.482	1.352	1.318	1.396	1.468	1.312	1.318	1.256	1.285	1.295	1.16	1.304
1 day, 23:14:16	1.30167	1.31167	1.445	1.432	1.33367	1.35767	1.446	1.434	1.39167	1.33367	1.442	1.454	1.32267	1.36367	1.37767	1.37467	1.38867	1.37967	1.29367	1.28967	1.28967	1.33267	1.39067	1.47067	1.36967	1.33567	1.35767	1.36267	1.35767	1.21767	1.33267	1.37767	1.46667	1.50167	1.49567	1.48867	1.47367	1.48067	1.35167	1.31767	1.39667	1.46867	1.31267	1.31767	1.25767	1.28667	1.29667	1.16167	1.30267
1 day, 23:29:16	1.301	1.313	1.445	1.432	1.334	1.358	1.445	1.434	1.393	1.334	1.442	1.454	1.322	1.364	1.378	1.375	1.39	1.38	1.293	1.29	1.291	1.332	1.391	1.471	1.371	1.336	1.359	1.362	1.359	1.219	1.334	1.377	1.467	1.502	1.497	1.488	1.473	1.484	1.352	1.318	1.396	1.47	1.314	1.32	1.259	1.289	1.298	1.163	1.303
1 day, 23:44:16	1.301	1.312	1.445	1.433	1.333	1.357	1.445	1.434	1.392	1.333	1.442	1.455	1.322	1.363	1.381	1.374	1.39	1.38	1.295	1.291	1.29	1.332	1.391	1.47	1.371	1.337	1.36	1.363	1.36	1.219	1.334	1.377	1.467	1.501	1.497	1.489	1.474	1.484	1.352	1.317	1.396	1.469	1.315	1.322	1.259	1.29	1.299	1.164	1.303
1 day, 23:59:16	1.29933	1.31133	1.445	1.432	1.33233	1.35633	1.448	1.435	1.39033	1.33133	1.442	1.454	1.32033	1.36233	1.37633	1.37333	1.38833	1.37733	1.29533	1.29033	1.28833	1.32933	1.39033	1.46933	1.37033	1.33633	1.35533	1.36233	1.35933	1.21733	1.33033	1.37633	1.46533	1.49933	1.49533	1.48833	1.47233	1.48233	1.34933	1.31533	1.39533	1.46833	1.31433	1.31933	1.25933	1.28933	1.29933	1.16333	1.30033
2 days, 0:14:16	1.301	1.312	1.445	1.432	1.334	1.358	1.446	1.434	1.392	1.332	1.442	1.454	1.322	1.365	1.379	1.375	1.389	1.379	1.297	1.294	1.291	1.331	1.392	1.473	1.373	1.338	1.358	1.365	1.361	1.221	1.332	1.379	1.467	1.501	1.498	1.488	1.474	1.484	1.351	1.317	1.398	1.47	1.316	1.322	1.259	1.291	1.301	1.166	1.302
[truncated: 89 more columns]

## Sheet: Table S10 SC5314 Lee's
Table S10. Growth assays of Tet-induced strains in Lee’sB+Zn medium in SC5314 background.
Time	WT-1	WT-2	WT-3	WT-4	WT 25 µg DOX-1	WT 25 µg DOX-2	WT 25 µg DOX-3	WT 25 µg DOX-4	WT 50 µg DOX-1	WT 50 µg DOX-2	WT 50 µg DOX-3	WT 50 µg DOX-4	Cph1-1	Cph1-2	Cph1-3	Cph1 25 µg DOX-1	Cph1 25 µg DOX-2	Cph1 25 µg DOX-3	Cph1 50 µg DOX-1	Cph1 50 µg DOX-2	Cph1 50 µg DOX-3	Czf1-1	Czf1-2	Czf1-3	Czf1 25 µg DOX-1	Czf1 25 µg DOX-2	Czf1 25 µg DOX-3	Czf1 50 µg DOX-1	Czf1 50 µg DOX-2	Czf1 50 µg DOX-3	Ndt80-1	Ndt80-2	Ndt80-3	Ndt80 25 µg DOX-1	Ndt80 25 µg DOX-2	Ndt80 25 µg DOX-3	Ndt80 50 µg DOX-1	Ndt80 50 µg DOX-2	Ndt80 50 µg DOX-3	Ofi1-1	Ofi1-2	Ofi1-3	Ofi1 25 µg DOX-1	Ofi1 25 µg DOX-2	Ofi1 25 µg DOX-3	Ofi1 50 µg DOX-1	Ofi1 50 µg DOX-2	Ofi150 µg DOX-3	Rbf1-1
00:14:16	-0.006	-0.005	0.08	0.02	-0.011	-0.011	0.008	0.004	0.003	0.015	0.017	0.011	0.0416667	0.0896667	0.0836667	0.0846667	0.0686667	0.0626667	0.0556667	0.0506667	0.0416667	0.0856667	0.0906667	0.0856667	0.0796667	0.0786667	0.0646667	0.0476667	0.0606667	0.0456667	0.0936667	0.0766667	0.0756667	0.0766667	0.0676667	0.0706667	0.0646667	0.0366667	0.0306667	0.106667	0.0846667	0.0726667	0.0746667	0.0666667	0.0696667	0.0616667	0.0486667	0.0296667	0.0786667
00:29:16	-0.001	0	0.0183333	0.0203333	-0.009	-0.007	0.0133333	0.00233333	0.008	0.021	0.0153333	0.0193333	0.0153333	0.0923333	0.0803333	0.0873333	0.0713333	0.0633333	0.0593333	0.0523333	0.0113333	0.0383333	0.0933333	0.0873333	0.0843333	0.0823333	0.0693333	0.0523333	0.0653333	0.0353333	0.0453333	0.0813333	0.0783333	0.0823333	0.0713333	0.0753333	0.0703333	0.0403333	0.00133333	0.0623333	0.0873333	0.0783333	0.0793333	0.0713333	0.0743333	0.0663333	0.0523333	0.00533333	0.0343333
00:44:16	0.000666667	0.000666667	0.0196667	0.0216667	-0.00833333	-0.00533333	0.00366667	0.00466667	0.00866667	0.0216667	0.0156667	0.0196667	0.0176667	0.0846667	0.0616667	0.0806667	0.0666667	0.0396667	0.0536667	0.0436667	0.00266667	0.0396667	0.0956667	0.0886667	0.0856667	0.0836667	0.0706667	0.0536667	0.0666667	0.00566667	0.0466667	0.0826667	0.0796667	0.0836667	0.0726667	0.0766667	0.0706667	0.0416667	0.000666667	0.0636667	0.0886667	0.0786667	0.0796667	0.0716667	0.0746667	0.0676667	0.0536667	0.00666667	0.0356667
00:59:16	0.000333333	0.00133333	0.0196667	0.0216667	-0.00666667	-0.00466667	0.0106667	0.00466667	0.0103333	0.0223333	0.0156667	0.0196667	0.017	0.047	0.023	0.045	0.04	0.013	0.024	0.001	0.002	0.039	0.086	0.085	0.083	0.081	0.068	0.051	0.063	0.004	0.046	0.074	0.075	0.083	0.07	0.072	0.068	0.038	0	0.06	0.081	0.076	0.077	0.07	0.071	0.065	0.048	0.006	0.039
01:14:16	0.000333333	0.00133333	0.0186667	0.0216667	-0.00866667	-0.00566667	0.00666667	0.00366667	0.00933333	0.0213333	0.0156667	0.0186667	0.0156667	0.0296667	0.0216667	0.0316667	0.0136667	0.0126667	0.00366667	-0.00133333	0.00266667	0.0396667	0.0716667	0.0776667	0.0756667	0.0746667	0.0596667	0.0456667	0.0536667	0.00466667	0.0436667	0.0616667	0.0686667	0.0766667	0.0636667	0.0616667	0.0606667	0.0296667	0.000666667	0.0616667	0.0606667	0.0686667	0.0686667	0.0656667	0.0606667	0.0596667	0.0366667	0.00666667	0.0346667
01:29:16	0.000666667	0.00166667	0.0193333	0.0233333	-0.00733333	-0.00533333	0.0133333	0.00433333	0.00966667	0.0216667	0.0163333	0.0203333	0.0156667	0.0296667	0.0216667	0.0316667	0.0136667	0.0126667	0.00466667	-0.00133333	0.00266667	0.0416667	0.0426667	0.0716667	0.0676667	0.0666667	0.0506667	0.0396667	0.0436667	0.00466667	0.0446667	0.0376667	0.0646667	0.0716667	0.0576667	0.0496667	0.0526667	0.0196667	0.000666667	0.0586667	0.0236667	0.0616667	0.0626667	0.0596667	0.0496667	0.0526667	0.0176667	0.00666667	0.0396667
01:44:16	0.001	0.002	0.021	0.023	-0.007	-0.004	0.015	0.005	0.01	0.022	0.016	0.02	0.0163333	0.0303333	0.0223333	0.0323333	0.0133333	0.0133333	0.00433333	-0.000666667	0.00333333	0.0403333	0.0273333	0.0633333	0.0603333	0.0593333	0.0383333	0.0323333	0.0253333	0.00533333	0.0473333	0.0183333	0.0573333	0.0663333	0.0513333	0.0323333	0.0443333	0.00233333	0.00133333	0.0593333	0.0253333	0.0553333	0.0553333	0.0553333	0.0333333	0.0473333	0.00533333	0.00733333	0.0413333
01:59:16	0.000333333	0.00233333	0.018	0.022	-0.00766667	-0.00466667	0.018	0.004	0.00933333	0.0213333	0.014	0.018	0.016	0.03	0.022	0.032	0.014	0.014	0.005	-0.001	0.003	0.041	0.028	0.048	0.049	0.045	0.014	0.02	0.008	0.005	0.045	0.018	0.047	0.06	0.043	0.019	0.03	-0.002	0.001	0.061	0.024	0.041	0.047	0.049	0.019	0.036	0.004	0.007	0.04
02:14:16	0.001	0.003	0.0166667	0.0216667	-0.007	-0.005	0.00966667	0.00266667	0.01	0.022	0.0136667	0.0166667	0.0153333	0.0293333	0.0213333	0.0313333	0.0133333	0.0133333	0.00433333	-0.000666667	0.00233333	0.0433333	0.0273333	0.0253333	0.0283333	0.0243333	0.0113333	-0.000666667	0.00733333	0.00433333	0.0443333	0.0173333	0.0343333	0.0533333	0.0303333	0.0163333	0.00433333	-0.00266667	0.00133333	0.0623333	0.0213333	0.0173333	0.0313333	0.0413333	0.0153333	0.0143333	0.00333333	0.00633333	0.0393333
02:29:16	0.00123333	0.00233333	0.0173333	0.0213333	-0.00766667	-0.00466667	0.00733333	0.00233333	0.00933333	0.0213333	0.0143333	0.0173333	0.0173333	0.0303333	0.0233333	0.0333333	0.0143333	0.0143333	0.00533333	0.000333333	0.00333333	0.0443333	0.0283333	0.0243333	0.0193333	0.0223333	0.0123333	-0.000666667	0.00833333	0.00533333	0.0473333	0.0213333	0.0163333	0.0463333	0.0193333	0.0173333	0.00333333	-0.00166667	0.00233333	0.0603333	0.0243333	0.0173333	0.0203333	0.0353333	0.0163333	0.0113333	0.00433333	0.00733333	0.0403333
02:44:16	0.000666667	0.00266667	0.0173333	0.0213333	-0.00733333	-0.00433333	0.0213333	0.00433333	0.00966667	0.0226667	0.0143333	0.0173333	0.0173333	0.0313333	0.0283333	0.0323333	0.0143333	0.0143333	0.00533333	0.000333333	0.00333333	0.0463333	0.0293333	0.0243333	0.0183333	0.0223333	0.0123333	-0.000666667	0.00833333	0.00533333	0.0473333	0.0193333	0.0143333	0.0393333	0.0143333	0.0173333	0.00233333	-0.000666667	0.00233333	0.0633333	0.0233333	0.0173333	0.0193333	0.0273333	0.0163333	0.0103333	0.00533333	0.00833333	0.0393333
02:59:16	0.000333333	0.00233333	0.0196667	0.0236667	-0.00666667	-0.00466667	0.0196667	0.00866667	0.00933333	0.0213333	0.0166667	0.0196667	0.0173333	0.0303333	0.0233333	0.0333333	0.0143333	0.0143333	0.00533333	0.000333333	0.00333333	0.0443333	0.0293333	0.0253333	0.0183333	0.0223333	0.0123333	-0.000666667	0.00833333	0.00633333	0.0463333	0.0183333	0.0123333	0.0273333	0.0133333	0.0173333	0.00233333	-0.000666667	0.00233333	0.0653333	0.0243333	0.0163333	0.0183333	0.0163333	0.0163333	0.0103333	0.00433333	0.00833333	0.0413333
03:14:16	0.00133333	0.00233333	0.0183333	0.0223333	-0.00766667	-0.00466667	0.0183333	0.00433333	0.00933333	0.0223333	0.0153333	0.0183333	0.0173333	0.0313333	0.0233333	0.0333333	0.0153333	0.0143333	0.00533333	0.000333333	0.00333333	0.0453333	0.0303333	0.0253333	0.0183333	0.0223333	0.0133333	-0.000666667	0.00833333	0.00633333	0.0493333	0.0193333	0.0133333	0.0223333	0.0133333	0.0173333	0.00233333	-0.000666667	0.00233333	0.0683333	0.0233333	0.0163333	0.0183333	0.0143333	0.0163333	0.0103333	0.00533333	0.00833333	0.0383333
03:29:16	0.00133333	0.00333333	0.0196667	0.0236667	-0.00666667	-0.00366667	0.0266667	0.00766667	0.0103333	0.0233333	0.0166667	0.0196667	0.018	0.031	0.024	0.033	0.015	0.014	0.005	0	0.004	0.045	0.028	0.025	0.018	0.023	0.013	-0.001	0.009	0.006	0.047	0.019	0.013	0.023	0.013	0.018	0.003	-0.001	0.002	0.062	0.024	0.017	0.019	0.015	0.016	0.01	0.005	0.008	0.04
03:44:16	0.00133333	0.00333333	0.019	0.022	-0.00666667	-0.00466667	0.02	0.004	0.0103333	0.0223333	0.015	0.018	0.0186667	0.0316667	0.0246667	0.0336667	0.0156667	0.0156667	0.00666667	0.000666667	0.00466667	0.0426667	0.0296667	0.0256667	0.0196667	0.0236667	0.0146667	0.00166667	0.0106667	0.00666667	0.0466667	0.0196667	0.0126667	0.0276667	0.0166667	0.0186667	0.00666667	0.00166667	0.00266667	0.0636667	0.0266667	0.0186667	0.0216667	0.0196667	0.0176667	0.0136667	0.00666667	0.00866667	0.0406667
03:59:16	0.002	0.003	0.0176667	0.0206667	-0.006	-0.004	0.0206667	0.00366667	0.01	0.023	0.0136667	0.0166667	0.0186667	0.0336667	0.0246667	0.0346667	0.0166667	0.0156667	0.00666667	0.000666667	0.00466667	0.0426667	0.0306667	0.0276667	0.0196667	0.0246667	0.0146667	0.00166667	0.0106667	0.00666667	0.0466667	0.0196667	0.0146667	0.0286667	0.0186667	0.0196667	0.00866667	0.00166667	0.00366667	0.0656667	0.0276667	0.0186667	0.0216667	0.0216667	0.0176667	0.0156667	0.00666667	0.00866667	0.0416667
04:14:16	0.002	0.003	0.0176667	0.0226667	-0.006	-0.004	0.0156667	0.00366667	0.011	0.023	0.0146667	0.0176667	0.019	0.033	0.025	0.034	0.017	0.016	0.007	0.002	0.005	0.045	0.03	0.027	0.02	0.025	0.015	0.002	0.011	0.007	0.049	0.02	0.015	0.03	0.019	0.02	0.01	0.002	0.004	0.064	0.027	0.019	0.023	0.023	0.018	0.017	0.007	0.01	0.042
04:29:16	0.00166667	0.00266667	0.0206667	0.0246667	-0.00633333	-0.00433333	0.0226667	0.00766667	0.0106667	0.0226667	0.0166667	0.0206667	0.018	0.033	0.024	0.034	0.016	0.015	0.006	0.001	0.005	0.045	0.029	0.026	0.019	0.024	0.014	0.001	0.01	0.007	0.045	0.02	0.014	0.029	0.019	0.019	0.009	0.001	0.003	0.063	0.027	0.019	0.021	0.023	0.018	0.016	0.006	0.009	0.04
04:44:16	0.002	0.003	0.0196667	0.0236667	-0.006	-0.004	0.0226667	0.00766667	0.011	0.023	0.0156667	0.0196667	0.019	0.033	0.025	0.035	0.017	0.016	0.007	0.002	0.006	0.046	0.029	0.028	0.02	0.026	0.016	0.004	0.011	0.008	0.047	0.022	0.016	0.031	0.021	0.021	0.011	0.004	0.004	0.066	0.027	0.02	0.024	0.025	0.019	0.018	0.007	0.01	0.043
04:59:16	0.00166667	0.00266667	0.02	0.024	-0.00633333	-0.00433333	0.013	0.007	0.0106667	0.0226667	0.016	0.02	0.018	0.032	0.024	0.033	0.015	0.015	0.005	0	0.004	0.044	0.028	0.026	0.018	0.023	0.014	0.001	0.009	0.006	0.046	0.021	0.014	0.03	0.02	0.019	0.011	0.001	0.003	0.062	0.026	0.018	0.022	0.025	0.017	0.017	0.005	0.008	0.04
05:14:16	0.00233333	0.00433333	0.0196667	0.0236667	-0.00566667	-0.00266667	0.0146667	0.00566667	0.0113333	0.0233333	0.0156667	0.0196667	0.02	0.033	0.025	0.034	0.017	0.016	0.007	0.002	0.006	0.043	0.03	0.028	0.02	0.025	0.015	0.002	0.01	0.007	0.048	0.022	0.016	0.031	0.02	0.02	0.01	0.002	0.004	0.066	0.029	0.02	0.022	0.026	0.018	0.017	0.007	0.01	0.043
05:29:16	0.003	0.004	0.0206667	0.0246667	-0.006	-0.003	0.0236667	0.00666667	0.011	0.023	0.0176667	0.0206667	0.0206667	0.0336667	0.0266667	0.0356667	0.0176667	0.0176667	0.00766667	0.00266667	0.00666667	0.0456667	0.0306667	0.0306667	0.0206667	0.0256667	0.0166667	0.00366667	0.0116667	0.00866667	0.0506667	0.0226667	0.0176667	0.0316667	0.0216667	0.0216667	0.0116667	0.00366667	0.00466667	0.0666667	0.0286667	0.0216667	0.0236667	0.0276667	0.0196667	0.0186667	0.00766667	0.0106667	0.0436667
05:44:16	0.002	0.004	0.0206667	0.0256667	-0.006	-0.003	0.0166667	0.00766667	0.011	0.024	0.0176667	0.0206667	0.021	0.037	0.027	0.036	0.018	0.018	0.008	0.003	0.007	0.045	0.031	0.03	0.022	0.027	0.018	0.006	0.013	0.009	0.052	0.024	0.018	0.033	0.024	0.023	0.015	0.006	0.005	0.068	0.03	0.022	0.026	0.029	0.021	0.021	0.009	0.011	0.045
05:59:16	0.00266667	0.00366667	0.0216667	0.0256667	-0.00533333	-0.00333333	0.0176667	0.0126667	0.0106667	0.0236667	0.0176667	0.0206667	0.0213333	0.0353333	0.0283333	0.0373333	0.0183333	0.0193333	0.00933333	0.00333333	0.00833333	0.0453333	0.0313333	0.0303333	0.0243333	0.0313333	0.0223333	0.0113333	0.0183333	0.00933333	0.0493333	0.0263333	0.0193333	0.0373333	0.0273333	0.0263333	0.0193333	0.0113333	0.00633333	0.0653333	0.0283333	0.0253333	0.0303333	0.0333333	0.0253333	0.0253333	0.0123333	0.0113333	0.0433333
06:14:16	0.003	0.004	0.022	0.026	-0.005	-0.003	0.023	0.012	0.011	0.024	0.018	0.021	0.022	0.038	0.028	0.037	0.019	0.019	0.009	0.004	0.008	0.046	0.032	0.03	0.024	0.033	0.024	0.013	0.02	0.01	0.052	0.024	0.02	0.039	0.03	0.029	0.023	0.013	0.006	0.068	0.031	0.026	0.032	0.035	0.027	0.029	0.014	0.012	0.044
06:29:16	0.003	0.004	0.022	0.026	-0.005	-0.002	0.028	0.009	0.011	0.024	0.018	0.022	0.0226667	0.0366667	0.0306667	0.0376667	0.0206667	0.0206667	0.00966667	0.00466667	0.00966667	0.0466667	0.0316667	0.0316667	0.0246667	0.0326667	0.0236667	0.0156667	0.0206667	0.0106667	0.0546667	0.0266667	0.0206667	0.0416667	0.0326667	0.0296667	0.0256667	0.0146667	0.00666667	0.0666667	0.0306667	0.0246667	0.0336667	0.0376667	0.0286667	0.0316667	0.0126667	0.0126667	0.0456667
06:44:16	0.00333333	0.00533333	0.0216667	0.0266667	-0.00466667	-0.00166667	0.0306667	0.00866667	0.0123333	0.0243333	0.0176667	0.0216667	0.0223333	0.0363333	0.0293333	0.0383333	0.0203333	0.0203333	0.0103333	0.00433333	0.00933333	0.0463333	0.0323333	0.0303333	0.0243333	0.0303333	0.0213333	0.0163333	0.0183333	0.0103333	0.0543333	0.0253333	0.0183333	0.0423333	0.0343333	0.0293333	0.0273333	0.0163333	0.00733333	0.0683333	0.0303333	0.0243333	0.0343333	0.0393333	0.0293333	0.0333333	0.0113333	0.0133333	0.0463333
06:59:16	0.00366667	0.00566667	0.023	0.027	-0.00433333	-0.00133333	0.032	0.009	0.0126667	0.0246667	0.018	0.022	0.0223333	0.0363333	0.0303333	0.0383333	0.0193333	0.0203333	0.0103333	0.00433333	0.00933333	0.0473333	0.0323333	0.0313333	0.0253333	0.0323333	0.0243333	0.0183333	0.0203333	0.0103333	0.0513333	0.0253333	0.0193333	0.0443333	0.0353333	0.0313333	0.0293333	0.0173333	0.00633333	0.0663333	0.0293333	0.0263333	0.0363333	0.0413333	0.0303333	0.0353333	0.0133333	0.0123333	0.0473333
07:14:16	0.004	0.005	0.023	0.027	-0.005	-0.002	0.025	0.013	0.012	0.025	0.019	0.022	0.024	0.037	0.031	0.039	0.021	0.022	0.011	0.005	0.01	0.048	0.033	0.031	0.028	0.036	0.028	0.021	0.023	0.012	0.057	0.026	0.022	0.048	0.039	0.035	0.034	0.02	0.008	0.071	0.03	0.028	0.04	0.044	0.034	0.039	0.016	0.014	0.047
07:29:16	0.00366667	0.00466667	0.023	0.028	-0.00433333	-0.00233333	0.028	0.014	0.0116667	0.0246667	0.019	0.022	0.025	0.039	0.033	0.041	0.023	0.023	0.012	0.007	0.012	0.049	0.035	0.033	0.028	0.038	0.03	0.024	0.025	0.013	0.056	0.029	0.022	0.05	0.042	0.037	0.037	0.023	0.009	0.07	0.033	0.028	0.042	0.047	0.036	0.042	0.017	0.015	0.049
07:44:16	0.004	0.006	0.023	0.028	-0.004	-0.001	0.022	0.011	0.012	0.025	0.019	0.022	0.0253333	0.0393333	0.0333333	0.0413333	0.0233333	0.0233333	0.0123333	0.00633333	0.0123333	0.0493333	0.0343333	0.0333333	0.0273333	0.0363333	0.0283333	0.0253333	0.0233333	0.0133333	0.0593333	0.0283333	0.0223333	0.0513333	0.0433333	0.0373333	0.0383333	0.0233333	0.00933333	0.0723333	0.0333333	0.0283333	0.0423333	0.0483333	0.0363333	0.0433333	0.0153333	0.0153333	0.0483333
07:59:16	0.004	0.006	0.024	0.029	-0.004	-0.001	0.033	0.012	0.012	0.025	0.02	0.023	0.027	0.041	0.038	0.043	0.024	0.025	0.014	0.008	0.013	0.051	0.037	0.036	0.029	0.038	0.03	0.027	0.025	0.015	0.061	0.031	0.025	0.054	0.046	0.039	0.041	0.026	0.011	0.072	0.035	0.03	0.045	0.051	0.039	0.046	0.017	0.017	0.051
08:14:16	0.00533333	0.00733333	0.024	0.029	-0.00366667	-0.000666667	0.03	0.012	0.0133333	0.0253333	0.02	0.023	0.028	0.042	0.036	0.044	0.025	0.026	0.014	0.009	0.014	0.052	0.037	0.035	0.032	0.041	0.033	0.029	0.028	0.016	0.061	0.031	0.026	0.057	0.049	0.042	0.044	0.028	0.012	0.072	0.035	0.033	0.047	0.054	0.041	0.049	0.02	0.017	0.053
08:29:16	0.00566667	0.00766667	0.025	0.03	-0.00233333	0.000666667	0.025	0.019	0.0136667	0.0266667	0.02	0.023	0.029	0.043	0.037	0.045	0.026	0.027	0.015	0.009	0.015	0.052	0.038	0.037	0.032	0.043	0.035	0.032	0.03	0.017	0.064	0.032	0.027	0.059	0.052	0.044	0.047	0.03	0.012	0.074	0.036	0.034	0.049	0.057	0.043	0.051	0.022	0.018	0.056
08:44:16	0.005	0.007	0.0253333	0.0303333	-0.003	0	0.0293333	0.0143333	0.013	0.026	0.0203333	0.0243333	0.03	0.045	0.038	0.046	0.027	0.028	0.016	0.01	0.016	0.054	0.04	0.038	0.032	0.044	0.036	0.034	0.03	0.017	0.064	0.034	0.027	0.061	0.054	0.046	0.049	0.032	0.013	0.074	0.037	0.035	0.051	0.059	0.045	0.053	0.021	0.019	0.058
08:59:16	0.00633333	0.00833333	0.0256667	0.0306667	-0.00166667	0.00133333	0.0236667	0.0236667	0.0143333	0.0263333	0.0206667	0.0236667	0.031	0.046	0.04	0.048	0.028	0.029	0.017	0.011	0.018	0.055	0.041	0.04	0.033	0.043	0.036	0.035	0.029	0.018	0.068	0.035	0.028	0.063	0.056	0.048	0.051	0.034	0.014	0.076	0.038	0.035	0.052	0.061	0.047	0.055	0.021	0.02	0.058
09:14:16	0.00633333	0.00833333	0.0263333	0.0313333	-0.00166667	0.00133333	0.0323333	0.0183333	0.0143333	0.0273333	0.0213333	0.0243333	0.033	0.047	0.041	0.05	0.029	0.031	0.018	0.012	0.019	0.056	0.041	0.039	0.036	0.046	0.038	0.037	0.032	0.019	0.062	0.037	0.029	0.065	0.059	0.05	0.054	0.036	0.015	0.076	0.039	0.037	0.055	0.064	0.049	0.059	0.024	0.022	0.06
09:29:16	0.008	0.01	0.0276667	0.0326667	0	0.003	0.0316667	0.0176667	0.016	0.028	0.0226667	0.0256667	0.034	0.048	0.043	0.052	0.031	0.032	0.02	0.013	0.021	0.058	0.043	0.04	0.038	0.049	0.041	0.04	0.034	0.021	0.069	0.038	0.031	0.068	0.062	0.053	0.057	0.038	0.016	0.077	0.041	0.039	0.057	0.067	0.051	0.061	0.026	0.023	0.059
09:44:16	0.00733333	0.00933333	0.0283333	0.0323333	-0.000666667	0.00233333	0.0263333	0.0243333	0.0153333	0.0283333	0.0223333	0.0263333	0.0353333	0.0513333	0.0453333	0.0533333	0.0323333	0.0343333	0.0213333	0.0153333	0.0223333	0.0593333	0.0443333	0.0443333	0.0383333	0.0503333	0.0433333	0.0423333	0.0353333	0.0223333	0.0703333	0.0403333	0.0323333	0.0703333	0.0653333	0.0563333	0.0593333	0.0403333	0.0183333	0.0793333	0.0423333	0.0413333	0.0593333	0.0693333	0.0533333	0.0643333	0.0263333	0.0243333	0.0633333
09:59:16	0.00866667	0.0106667	0.0296667	0.0336667	0.000666667	0.00366667	0.0266667	0.0206667	0.0156667	0.0286667	0.0236667	0.0266667	0.0383333	0.0523333	0.0473333	0.0553333	0.0343333	0.0363333	0.0233333	0.0163333	0.0243333	0.0613333	0.0473333	0.0453333	0.0393333	0.0503333	0.0443333	0.0443333	0.0353333	0.0233333	0.0753333	0.0423333	0.0363333	0.0723333	0.0673333	0.0583333	0.0623333	0.0433333	0.0193333	0.0843333	0.0453333	0.0433333	0.0623333	0.0723333	0.0563333	0.0663333	0.0263333	0.0263333	0.0643333
10:14:16	0.00933333	0.0103333	0.0296667	0.0346667	0.000333333	0.00333333	0.0316667	0.0246667	0.0163333	0.0293333	0.0236667	0.0266667	0.0393333	0.0563333	0.0493333	0.0583333	0.0363333	0.0383333	0.0243333	0.0173333	0.0263333	0.0633333	0.0483333	0.0463333	0.0423333	0.0533333	0.0463333	0.0463333	0.0373333	0.0253333	0.0773333	0.0443333	0.0363333	0.0753333	0.0703333	0.0613333	0.0643333	0.0443333	0.0213333	0.0843333	0.0453333	0.0443333	0.0643333	0.0753333	0.0583333	0.0693333	0.0283333	0.0273333	0.0673333
10:29:16	0.0106667	0.0116667	0.031	0.035	0.00166667	0.00466667	0.029	0.027	0.0176667	0.0296667	0.025	0.028	0.0423333	0.0573333	0.0523333	0.0593333	0.0383333	0.0403333	0.0263333	0.0193333	0.0283333	0.0653333	0.0513333	0.0483333	0.0453333	0.0573333	0.0503333	0.0493333	0.0403333	0.0273333	0.0803333	0.0473333	0.0393333	0.0783333	0.0743333	0.0653333	0.0683333	0.0473333	0.0233333	0.0853333	0.0473333	0.0473333	0.0673333	0.0793333	0.0613333	0.0733333	0.0323333	0.0293333	0.0703333
10:44:16	0.0103333	0.0123333	0.0316667	0.0366667	0.00233333	0.00533333	0.0276667	0.0246667	0.0173333	0.0303333	0.0256667	0.0276667	0.0443333	0.0603333	0.0553333	0.0623333	0.0403333	0.0423333	0.0283333	0.0203333	0.0313333	0.0683333	0.0543333	0.0533333	0.0473333	0.0603333	0.0533333	0.0523333	0.0433333	0.0293333	0.0803333	0.0513333	0.0423333	0.0813333	0.0783333	0.0683333	0.0713333	0.0513333	0.0253333	0.0883333	0.0503333	0.0513333	0.0693333	0.0823333	0.0643333	0.0773333	0.0333333	0.0313333	0.0723333
10:59:16	0.0113333	0.0133333	0.0326667	0.0376667	0.00233333	0.00633333	0.0326667	0.0296667	0.0183333	0.0313333	0.0256667	0.0286667	0.0466667	0.0616667	0.0576667	0.0656667	0.0426667	0.0446667	0.0296667	0.0216667	0.0326667	0.0696667	0.0556667	0.0546667	0.0476667	0.0606667	0.0546667	0.0546667	0.0436667	0.0316667	0.0836667	0.0516667	0.0426667	0.0836667	0.0806667	0.0706667	0.0736667	0.0536667	0.0266667	0.0936667	0.0516667	0.0506667	0.0716667	0.0856667	0.0666667	0.0796667	0.0346667	0.0326667	0.0746667
11:14:16	0.0126667	0.0146667	0.0323333	0.0383333	0.00366667	0.00766667	0.0413333	0.0213333	0.0196667	0.0326667	0.0263333	0.0293333	0.049	0.067	0.062	0.069	0.046	0.048	0.032	0.024	0.036	0.073	0.059	0.057	0.051	0.063	0.057	0.057	0.046	0.034	0.09	0.057	0.046	0.086	0.085	0.074	0.077	0.056	0.03	0.093	0.055	0.055	0.075	0.088	0.07	0.083	0.036	0.036	0.078
11:29:16	0.014	0.016	0.035	0.04	0.005	0.008	0.039	0.024	0.021	0.033	0.028	0.031	0.053	0.069	0.068	0.072	0.049	0.051	0.035	0.026	0.039	0.076	0.062	0.06	0.055	0.068	0.061	0.061	0.05	0.037	0.09	0.061	0.051	0.091	0.089	0.078	0.081	0.06	0.032	0.098	0.059	0.061	0.078	0.092	0.074	0.087	0.04	0.039	0.08
11:44:16	0.0153333	0.0163333	0.0356667	0.0406667	0.00533333	0.00933333	0.0246667	0.0386667	0.0203333	0.0333333	0.0286667	0.0306667	0.0563333	0.0743333	0.0713333	0.0753333	0.0523333	0.0543333	0.0373333	0.0283333	0.0423333	0.0803333	0.0663333	0.0643333	0.0583333	0.0723333	0.0663333	0.0653333	0.0553333	0.0403333	0.0983333	0.0643333	0.0563333	0.0953333	0.0943333	0.0813333	0.0853333	0.0643333	0.0353333	0.0983333	0.0633333	0.0633333	0.0823333	0.0963333	0.0783333	0.0913333	0.0443333	0.0413333	0.0833333
11:59:16	0.0173333	0.0183333	0.037	0.043	0.00733333	0.0103333	0.035	0.031	0.0223333	0.0353333	0.03	0.032	0.059	0.078	0.075	0.079	0.056	0.057	0.04	0.031	0.045	0.084	0.069	0.066	0.061	0.075	0.07	0.068	0.059	0.043	0.093	0.068	0.057	0.098	0.098	0.085	0.09	0.067	0.038	0.103	0.064	0.067	0.085	0.1	0.082	0.094	0.047	0.044	0.089
12:14:16	0.018	0.019	0.0393333	0.0453333	0.008	0.012	0.0413333	0.0303333	0.023	0.036	0.0313333	0.0333333	0.063	0.083	0.079	0.083	0.06	0.061	0.043	0.033	0.048	0.088	0.073	0.072	0.063	0.078	0.073	0.071	0.062	0.047	0.104	0.073	0.063	0.103	0.102	0.088	0.094	0.07	0.042	0.106	0.069	0.07	0.088	0.103	0.087	0.098	0.049	0.048	0.092
12:29:16	0.019	0.02	0.0396667	0.0456667	0.009	0.013	0.0446667	0.0306667	0.024	0.037	0.0316667	0.0336667	0.0663333	0.0863333	0.0843333	0.0863333	0.0633333	0.0633333	0.0453333	0.0353333	0.0513333	0.0913333	0.0763333	0.0753333	0.0663333	0.0803333	0.0753333	0.0743333	0.0653333	0.0493333	0.107333	0.0763333	0.0653333	0.106333	0.106333	0.0923333	0.0973333	0.0733333	0.0443333	0.111333	0.0743333	0.0753333	0.0903333	0.106333	0.0913333	0.101333	0.0513333	0.0503333	0.0953333
12:44:16	0.0203333	0.0223333	0.0416667	0.0476667	0.0113333	0.0153333	0.0376667	0.0356667	0.0253333	0.0383333	0.0326667	0.0356667	0.0696667	0.0906667	0.0896667	0.0906667	0.0676667	0.0666667	0.0486667	0.0386667	0.0546667	0.0966667	0.0816667	0.0846667	0.0706667	0.0856667	0.0806667	0.0786667	0.0706667	0.0536667	0.115667	0.0846667	0.0716667	0.110667	0.110667	0.0966667	0.102667	0.0776667	0.0486667	0.118667	0.0786667	0.0816667	0.0946667	0.110667	0.0966667	0.105667	0.0566667	0.0536667	0.0996667
12:59:16	0.0223333	0.0233333	0.0443333	0.0503333	0.0123333	0.0163333	0.0343333	0.0363333	0.0263333	0.0393333	0.0343333	0.0373333	0.0746667	0.0966667	0.0946667	0.0956667	0.0716667	0.0706667	0.0526667	0.0416667	0.0576667	0.100667	0.0866667	0.0866667	0.0726667	0.0886667	0.0846667	0.0826667	0.0756667	0.0576667	0.116667	0.0876667	0.0766667	0.114667	0.115667	0.100667	0.107667	0.0806667	0.0526667	0.119667	0.0816667	0.0846667	0.0976667	0.113667	0.100667	0.108667	0.0596667	0.0586667	0.106667
13:14:16	0.023	0.025	0.046	0.052	0.013	0.017	0.03	0.043	0.027	0.04	0.036	0.038	0.0776667	0.101667	0.102667	0.0996667	0.0756667	0.0736667	0.0556667	0.0446667	0.0616667	0.105667	0.0906667	0.0946667	0.0746667	0.0916667	0.0886667	0.0856667	0.0786667	0.0626667	0.124667	0.0926667	0.0806667	0.118667	0.120667	0.103667	0.111667	0.0836667	0.0566667	0.128667	0.0866667	0.0886667	0.100667	0.116667	0.105667	0.111667	0.0616667	0.0616667	0.110667
13:29:16	0.0256667	0.0276667	0.0486667	0.0546667	0.0156667	0.0196667	0.0466667	0.0426667	0.0296667	0.0426667	0.0376667	0.0396667	0.0823333	0.108333	0.105333	0.104333	0.0803333	0.0773333	0.0593333	0.0483333	0.0653333	0.111333	0.0973333	0.102333	0.0783333	0.0953333	0.0923333	0.0893333	0.0833333	0.0673333	0.134333	0.0993333	0.0863333	0.123333	0.125333	0.108333	0.116333	0.0863333	0.0613333	0.132333	0.0933333	0.0943333	0.104333	0.121333	0.111333	0.115333	0.0653333	0.0663333	0.113333
13:44:16	0.0276667	0.0296667	0.0503333	0.0573333	0.0176667	0.0216667	0.0453333	0.0433333	0.0306667	0.0436667	0.0393333	0.0413333	0.086	0.115	0.113	0.108	0.083	0.08	0.062	0.05	0.069	0.116	0.102	0.109	0.083	0.099	0.096	0.092	0.088	0.071	0.14	0.106	0.097	0.128	0.13	0.112	0.121	0.09	0.065	0.137	0.1	0.101	0.107	0.125	0.116	0.119	0.069	0.07	0.117
13:59:16	0.0293333	0.0313333	0.0533333	0.0593333	0.0193333	0.0233333	0.0413333	0.0613333	0.0323333	0.0453333	0.0403333	0.0423333	0.09	0.118	0.116	0.113	0.087	0.083	0.066	0.053	0.072	0.122	0.105	0.114	0.087	0.102	0.1	0.096	0.093	0.075	0.145	0.111	0.101	0.132	0.135	0.116	0.126	0.093	0.069	0.149	0.105	0.105	0.11	0.129	0.122	0.123	0.074	0.074	0.12
14:14:16	0.0316667	0.0336667	0.0553333	0.0623333	0.0206667	0.0256667	0.0413333	0.0483333	0.0336667	0.0476667	0.0423333	0.0443333	0.095	0.123	0.12	0.117	0.091	0.086	0.069	0.056	0.076	0.127	0.111	0.12	0.09	0.106	0.104	0.099	0.098	0.08	0.15	0.116	0.106	0.136	0.139	0.12	0.13	0.096	0.074	0.151	0.111	0.11	0.114	0.132	0.127	0.126	0.077	0.078	0.129
14:29:16	0.0336667	0.0356667	0.0583333	0.0653333	0.0236667	0.0276667	0.0433333	0.0523333	0.0356667	0.0496667	0.0443333	0.0463333	0.0983333	0.128333	0.123333	0.122333	0.0953333	0.0893333	0.0723333	0.0593333	0.0793333	0.132333	0.114333	0.126333	0.0923333	0.109333	0.107333	0.102333	0.101333	0.0843333	0.155333	0.120333	0.110333	0.140333	0.144333	0.124333	0.134333	0.0983333	0.0783333	0.157333	0.116333	0.112333	0.116333	0.135333	0.132333	0.130333	0.0793333	0.0823333	0.132333
14:44:16	0.037	0.039	0.0616667	0.0686667	0.026	0.031	0.0526667	0.0526667	0.038	0.051	0.0466667	0.0486667	0.101333	0.132333	0.125333	0.125333	0.0993333	0.0923333	0.0753333	0.0623333	0.0823333	0.137333	0.117333	0.132333	0.0973333	0.112333	0.111333	0.105333	0.106333	0.0893333	0.160333	0.122333	0.119333	0.144333	0.148333	0.128333	0.139333	0.101333	0.0823333	0.165333	0.123333	0.118333	0.119333	0.139333	0.137333	0.133333	0.0843333	0.0863333	0.137333
14:59:16	0.039	0.042	0.0646667	0.0716667	0.028	0.033	0.0496667	0.0546667	0.04	0.054	0.0496667	0.0516667	0.104333	0.136333	0.130333	0.128333	0.101333	0.0943333	0.0773333	0.0643333	0.0843333	0.142333	0.121333	0.133333	0.100333	0.116333	0.116333	0.107333	0.112333	0.0923333	0.165333	0.125333	0.122333	0.148333	0.151333	0.132333	0.143333	0.103333	0.0853333	0.165333	0.125333	0.121333	0.122333	0.142333	0.142333	0.135333	0.0873333	0.0893333	0.139333
15:14:16	0.042	0.045	0.068	0.075	0.031	0.036	0.052	0.056	0.042	0.056	0.052	0.054	0.109	0.141	0.131	0.133	0.104	0.097	0.08	0.067	0.087	0.147	0.125	0.139	0.104	0.119	0.12	0.111	0.117	0.097	0.17	0.132	0.126	0.152	0.156	0.137	0.148	0.105	0.09	0.17	0.133	0.125	0.125	0.147	0.147	0.138	0.091	0.093	0.145
15:29:16	0.045	0.048	0.0713333	0.0803333	0.033	0.039	0.0603333	0.0633333	0.044	0.059	0.0553333	0.0573333	0.115333	0.145333	0.136333	0.137333	0.107333	0.0993333	0.0823333	0.0703333	0.0903333	0.160333	0.131333	0.143333	0.107333	0.123333	0.123333	0.113333	0.121333	0.101333	0.171333	0.137333	0.130333	0.156333	0.161333	0.141333	0.152333	0.108333	0.0943333	0.171333	0.140333	0.123333	0.128333	0.150333	0.151333	0.141333	0.0943333	0.0973333	0.150333
15:44:16	0.0483333	0.0523333	0.0736667	0.0836667	0.0363333	0.0423333	0.0646667	0.0616667	0.0473333	0.0613333	0.0576667	0.0596667	0.117	0.151	0.138	0.142	0.112	0.103	0.086	0.073	0.094	0.163	0.136	0.148	0.111	0.127	0.128	0.117	0.127	0.106	0.178	0.141	0.134	0.16	0.165	0.146	0.157	0.111	0.098	0.177	0.146	0.125	0.132	0.155	0.157	0.145	0.098	0.102	0.153
15:59:16	0.0516667	0.0556667	0.0763333	0.0883333	0.0406667	0.0466667	0.0663333	0.0663333	0.0506667	0.0646667	0.0603333	0.0633333	0.121667	0.153667	0.141667	0.145667	0.115667	0.105667	0.0896667	0.0766667	0.0966667	0.166667	0.139667	0.153667	0.116667	0.132667	0.133667	0.120667	0.133667	0.110667	0.183667	0.143667	0.140667	0.165667	0.170667	0.150667	0.162667	0.115667	0.103667	0.181667	0.148667	0.131667	0.136667	0.160667	0.162667	0.148667	0.102667	0.105667	0.158667
16:14:16	0.056	0.059	0.0796667	0.0926667	0.044	0.05	0.0746667	0.0746667	0.054	0.068	0.0636667	0.0666667	0.120333	0.153333	0.136333	0.148333	0.117333	0.106333	0.0913333	0.0783333	0.0983333	0.168333	0.136333	0.158333	0.119333	0.135333	0.136333	0.123333	0.137333	0.113333	0.186333	0.143333	0.144333	0.169333	0.174333	0.154333	0.166333	0.117333	0.105333	0.187333	0.150333	0.131333	0.138333	0.163333	0.165333	0.150333	0.105333	0.108333	0.159333
16:29:16	0.0596667	0.0626667	0.0833333	0.0963333	0.0466667	0.0536667	0.0743333	0.0783333	0.0566667	0.0706667	0.0673333	0.0703333	0.129	0.157	0.143	0.153	0.121	0.11	0.095	0.082	0.102	0.177	0.143	0.16	0.124	0.139	0.141	0.127	0.143	0.118	0.19	0.149	0.147	0.175	0.179	0.16	0.171	0.122	0.11	0.191	0.155	0.131	0.142	0.168	0.17	0.154	0.108	0.113	0.164
16:44:16	0.063	0.067	0.087	0.1	0.051	0.058	0.071	0.088	0.06	0.074	0.071	0.074	0.129	0.159	0.142	0.156	0.124	0.112	0.098	0.085	0.105	0.179	0.143	0.164	0.126	0.142	0.144	0.13	0.146	0.121	0.192	0.15	0.15	0.179	0.183	0.164	0.175	0.125	0.114	0.195	0.159	0.133	0.144	0.172	0.173	0.157	0.11	0.116	0.166
16:59:16	0.067	0.071	0.089	0.104	0.055	0.063	0.078	0.087	0.063	0.078	0.074	0.078	0.132	0.161	0.143	0.16	0.127	0.114	0.101	0.088	0.109	0.187	0.142	0.17	0.13	0.146	0.148	0.134	0.151	0.125	0.201	0.151	0.153	0.184	0.188	0.169	0.179	0.131	0.118	0.199	0.162	0.134	0.147	0.177	0.177	0.159	0.113	0.119	0.17
17:14:16	0.072	0.075	0.0916667	0.109667	0.06	0.067	0.0896667	0.0906667	0.067	0.081	0.0776667	0.0816667	0.135333	0.162333	0.141333	0.164333	0.130333	0.117333	0.104333	0.0923333	0.113333	0.188333	0.142333	0.173333	0.134333	0.151333	0.152333	0.139333	0.156333	0.128333	0.201333	0.153333	0.156333	0.189333	0.193333	0.173333	0.183333	0.136333	0.122333	0.203333	0.166333	0.135333	0.151333	0.181333	0.181333	0.163333	0.117333	0.122333	0.174333
17:29:16	0.075	0.079	0.095	0.117	0.065	0.073	0.099	0.096	0.07	0.085	0.082	0.086	0.141	0.164	0.145	0.167	0.132	0.119	0.108	0.095	0.117	0.193	0.145	0.175	0.138	0.153	0.156	0.143	0.161	0.131	0.203	0.154	0.158	0.193	0.197	0.178	0.188	0.141	0.126	0.206	0.168	0.137	0.154	0.186	0.184	0.166	0.12	0.125	0.177
17:44:16	0.0803333	0.0833333	0.098	0.118	0.0683333	0.0763333	0.091	0.102	0.0743333	0.0893333	0.086	0.09	0.141333	0.166333	0.144333	0.171333	0.136333	0.123333	0.112333	0.100333	0.122333	0.190333	0.146333	0.178333	0.141333	0.157333	0.159333	0.147333	0.165333	0.134333	0.205333	0.155333	0.159333	0.198333	0.202333	0.181333	0.192333	0.146333	0.130333	0.211333	0.170333	0.141333	0.156333	0.190333	0.186333	0.168333	0.122333	0.129333	0.180333
17:59:16	0.0833333	0.0883333	0.101333	0.121333	0.0723333	0.0813333	0.0933333	0.103333	0.0783333	0.0923333	0.0903333	0.0943333	0.148	0.169	0.148	0.175	0.139	0.126	0.117	0.105	0.129	0.198	0.149	0.181	0.146	0.161	0.163	0.153	0.169	0.138	0.211	0.157	0.162	0.203	0.207	0.186	0.197	0.153	0.136	0.215	0.172	0.143	0.16	0.195	0.19	0.173	0.125	0.133	0.184
18:14:16	0.0876667	0.0916667	0.103667	0.126667	0.0766667	0.0866667	0.100667	0.108667	0.0816667	0.0966667	0.0956667	0.0986667	0.148	0.171	0.149	0.178	0.144	0.129	0.122	0.11	0.134	0.196	0.144	0.186	0.15	0.165	0.167	0.158	0.173	0.142	0.215	0.16	0.166	0.207	0.212	0.191	0.201	0.159	0.14	0.219	0.175	0.149	0.163	0.2	0.193	0.176	0.128	0.137	0.186
18:29:16	0.092	0.097	0.105667	0.129667	0.082	0.092	0.103667	0.110667	0.087	0.101	0.0996667	0.103667	0.154	0.174	0.155	0.181	0.147	0.132	0.127	0.115	0.14	0.199	0.149	0.185	0.153	0.169	0.171	0.163	0.178	0.147	0.216	0.163	0.167	0.212	0.217	0.195	0.206	0.165	0.146	0.218	0.176	0.152	0.167	0.205	0.197	0.18	0.131	0.141	0.19
18:44:16	0.0963333	0.101333	0.109	0.136	0.0863333	0.0973333	0.116	0.118	0.0913333	0.105333	0.104	0.108	0.153	0.178	0.158	0.184	0.151	0.136	0.133	0.121	0.145	0.194	0.15	0.184	0.156	0.172	0.173	0.168	0.181	0.151	0.215	0.166	0.169	0.216	0.222	0.198	0.21	0.17	0.151	0.22	0.175	0.154	0.17	0.209	0.2	0.183	0.133	0.145	0.194
18:59:16	0.0993333	0.105333	0.111	0.14	0.0913333	0.102333	0.117	0.12	0.0943333	0.108333	0.108	0.113	0.16	0.179	0.161	0.188	0.156	0.14	0.138	0.127	0.15	0.204	0.152	0.188	0.159	0.175	0.176	0.174	0.184	0.156	0.219	0.171	0.172	0.22	0.226	0.201	0.216	0.176	0.156	0.222	0.179	0.159	0.173	0.213	0.204	0.186	0.136	0.15	0.196
19:14:16	0.103333	0.109333	0.112333	0.141333	0.0953333	0.106333	0.120333	0.124333	0.0973333	0.112333	0.113333	0.118333	0.164	0.183	0.171	0.19	0.16	0.145	0.144	0.133	0.156	0.204	0.155	0.19	0.162	0.179	0.18	0.18	0.19	0.161	0.22	0.172	0.177	0.225	0.232	0.206	0.222	0.182	0.162	0.225	0.18	0.163	0.177	0.218	0.21	0.19	0.14	0.155	0.198
19:29:16	0.106333	0.112333	0.114333	0.143333	0.0993333	0.112333	0.129333	0.129333	0.101333	0.115333	0.117333	0.122333	0.166	0.185	0.17	0.194	0.165	0.149	0.15	0.138	0.162	0.205	0.157	0.192	0.166	0.182	0.185	0.186	0.194	0.167	0.226	0.177	0.183	0.23	0.238	0.21	0.228	0.188	0.168	0.228	0.183	0.169	0.18	0.223	0.216	0.195	0.144	0.161	0.199
19:44:16	0.11	0.117	0.115333	0.146333	0.105	0.117	0.125333	0.129333	0.105	0.12	0.122333	0.126333	0.163333	0.190333	0.178333	0.197333	0.170333	0.154333	0.155333	0.144333	0.168333	0.202333	0.160333	0.190333	0.167333	0.184333	0.189333	0.191333	0.198333	0.172333	0.222333	0.181333	0.184333	0.234333	0.243333	0.215333	0.234333	0.194333	0.174333	0.228333	0.185333	0.170333	0.184333	0.228333	0.221333	0.199333	0.147333	0.166333	0.203333
19:59:16	0.112	0.121	0.116	0.149	0.108	0.122	0.137	0.134	0.109	0.124	0.127	0.132	0.173667	0.193667	0.182667	0.201667	0.176667	0.158667	0.161667	0.150667	0.174667	0.208667	0.164667	0.196667	0.166667	0.187667	0.191667	0.195667	0.200667	0.178667	0.229667	0.184667	0.187667	0.238667	0.248667	0.219667	0.239667	0.199667	0.181667	0.230667	0.190667	0.173667	0.187667	0.232667	0.226667	0.202667	0.148667	0.172667	0.205667
20:14:16	0.115333	0.123333	0.117	0.154	0.112333	0.126333	0.138	0.14	0.112333	0.128333	0.131	0.136	0.173667	0.199667	0.184667	0.205667	0.181667	0.163667	0.167667	0.156667	0.180667	0.206667	0.167667	0.198667	0.168667	0.187667	0.193667	0.200667	0.204667	0.183667	0.229667	0.188667	0.192667	0.243667	0.253667	0.223667	0.243667	0.204667	0.187667	0.232667	0.193667	0.176667	0.190667	0.238667	0.232667	0.206667	0.149667	0.178667	0.211667
20:29:16	0.116	0.126	0.118	0.156	0.117	0.131	0.139	0.143	0.116	0.131	0.135	0.141	0.182	0.203	0.189	0.209	0.187	0.169	0.174	0.163	0.187	0.214	0.171	0.205	0.171	0.188	0.196	0.207	0.206	0.19	0.237	0.191	0.198	0.248	0.259	0.229	0.25	0.21	0.194	0.236	0.198	0.181	0.194	0.244	0.239	0.211	0.151	0.186	0.213
20:44:16	0.118333	0.130333	0.117333	0.155333	0.120333	0.135333	0.138333	0.138333	0.120333	0.135333	0.139333	0.145333	0.186667	0.210667	0.194667	0.213667	0.194667	0.175667	0.179667	0.169667	0.193667	0.214667	0.177667	0.208667	0.175667	0.190667	0.198667	0.211667	0.209667	0.195667	0.238667	0.196667	0.203667	0.253667	0.265667	0.235667	0.254667	0.215667	0.200667	0.240667	0.202667	0.186667	0.198667	0.249667	0.245667	0.215667	0.154667	0.192667	0.216667
20:59:16	0.121	0.134	0.117667	0.157667	0.125	0.14	0.142667	0.140667	0.125	0.139	0.143667	0.149667	0.189667	0.214667	0.197667	0.217667	0.199667	0.179667	0.186667	0.175667	0.199667	0.218667	0.179667	0.213667	0.179667	0.192667	0.202667	0.217667	0.212667	0.201667	0.242667	0.201667	0.209667	0.257667	0.270667	0.240667	0.260667	0.221667	0.206667	0.243667	0.205667	0.190667	0.201667	0.255667	0.250667	0.219667	0.158667	0.199667	0.220667
21:14:16	0.121	0.136	0.116333	0.158333	0.129	0.144	0.146333	0.143333	0.128	0.142	0.147333	0.153333	0.197667	0.217667	0.200667	0.222667	0.205667	0.184667	0.192667	0.182667	0.205667	0.222667	0.182667	0.217667	0.183667	0.195667	0.206667	0.222667	0.218667	0.207667	0.245667	0.204667	0.214667	0.262667	0.277667	0.246667	0.265667	0.226667	0.212667	0.245667	0.208667	0.196667	0.204667	0.261667	0.257667	0.223667	0.162667	0.205667	0.226667
21:29:16	0.122	0.138	0.115667	0.158667	0.132	0.148	0.144667	0.144667	0.131	0.145	0.150667	0.158667	0.202333	0.225333	0.207333	0.227333	0.212333	0.192333	0.199333	0.189333	0.212333	0.226333	0.184333	0.222333	0.191333	0.202333	0.213333	0.230333	0.227333	0.214333	0.247333	0.208333	0.224333	0.267333	0.286333	0.255333	0.272333	0.234333	0.218333	0.248333	0.214333	0.205333	0.209333	0.269333	0.266333	0.229333	0.170333	0.213333	0.228333
21:44:16	0.121	0.139	0.116	0.16	0.134	0.151	0.142	0.141	0.134	0.148	0.154	0.162	0.206333	0.228333	0.211333	0.232333	0.218333	0.198333	0.204333	0.195333	0.218333	0.226333	0.184333	0.225333	0.194333	0.207333	0.218333	0.237333	0.232333	0.219333	0.253333	0.213333	0.227333	0.273333	0.292333	0.261333	0.278333	0.241333	0.225333	0.252333	0.219333	0.208333	0.215333	0.276333	0.273333	0.233333	0.175333	0.219333	0.232333
21:59:16	0.121667	0.140667	0.115333	0.162333	0.136667	0.153667	0.145333	0.144333	0.137667	0.150667	0.158333	0.166333	0.209333	0.235333	0.218333	0.237333	0.224333	0.203333	0.211333	0.201333	0.224333	0.234333	0.189333	0.233333	0.197333	0.211333	0.223333	0.243333	0.237333	0.225333	0.254333	0.216333	0.233333	0.278333	0.299333	0.268333	0.283333	0.246333	0.231333	0.258333	0.222333	0.213333	0.219333	0.283333	0.280333	0.238333	0.179333	0.225333	0.236333
22:14:16	0.122	0.142	0.114333	0.164333	0.139	0.157	0.153333	0.144333	0.141	0.153	0.161333	0.169333	0.211667	0.239667	0.225667	0.242667	0.230667	0.209667	0.217667	0.207667	0.231667	0.236667	0.194667	0.237667	0.202667	0.215667	0.227667	0.249667	0.242667	0.231667	0.258667	0.219667	0.239667	0.282667	0.306667	0.274667	0.289667	0.253667	0.238667	0.260667	0.228667	0.219667	0.224667	0.289667	0.286667	0.242667	0.184667	0.232667	0.238667
22:29:16	0.123667	0.145667	0.114333	0.164333	0.141667	0.158667	0.146333	0.142333	0.145667	0.155667	0.163333	0.173333	0.215	0.245	0.23	0.248	0.237	0.216	0.224	0.214	0.237	0.236	0.199	0.244	0.21	0.222	0.234	0.257	0.249	0.237	0.26	0.223	0.247	0.289	0.315	0.282	0.296	0.26	0.245	0.264	0.232	0.227	0.229	0.297	0.294	0.248	0.191	0.24	0.244
22:44:16	0.124667	0.145667	0.114333	0.166333	0.143667	0.160667	0.150333	0.143333	0.148667	0.157667	0.166333	0.176333	0.222667	0.250667	0.236667	0.253667	0.243667	0.222667	0.231667	0.220667	0.244667	0.246667	0.203667	0.251667	0.218667	0.229667	0.242667	0.265667	0.260667	0.243667	0.269667	0.227667	0.258667	0.295667	0.322667	0.291667	0.302667	0.268667	0.250667	0.269667	0.238667	0.236667	0.235667	0.304667	0.302667	0.254667	0.200667	0.247667	0.247667
22:59:16	0.127	0.147	0.117	0.167	0.146	0.164	0.147	0.145	0.153	0.16	0.169	0.18	0.224667	0.256667	0.242667	0.259667	0.249667	0.228667	0.237667	0.227667	0.250667	0.250667	0.207667	0.255667	0.225667	0.236667	0.249667	0.272667	0.268667	0.248667	0.272667	0.232667	0.266667	0.302667	0.329667	0.299667	0.309667	0.277667	0.257667	0.272667	0.244667	0.244667	0.239667	0.312667	0.311667	0.259667	0.208667	0.255667	0.251667
23:14:16	0.129333	0.150333	0.118	0.168	0.148333	0.164333	0.152	0.146	0.156333	0.162333	0.171	0.183	0.227667	0.261667	0.248667	0.264667	0.255667	0.234667	0.243667	0.233667	0.256667	0.250667	0.213667	0.260667	0.233667	0.243667	0.256667	0.280667	0.276667	0.255667	0.272667	0.237667	0.273667	0.308667	0.337667	0.306667	0.315667	0.285667	0.262667	0.275667	0.249667	0.252667	0.245667	0.319667	0.319667	0.265667	0.214667	0.262667	0.256667
23:29:16	0.132333	0.152333	0.121	0.175	0.149333	0.166333	0.15	0.148	0.160333	0.164333	0.173	0.186	0.236667	0.266667	0.253667	0.270667	0.262667	0.240667	0.249667	0.240667	0.262667	0.254667	0.216667	0.268667	0.240667	0.250667	0.264667	0.288667	0.284667	0.261667	0.272667	0.241667	0.281667	0.314667	0.343667	0.314667	0.321667	0.293667	0.268667	0.278667	0.255667	0.258667	0.250667	0.326667	0.326667	0.270667	0.221667	0.268667	0.258667
23:44:16	0.134667	0.154667	0.124667	0.172667	0.150667	0.167667	0.149667	0.150667	0.163667	0.166667	0.175667	0.188667	0.241333	0.274333	0.262333	0.277333	0.268333	0.247333	0.256333	0.247333	0.269333	0.264333	0.223333	0.276333	0.249333	0.258333	0.272333	0.297333	0.293333	0.267333	0.282333	0.248333	0.292333	0.322333	0.353333	0.323333	0.328333	0.302333	0.274333	0.285333	0.262333	0.268333	0.257333	0.334333	0.335333	0.277333	0.231333	0.277333	0.263333
23:59:16	0.138	0.157	0.128667	0.173667	0.152	0.169	0.149667	0.152667	0.167	0.168	0.175667	0.191667	0.247333	0.279333	0.267333	0.282333	0.275333	0.253333	0.262333	0.253333	0.276333	0.266333	0.227333	0.280333	0.255333	0.264333	0.280333	0.304333	0.301333	0.274333	0.282333	0.253333	0.299333	0.328333	0.360333	0.331333	0.335333	0.309333	0.281333	0.287333	0.267333	0.274333	0.263333	0.342333	0.342333	0.282333	0.237333	0.284333	0.265333
1 day, 0:14:16	0.142	0.161	0.133	0.179	0.153	0.171	0.154	0.155	0.17	0.17	0.178	0.193	0.252667	0.285667	0.273667	0.288667	0.280667	0.259667	0.268667	0.260667	0.282667	0.272667	0.231667	0.287667	0.259667	0.269667	0.285667	0.312667	0.308667	0.280667	0.289667	0.258667	0.304667	0.334667	0.367667	0.339667	0.341667	0.317667	0.287667	0.292667	0.272667	0.278667	0.268667	0.350667	0.350667	0.287667	0.242667	0.290667	0.274667
1 day, 0:29:16	0.147333	0.164333	0.137333	0.185333	0.155333	0.172333	0.153333	0.158333	0.173333	0.171333	0.179333	0.195333	0.258	0.291	0.281	0.295	0.287	0.266	0.275	0.267	0.288	0.275	0.238	0.292	0.265	0.276	0.292	0.319	0.315	0.287	0.289	0.263	0.31	0.34	0.375	0.348	0.348	0.324	0.294	0.298	0.279	0.284	0.274	0.357	0.358	0.293	0.248	0.299	0.276
1 day, 0:44:16	0.152667	0.168667	0.142333	0.191333	0.158667	0.174667	0.156333	0.163333	0.176667	0.172667	0.180333	0.197333	0.264333	0.298333	0.285333	0.301333	0.293333	0.272333	0.281333	0.273333	0.294333	0.275333	0.242333	0.297333	0.270333	0.281333	0.298333	0.326333	0.321333	0.293333	0.292333	0.268333	0.315333	0.346333	0.382333	0.355333	0.354333	0.331333	0.299333	0.297333	0.284333	0.287333	0.280333	0.364333	0.364333	0.299333	0.253333	0.306333	0.285333
1 day, 0:59:16	0.154667	0.175667	0.147667	0.195667	0.161667	0.177667	0.160667	0.169667	0.179667	0.173667	0.180667	0.199667	0.266333	0.303333	0.290333	0.308333	0.299333	0.279333	0.287333	0.279333	0.301333	0.276333	0.246333	0.303333	0.275333	0.286333	0.305333	0.333333	0.327333	0.300333	0.297333	0.273333	0.319333	0.350333	0.388333	0.363333	0.360333	0.338333	0.305333	0.300333	0.289333	0.291333	0.286333	0.371333	0.371333	0.304333	0.259333	0.315333	0.290333
1 day, 1:14:16	0.16	0.181	0.153667	0.200667	0.166	0.181	0.161667	0.171667	0.183	0.175	0.180667	0.200667	0.273667	0.310667	0.295667	0.313667	0.305667	0.284667	0.293667	0.286667	0.307667	0.288667	0.251667	0.312667	0.277667	0.291667	0.311667	0.340667	0.332667	0.306667	0.307667	0.278667	0.323667	0.356667	0.396667	0.372667	0.365667	0.345667	0.311667	0.307667	0.294667	0.293667	0.292667	0.379667	0.378667	0.309667	0.263667	0.323667	0.292667
1 day, 1:29:16	0.166333	0.185333	0.160667	0.206667	0.170333	0.185333	0.167667	0.176667	0.186333	0.176333	0.181667	0.202667	0.278333	0.317333	0.304333	0.319333	0.312333	0.290333	0.300333	0.292333	0.313333	0.289333	0.258333	0.318333	0.280333	0.296333	0.316333	0.346333	0.337333	0.312333	0.308333	0.283333	0.325333	0.361333	0.402333	0.380333	0.371333	0.350333	0.317333	0.309333	0.300333	0.295333	0.296333	0.385333	0.384333	0.314333	0.267333	0.331333	0.295333
1 day, 1:44:16	0.172333	0.192333	0.167333	0.216333	0.176333	0.190333	0.174333	0.184333	0.189333	0.176333	0.182333	0.202333	0.284333	0.323333	0.310333	0.325333	0.319333	0.297333	0.306333	0.298333	0.319333	0.292333	0.263333	0.323333	0.282333	0.301333	0.320333	0.352333	0.340333	0.318333	0.314333	0.288333	0.328333	0.366333	0.409333	0.388333	0.377333	0.355333	0.324333	0.312333	0.305333	0.298333	0.302333	0.392333	0.392333	0.320333	0.270333	0.341333	0.303333
1 day, 1:59:16	0.178667	0.196667	0.174667	0.222667	0.182667	0.196667	0.177667	0.189667	0.192667	0.177667	0.184667	0.203667	0.289	0.331	0.317	0.333	0.325	0.304	0.313	0.306	0.326	0.297	0.268	0.332	0.286	0.304	0.325	0.358	0.344	0.326	0.322	0.294	0.334	0.373	0.415	0.398	0.382	0.362	0.33	0.317	0.311	0.302	0.307	0.399	0.397	0.325	0.273	0.351	0.307
1 day, 2:14:16	0.187667	0.203667	0.182667	0.230667	0.189667	0.203667	0.184667	0.196667	0.195667	0.178667	0.185667	0.204667	0.290333	0.336333	0.323333	0.339333	0.333333	0.311333	0.321333	0.313333	0.334333	0.292333	0.274333	0.334333	0.292333	0.308333	0.330333	0.365333	0.347333	0.333333	0.323333	0.300333	0.340333	0.378333	0.423333	0.406333	0.389333	0.368333	0.337333	0.319333	0.316333	0.308333	0.313333	0.408333	0.406333	0.331333	0.275333	0.358333	0.318333
1 day, 2:29:16	0.195333	0.213333	0.190667	0.238667	0.196333	0.211333	0.190667	0.202667	0.199333	0.180333	0.188667	0.205667	0.301667	0.343667	0.330667	0.346667	0.338667	0.318667	0.327667	0.320667	0.339667	0.302667	0.279667	0.345667	0.298667	0.310667	0.333667	0.370667	0.350667	0.340667	0.331667	0.305667	0.347667	0.383667	0.430667	0.415667	0.394667	0.372667	0.343667	0.324667	0.322667	0.312667	0.319667	0.415667	0.411667	0.337667	0.278667	0.373667	0.323667
1 day, 2:44:16	0.203333	0.223333	0.199	0.248	0.203333	0.219333	0.198	0.21	0.204333	0.182333	0.192	0.209	0.305333	0.349333	0.334333	0.352333	0.345333	0.324333	0.333333	0.327333	0.347333	0.304333	0.285333	0.349333	0.305333	0.316333	0.339333	0.378333	0.356333	0.347333	0.334333	0.310333	0.353333	0.389333	0.437333	0.424333	0.400333	0.380333	0.351333	0.327333	0.327333	0.319333	0.324333	0.422333	0.419333	0.342333	0.285333	0.381333	0.332333
1 day, 2:59:16	0.212333	0.232333	0.208667	0.258667	0.210333	0.226333	0.204667	0.217667	0.208333	0.185333	0.198667	0.212667	0.312	0.355	0.34	0.36	0.352	0.332	0.341	0.334	0.353	0.315	0.29	0.358	0.314	0.324	0.347	0.386	0.364	0.354	0.344	0.317	0.362	0.396	0.444	0.436	0.408	0.388	0.357	0.335	0.334	0.326	0.331	0.431	0.426	0.347	0.292	0.399	0.332
1 day, 3:14:16	0.220333	0.240333	0.218667	0.267667	0.218333	0.234333	0.212667	0.226667	0.214333	0.189333	0.204667	0.216667	0.318667	0.364667	0.351667	0.365667	0.358667	0.337667	0.347667	0.341667	0.360667	0.316667	0.297667	0.371667	0.329667	0.334667	0.356667	0.393667	0.376667	0.361667	0.347667	0.322667	0.376667	0.402667	0.454667	0.448667	0.415667	0.396667	0.363667	0.337667	0.339667	0.341667	0.336667	0.439667	0.434667	0.354667	0.304667	0.408667	0.342667
1 day, 3:29:16	0.228667	0.249667	0.228667	0.277667	0.226667	0.243667	0.221667	0.235667	0.219667	0.194667	0.210667	0.222667	0.323667	0.369667	0.357667	0.372667	0.365667	0.343667	0.353667	0.348667	0.366667	0.324667	0.301667	0.382667	0.343667	0.346667	0.366667	0.403667	0.389667	0.367667	0.355667	0.327667	0.389667	0.410667	0.461667	0.461667	0.422667	0.404667	0.369667	0.342667	0.345667	0.351667	0.344667	0.448667	0.442667	0.361667	0.317667	0.425667	0.343667
1 day, 3:44:16	0.239	0.257	0.239667	0.289667	0.236	0.253	0.230667	0.245667	0.228	0.201	0.219667	0.229667	0.330667	0.375667	0.360667	0.377667	0.370667	0.349667	0.358667	0.353667	0.372667	0.334667	0.306667	0.397667	0.354667	0.355667	0.375667	0.412667	0.398667	0.373667	0.367667	0.332667	0.400667	0.417667	0.468667	0.474667	0.429667	0.415667	0.376667	0.348667	0.350667	0.361667	0.351667	0.456667	0.449667	0.367667	0.326667	0.438667	0.349667
1 day, 3:59:16	0.250333	0.268333	0.250667	0.301667	0.246333	0.263333	0.241667	0.255667	0.235333	0.207333	0.226667	0.237667	0.336	0.384	0.369	0.384	0.376	0.355	0.365	0.36	0.379	0.343	0.313	0.407	0.364	0.364	0.385	0.421	0.408	0.381	0.377	0.338	0.41	0.424	0.477	0.486	0.437	0.424	0.383	0.357	0.355	0.37	0.358	0.466	0.458	0.374	0.336	0.452	0.356
1 day, 4:14:16	0.259333	0.279333	0.262667	0.312667	0.255333	0.273333	0.251667	0.266667	0.242333	0.214333	0.236667	0.245667	0.341	0.389	0.375	0.389	0.382	0.361	0.371	0.367	0.385	0.351	0.318	0.413	0.371	0.371	0.392	0.429	0.416	0.387	0.384	0.343	0.417	0.431	0.484	0.499	0.443	0.43	0.388	0.365	0.36	0.376	0.363	0.473	0.465	0.379	0.343	0.464	0.362
1 day, 4:29:16	0.271	0.29	0.275	0.324	0.266	0.284	0.263	0.277	0.251	0.224	0.245	0.255	0.345333	0.394333	0.378333	0.395333	0.388333	0.367333	0.377333	0.373333	0.391333	0.354333	0.320333	0.413333	0.376333	0.378333	0.399333	0.436333	0.422333	0.393333	0.386333	0.347333	0.423333	0.436333	0.489333	0.508333	0.449333	0.437333	0.395333	0.368333	0.366333	0.380333	0.368333	0.480333	0.473333	0.385333	0.349333	0.477333	0.366333
1 day, 4:44:16	0.283	0.301	0.288667	0.336667	0.276	0.296	0.274667	0.288667	0.26	0.233	0.255667	0.265667	0.351667	0.401667	0.387667	0.400667	0.394667	0.372667	0.383667	0.379667	0.396667	0.355667	0.327667	0.409667	0.379667	0.383667	0.404667	0.442667	0.426667	0.399667	0.391667	0.352667	0.425667	0.440667	0.496667	0.518667	0.454667	0.444667	0.400667	0.373667	0.371667	0.382667	0.372667	0.487667	0.477667	0.390667	0.353667	0.489667	0.373667
1 day, 4:59:16	0.295	0.315	0.302	0.349	0.289	0.306	0.286	0.302	0.269	0.243	0.266	0.275	0.357	0.408	0.392	0.407	0.401	0.379	0.389	0.386	0.402	0.369	0.332	0.413	0.384	0.388	0.41	0.45	0.432	0.407	0.404	0.357	0.427	0.446	0.503	0.532	0.46	0.451	0.407	0.383	0.377	0.382	0.377	0.493	0.484	0.396	0.357	0.498	0.382
1 day, 5:14:16	0.308333	0.328333	0.315667	0.363667	0.301333	0.319333	0.299667	0.314667	0.281333	0.253333	0.278667	0.286667	0.360333	0.413333	0.396333	0.411333	0.406333	0.384333	0.395333	0.392333	0.408333	0.367333	0.335333	0.420333	0.385333	0.392333	0.416333	0.456333	0.435333	0.413333	0.406333	0.362333	0.428333	0.452333	0.508333	0.541333	0.466333	0.454333	0.413333	0.385333	0.383333	0.381333	0.382333	0.500333	0.496333	0.400333	0.361333	0.512333	0.385333
1 day, 5:29:16	0.321333	0.342333	0.330667	0.376667	0.315333	0.332333	0.311667	0.328667	0.290333	0.265333	0.290667	0.298667	0.368	0.418	0.402	0.419	0.412	0.391	0.401	0.398	0.415	0.376	0.34	0.426	0.387	0.397	0.422	0.464	0.439	0.421	0.412	0.367	0.429	0.456	0.515	0.557	0.472	0.461	0.419	0.394	0.388	0.381	0.389	0.508	0.499	0.406	0.364	0.521	0.392
1 day, 5:44:16	0.336333	0.357333	0.345	0.389	0.328333	0.346333	0.325	0.342	0.302333	0.278333	0.303	0.31	0.368	0.427	0.413	0.424	0.418	0.396	0.407	0.404	0.421	0.374	0.347	0.433	0.389	0.401	0.426	0.47	0.442	0.427	0.412	0.37	0.43	0.461	0.522	0.567	0.478	0.467	0.426	0.397	0.393	0.383	0.393	0.515	0.55	0.41	0.369	0.539	0.398
1 day, 5:59:16	0.349333	0.372333	0.360667	0.403667	0.343333	0.360333	0.339667	0.356667	0.313333	0.290333	0.316667	0.322667	0.376	0.435	0.421	0.429	0.423	0.402	0.413	0.41	0.427	0.383	0.352	0.438	0.395	0.407	0.432	0.476	0.449	0.434	0.421	0.375	0.434	0.467	0.529	0.58	0.483	0.473	0.431	0.403	0.397	0.387	0.398	0.522	0.58	0.415	0.376	0.546	0.405
1 day, 6:14:16	0.363333	0.386333	0.375	0.419	0.356333	0.375333	0.354	0.371	0.326333	0.303333	0.329	0.335	0.37	0.436	0.419	0.435	0.429	0.407	0.419	0.417	0.433	0.374	0.353	0.442	0.402	0.414	0.439	0.483	0.455	0.44	0.426	0.383	0.442	0.472	0.534	0.59	0.489	0.48	0.438	0.407	0.404	0.392	0.403	0.53	0.562	0.42	0.384	0.556	0.411
1 day, 6:29:16	0.377667	0.401667	0.391	0.433	0.371667	0.388667	0.368	0.386	0.339667	0.316667	0.342	0.349	0.390667	0.448667	0.431667	0.441667	0.434667	0.412667	0.425667	0.423667	0.439667	0.406667	0.362667	0.454667	0.410667	0.420667	0.446667	0.490667	0.463667	0.447667	0.443667	0.384667	0.451667	0.477667	0.541667	0.604667	0.496667	0.486667	0.443667	0.422667	0.407667	0.399667	0.408667	0.536667	0.587667	0.426667	0.393667	0.563667	0.420667
1 day, 6:44:16	0.392333	0.418333	0.405333	0.447333	0.387333	0.406333	0.384333	0.400333	0.353333	0.330333	0.357333	0.362333	0.395667	0.456667	0.439667	0.445667	0.440667	0.418667	0.430667	0.428667	0.444667	0.412667	0.368667	0.461667	0.420667	0.429667	0.453667	0.498667	0.473667	0.453667	0.450667	0.391667	0.459667	0.483667	0.547667	0.614667	0.502667	0.493667	0.449667	0.432667	0.414667	0.406667	0.414667	0.542667	0.604667	0.431667	0.404667	0.576667	0.423667
1 day, 6:59:16	0.407333	0.434333	0.422	0.464	0.403333	0.420333	0.4	0.418	0.368333	0.346333	0.371	0.376	0.4	0.463	0.446	0.451	0.446	0.424	0.437	0.435	0.451	0.418	0.374	0.468	0.431	0.437	0.463	0.506	0.482	0.46	0.456	0.396	0.467	0.491	0.555	0.627	0.509	0.502	0.456	0.434	0.421	0.415	0.421	0.552	0.617	0.439	0.416	0.586	0.432
1 day, 7:14:16	0.423667	0.449667	0.438	0.479	0.418667	0.436667	0.415	0.433	0.381667	0.361667	0.386	0.389	0.401	0.464	0.445	0.456	0.452	0.43	0.443	0.442	0.456	0.413	0.374	0.474	0.441	0.445	0.472	0.515	0.491	0.467	0.463	0.399	0.477	0.497	0.561	0.637	0.514	0.511	0.461	0.438	0.426	0.423	0.427	0.559	0.626	0.444	0.421	0.591	0.441
1 day, 7:29:16	0.438	0.466	0.453333	0.494333	0.436	0.454	0.430333	0.448333	0.398	0.376	0.400333	0.404333	0.400667	0.472667	0.451667	0.463667	0.457667	0.436667	0.447667	0.447667	0.463667	0.415667	0.379667	0.482667	0.451667	0.453667	0.480667	0.523667	0.500667	0.473667	0.468667	0.406667	0.486667	0.504667	0.569667	0.646667	0.521667	0.520667	0.467667	0.445667	0.432667	0.431667	0.434667	0.568667	0.633667	0.450667	0.438667	0.606667	0.442667
1 day, 7:44:16	0.452333	0.482333	0.467667	0.510667	0.452333	0.469333	0.446667	0.464667	0.412333	0.391333	0.415667	0.418667	0.411667	0.476667	0.454667	0.466667	0.461667	0.440667	0.452667	0.452667	0.466667	0.434667	0.385667	0.491667	0.457667	0.459667	0.486667	0.529667	0.507667	0.479667	0.480667	0.411667	0.491667	0.509667	0.574667	0.657667	0.525667	0.526667	0.472667	0.460667	0.437667	0.437667	0.438667	0.573667	0.631667	0.453667	0.447667	0.611667	0.452667
1 day, 7:59:16	0.466667	0.498667	0.482667	0.522667	0.467667	0.487667	0.461667	0.479667	0.428667	0.406667	0.429667	0.433667	0.415667	0.486667	0.466667	0.471667	0.466667	0.445667	0.457667	0.457667	0.472667	0.428667	0.391667	0.489667	0.462667	0.466667	0.493667	0.536667	0.513667	0.486667	0.473667	0.413667	0.493667	0.515667	0.580667	0.665667	0.530667	0.532667	0.478667	0.455667	0.441667	0.441667	0.443667	0.579667	0.658667	0.458667	0.457667	0.619667	0.456667
1 day, 8:14:16	0.481667	0.515667	0.497	0.539	0.485667	0.502667	0.478	0.496	0.442667	0.420667	0.446	0.449	0.425667	0.494667	0.472667	0.477667	0.472667	0.451667	0.463667	0.463667	0.478667	0.451667	0.398667	0.496667	0.469667	0.473667	0.501667	0.543667	0.521667	0.493667	0.494667	0.420667	0.498667	0.521667	0.586667	0.674667	0.537667	0.540667	0.484667	0.475667	0.448667	0.445667	0.449667	0.585667	0.660667	0.463667	0.467667	0.631667	0.468667
1 day, 8:29:16	0.494	0.533	0.511667	0.554667	0.502	0.52	0.495667	0.510667	0.46	0.437	0.461667	0.461667	0.426333	0.497333	0.474333	0.483333	0.477333	0.456333	0.469333	0.469333	0.484333	0.452333	0.401333	0.503333	0.475333	0.480333	0.507333	0.550333	0.527333	0.498333	0.501333	0.426333	0.507333	0.526333	0.592333	0.679333	0.543333	0.547333	0.490333	0.484333	0.454333	0.450333	0.454333	0.595333	0.670333	0.468333	0.477333	0.639333	0.468333
1 day, 8:44:16	0.510333	0.548333	0.526667	0.568667	0.517333	0.535333	0.510667	0.527667	0.473333	0.452333	0.475667	0.476667	0.434	0.503	0.478	0.488	0.483	0.463	0.474	0.476	0.491	0.452	0.406	0.51	0.481	0.486	0.515	0.557	0.534	0.506	0.502	0.432	0.512	0.532	0.6	0.689	0.549	0.553	0.497	0.487	0.462	0.456	0.46	0.602	0.679	0.474	0.487	0.65	0.477
1 day, 8:59:16	0.526	0.564	0.541	0.583	0.534	0.554	0.527	0.543	0.49	0.468	0.491	0.492	0.431667	0.508667	0.487667	0.491667	0.487667	0.467667	0.479667	0.481667	0.496667	0.455667	0.408667	0.508667	0.484667	0.493667	0.519667	0.562667	0.539667	0.511667	0.507667	0.433667	0.513667	0.536667	0.604667	0.696667	0.553667	0.558667	0.502667	0.486667	0.465667	0.456667	0.464667	0.605667	0.684667	0.477667	0.495667	0.655667	0.480667
1 day, 9:14:16	0.539667	0.580667	0.555667	0.598667	0.553667	0.571667	0.543667	0.558667	0.505667	0.483667	0.505667	0.507667	0.441333	0.514333	0.489333	0.497333	0.492333	0.471333	0.484333	0.486333	0.501333	0.464333	0.412333	0.515333	0.488333	0.498333	0.526333	0.569333	0.543333	0.517333	0.506333	0.438333	0.515333	0.541333	0.609333	0.704333	0.558333	0.563333	0.507333	0.488333	0.469333	0.458333	0.468333	0.611333	0.691333	0.482333	0.502333	0.662333	0.483333
1 day, 9:29:16	0.554667	0.594667	0.571	0.612	0.570667	0.586667	0.559	0.574	0.520667	0.497667	0.522	0.522	0.449667	0.521667	0.492667	0.502667	0.498667	0.476667	0.489667	0.492667	0.507667	0.471667	0.418667	0.523667	0.493667	0.503667	0.531667	0.575667	0.549667	0.524667	0.517667	0.443667	0.520667	0.547667	0.615667	0.711667	0.563667	0.568667	0.513667	0.501667	0.476667	0.462667	0.473667	0.619667	0.699667	0.486667	0.510667	0.669667	0.491667
1 day, 9:44:16	0.567667	0.609667	0.585	0.624	0.586667	0.602667	0.574	0.591	0.536667	0.513667	0.538	0.537	0.456667	0.528667	0.497667	0.507667	0.503667	0.482667	0.493667	0.497667	0.512667	0.481667	0.423667	0.530667	0.499667	0.508667	0.537667	0.582667	0.555667	0.531667	0.525667	0.446667	0.524667	0.552667	0.621667	0.719667	0.568667	0.575667	0.518667	0.510667	0.481667	0.467667	0.478667	0.623667	0.708667	0.492667	0.519667	0.678667	0.496667
1 day, 9:59:16	0.581667	0.623667	0.6	0.641	0.602667	0.618667	0.589	0.606	0.551667	0.527667	0.55	0.551	0.458667	0.533667	0.500667	0.511667	0.507667	0.486667	0.499667	0.503667	0.517667	0.489667	0.427667	0.535667	0.505667	0.514667	0.544667	0.589667	0.560667	0.538667	0.529667	0.452667	0.530667	0.558667	0.626667	0.722667	0.573667	0.580667	0.523667	0.511667	0.488667	0.472667	0.483667	0.631667	0.711667	0.496667	0.527667	0.684667	0.502667
1 day, 10:14:16	0.594	0.641	0.611	0.652	0.618	0.635	0.604	0.619	0.566	0.543	0.565	0.563	0.450333	0.538333	0.508333	0.516333	0.513333	0.491333	0.504333	0.510333	0.524333	0.468333	0.430333	0.536333	0.511333	0.520333	0.550333	0.595333	0.566333	0.543333	0.523333	0.453333	0.533333	0.564333	0.632333	0.732333	0.580333	0.587333	0.530333	0.508333	0.494333	0.476333	0.489333	0.638333	0.723333	0.501333	0.537333	0.692333	0.505333
1 day, 10:29:16	0.606333	0.655333	0.625667	0.666667	0.633333	0.649333	0.618667	0.632667	0.581333	0.557333	0.579667	0.579667	0.451333	0.539333	0.505333	0.521333	0.518333	0.496333	0.510333	0.515333	0.528333	0.467333	0.431333	0.540333	0.515333	0.526333	0.556333	0.601333	0.572333	0.548333	0.531333	0.454333	0.537333	0.570333	0.637333	0.739333	0.585333	0.592333	0.535333	0.514333	0.493333	0.480333	0.493333	0.643333	0.732333	0.505333	0.543333	0.696333	0.511333
1 day, 10:44:16	0.619667	0.669667	0.637667	0.677667	0.648667	0.665667	0.632667	0.647667	0.595667	0.570667	0.593667	0.592667	0.451	0.543	0.509	0.525	0.523	0.501	0.514	0.521	0.533	0.46	0.434	0.546	0.521	0.532	0.563	0.607	0.578	0.56	0.53	0.463	0.542	0.575	0.642	0.746	0.59	0.599	0.542	0.515	0.504	0.485	0.498	0.648	0.733	0.51	0.554	0.705	0.515
1 day, 10:59:16	0.633333	0.682333	0.651667	0.690667	0.663333	0.681333	0.645667	0.659667	0.611333	0.585333	0.606667	0.606667	0.452	0.544	0.503	0.527	0.523	0.504	0.516	0.522	0.535	0.458	0.436	0.544	0.526	0.536	0.566	0.61	0.582	0.562	0.531	0.459	0.54	0.578	0.645	0.747	0.593	0.601	0.543	0.517	0.499	0.486	0.499	0.65	0.742	0.511	0.551	0.705	0.517
1 day, 11:14:16	0.643333	0.697333	0.663667	0.702667	0.677333	0.695333	0.659667	0.672667	0.623333	0.599333	0.620667	0.620667	0.459667	0.552667	0.518667	0.533667	0.530667	0.509667	0.523667	0.529667	0.541667	0.489667	0.442667	0.556667	0.531667	0.542667	0.575667	0.619667	0.589667	0.570667	0.547667	0.474667	0.551667	0.582667	0.652667	0.755667	0.600667	0.608667	0.549667	0.538667	0.511667	0.491667	0.506667	0.659667	0.741667	0.517667	0.569667	0.718667	0.527667
1 day, 11:29:16	0.657	0.709	0.674667	0.715667	0.693	0.708	0.671667	0.687667	0.637	0.613	0.633667	0.632667	0.466333	0.563333	0.526333	0.540333	0.538333	0.517333	0.531333	0.536333	0.549333	0.489333	0.451333	0.567333	0.539333	0.551333	0.584333	0.627333	0.597333	0.578333	0.560333	0.482333	0.558333	0.591333	0.658333	0.765333	0.606333	0.615333	0.556333	0.542333	0.521333	0.498333	0.513333	0.668333	0.753333	0.524333	0.575333	0.725333	0.533333
1 day, 11:44:16	0.67	0.723	0.687333	0.726333	0.705	0.722	0.685333	0.699333	0.65	0.624	0.647333	0.646333	0.495333	0.574333	0.529333	0.545333	0.542333	0.521333	0.535333	0.542333	0.554333	0.525333	0.458333	0.577333	0.546333	0.557333	0.591333	0.633333	0.604333	0.585333	0.574333	0.489333	0.565333	0.596333	0.665333	0.774333	0.613333	0.621333	0.563333	0.558333	0.529333	0.505333	0.518333	0.674333	0.754333	0.528333	0.586333	0.733333	0.543333
1 day, 11:59:16	0.678333	0.735333	0.700333	0.738333	0.719333	0.734333	0.697333	0.712333	0.663333	0.638333	0.661333	0.658333	0.489	0.578	0.536	0.55	0.546	0.526	0.54	0.547	0.559	0.526	0.461	0.576	0.553	0.564	0.599	0.64	0.611	0.59	0.582	0.494	0.571	0.601	0.669	0.778	0.619	0.627	0.567	0.568	0.534	0.51	0.522	0.678	0.761	0.533	0.592	0.739	0.549
1 day, 12:14:16	0.691	0.747	0.710333	0.748333	0.733	0.746	0.707333	0.723333	0.675	0.651	0.672333	0.671333	0.502667	0.580667	0.534667	0.555667	0.551667	0.530667	0.544667	0.551667	0.564667	0.537667	0.463667	0.575667	0.560667	0.569667	0.605667	0.647667	0.615667	0.598667	0.589667	0.494667	0.571667	0.606667	0.674667	0.784667	0.623667	0.632667	0.571667	0.583667	0.533667	0.511667	0.527667	0.683667	0.758667	0.537667	0.594667	0.744667	0.559667
1 day, 12:29:16	0.701	0.757	0.722	0.761	0.744	0.759	0.722	0.735	0.689	0.664	0.684	0.684	0.483667	0.583667	0.541667	0.558667	0.555667	0.534667	0.549667	0.556667	0.568667	0.501667	0.466667	0.573667	0.563667	0.573667	0.611667	0.651667	0.621667	0.599667	0.575667	0.499667	0.573667	0.612667	0.679667	0.791667	0.627667	0.637667	0.577667	0.556667	0.538667	0.516667	0.531667	0.689667	0.723667	0.540667	0.608667	0.750667	0.552667
1 day, 12:44:16	0.712667	0.768667	0.733	0.77	0.757667	0.771667	0.731	0.748	0.701667	0.675667	0.696	0.696	0.510333	0.589333	0.539333	0.563333	0.560333	0.540333	0.553333	0.562333	0.573333	0.546333	0.472333	0.586333	0.570333	0.580333	0.618333	0.658333	0.628333	0.605333	0.600333	0.504333	0.581333	0.618333	0.684333	0.791333	0.633333	0.643333	0.583333	0.594333	0.545333	0.521333	0.536333	0.697333	0.770333	0.545333	0.613333	0.757333	0.567333
1 day, 12:59:16	0.723333	0.781333	0.742667	0.779667	0.770333	0.785333	0.741667	0.755667	0.713333	0.687333	0.705667	0.706667	0.507333	0.595333	0.540333	0.567333	0.565333	0.543333	0.558333	0.566333	0.578333	0.553333	0.473333	0.594333	0.576333	0.587333	0.626333	0.665333	0.634333	0.613333	0.610333	0.510333	0.587333	0.622333	0.689333	0.800333	0.638333	0.648333	0.586333	0.599333	0.552333	0.528333	0.539333	0.702333	0.759333	0.549333	0.626333	0.758333	0.578333
1 day, 13:14:16	0.733667	0.793667	0.753	0.79	0.780667	0.796667	0.754	0.769	0.724667	0.698667	0.718	0.72	0.501333	0.597333	0.547333	0.570333	0.568333	0.548333	0.560333	0.570333	0.582333	0.537333	0.474333	0.594333	0.580333	0.592333	0.632333	0.671333	0.639333	0.621333	0.596333	0.513333	0.591333	0.627333	0.694333	0.805333	0.642333	0.654333	0.590333	0.590333	0.556333	0.535333	0.543333	0.708333	0.758333	0.553333	0.628333	0.750333	0.570333
1 day, 13:29:16	0.744333	0.803333	0.763	0.801	0.793333	0.809333	0.765	0.777	0.736333	0.710333	0.729	0.73	0.513333	0.610333	0.559333	0.574333	0.573333	0.552333	0.566333	0.576333	0.587333	0.562333	0.481333	0.605333	0.587333	0.598333	0.638333	0.676333	0.644333	0.627333	0.619333	0.519333	0.594333	0.632333	0.700333	0.807333	0.647333	0.659333	0.596333	0.608333	0.561333	0.538333	0.548333	0.715333	0.768333	0.557333	0.634333	0.756333	0.581333
1 day, 13:44:16	0.754	0.814	0.771333	0.809333	0.804	0.819	0.776333	0.786333	0.749	0.721	0.739333	0.741333	0.518667	0.610667	0.552667	0.578667	0.576667	0.555667	0.569667	0.579667	0.591667	0.557667	0.481667	0.599667	0.591667	0.603667	0.643667	0.680667	0.648667	0.629667	0.613667	0.521667	0.597667	0.637667	0.703667	0.810667	0.651667	0.662667	0.600667	0.599667	0.564667	0.539667	0.551667	0.719667	0.771667	0.560667	0.628667	0.732667	0.583667
1 day, 13:59:16	0.761333	0.823333	0.782	0.819	0.816333	0.830333	0.786	0.799	0.760333	0.732333	0.75	0.753	0.513667	0.611667	0.550667	0.583667	0.583667	0.560667	0.574667	0.585667	0.597667	0.569667	0.484667	0.602667	0.600667	0.610667	0.652667	0.688667	0.655667	0.636667	0.626667	0.523667	0.602667	0.644667	0.710667	0.821667	0.658667	0.669667	0.604667	0.620667	0.566667	0.542667	0.557667	0.724667	0.776667	0.566667	0.633667	0.703667	0.590667
1 day, 14:14:16	0.770333	0.834333	0.791333	0.826333	0.825333	0.841333	0.796333	0.809333	0.770333	0.742333	0.759333	0.764333	0.514333	0.611333	0.550333	0.587333	0.586333	0.563333	0.579333	0.588333	0.601333	0.576333	0.484333	0.605333	0.605333	0.616333	0.657333	0.693333	0.660333	0.640333	0.628333	0.529333	0.606333	0.648333	0.714333	0.816333	0.661333	0.672333	0.609333	0.616333	0.572333	0.549333	0.560333	0.730333	0.783333	0.569333	0.623333	0.660333	0.593333
1 day, 14:29:16	0.780667	0.845667	0.801333	0.836333	0.837667	0.851667	0.806333	0.819333	0.781667	0.750667	0.772333	0.774333	0.513333	0.610333	0.545333	0.590333	0.590333	0.567333	0.582333	0.592333	0.605333	0.564333	0.488333	0.607333	0.609333	0.622333	0.664333	0.698333	0.665333	0.644333	0.631333	0.529333	0.609333	0.653333	0.717333	0.826333	0.665333	0.676333	0.613333	0.623333	0.576333	0.551333	0.564333	0.733333	0.770333	0.572333	0.623333	0.664333	0.595333
1 day, 14:44:16	0.790333	0.853333	0.811333	0.846333	0.848333	0.863333	0.816333	0.827333	0.792333	0.763333	0.781333	0.785333	0.517333	0.628333	0.563333	0.594333	0.594333	0.570333	0.586333	0.595333	0.609333	0.600333	0.493333	0.621333	0.614333	0.625333	0.668333	0.704333	0.667333	0.647333	0.647333	0.535333	0.611333	0.657333	0.721333	0.820333	0.670333	0.681333	0.618333	0.635333	0.581333	0.560333	0.568333	0.739333	0.782333	0.576333	0.624333	0.667333	0.618333
1 day, 14:59:16	0.8	0.863	0.819333	0.855333	0.859	0.872	0.825333	0.836333	0.803	0.774	0.791333	0.796333	0.520667	0.629667	0.564667	0.597667	0.598667	0.574667	0.590667	0.601667	0.614667	0.597667	0.497667	0.623667	0.620667	0.632667	0.675667	0.710667	0.673667	0.652667	0.645667	0.539667	0.615667	0.662667	0.726667	0.828667	0.675667	0.686667	0.620667	0.643667	0.584667	0.564667	0.571667	0.742667	0.785667	0.581667	0.604667	0.671667	0.624667
1 day, 15:14:16	0.806	0.875	0.828667	0.863667	0.87	0.882	0.835667	0.845667	0.814	0.784	0.799667	0.805667	0.523333	0.624333	0.562333	0.601333	0.602333	0.577333	0.594333	0.604333	0.618333	0.613333	0.500333	0.618333	0.627333	0.637333	0.681333	0.714333	0.678333	0.657333	0.662333	0.539333	0.620333	0.667333	0.730333	0.836333	0.679333	0.689333	0.625333	0.652333	0.586333	0.564333	0.574333	0.744333	0.775333	0.584333	0.568333	0.677333	0.632333
1 day, 15:29:16	0.815667	0.882667	0.839	0.872	0.879667	0.892667	0.845	0.854	0.822667	0.795667	0.81	0.814	0.528	0.634	0.566	0.604	0.605	0.581	0.598	0.608	0.623	0.614	0.501	0.629	0.633	0.643	0.684	0.72	0.684	0.662	0.667	0.546	0.624	0.672	0.736	0.82	0.682	0.695	0.629	0.655	0.59	0.576	0.579	0.75	0.798	0.588	0.563	0.681	0.637
1 day, 15:44:16	0.823667	0.890667	0.845	0.883	0.888667	0.901667	0.854	0.863	0.832667	0.806667	0.819	0.824	0.531667	0.632667	0.565667	0.607667	0.607667	0.584667	0.600667	0.611667	0.625667	0.619667	0.494667	0.630667	0.634667	0.646667	0.690667	0.724667	0.687667	0.664667	0.669667	0.543667	0.624667	0.674667	0.737667	0.834667	0.687667	0.697667	0.631667	0.655667	0.593667	0.572667	0.582667	0.746667	0.784667	0.591667	0.563667	0.684667	0.640667
1 day, 15:59:16	0.83	0.9	0.853667	0.891667	0.898	0.91	0.864667	0.871667	0.841	0.813	0.825667	0.834667	0.536667	0.640667	0.575667	0.609667	0.611667	0.587667	0.603667	0.614667	0.629667	0.624667	0.507667	0.631667	0.640667	0.652667	0.692667	0.728667	0.692667	0.670667	0.671667	0.551667	0.628667	0.679667	0.743667	0.828667	0.689667	0.700667	0.636667	0.649667	0.598667	0.580667	0.586667	0.754667	0.778667	0.595667	0.567667	0.689667	0.640667
1 day, 16:14:16	0.837333	0.908333	0.86	0.899	0.907333	0.921333	0.872	0.88	0.852333	0.823333	0.838	0.843	0.539	0.64	0.574	0.614	0.615	0.59	0.608	0.618	0.632	0.623	0.504	0.634	0.644	0.657	0.698	0.733	0.697	0.676	0.668	0.555	0.632	0.684	0.748	0.854	0.693	0.704	0.641	0.649	0.601	0.587	0.59	0.75	0.769	0.598	0.572	0.693	0.64
1 day, 16:29:16	0.845667	0.916667	0.868333	0.905333	0.914667	0.928667	0.881333	0.889333	0.860667	0.830667	0.843333	0.852333	0.542	0.647	0.587	0.617	0.618	0.593	0.611	0.62	0.636	0.63	0.515	0.63	0.65	0.663	0.7	0.737	0.699	0.68	0.667	0.559	0.636	0.685	0.751	0.826	0.696	0.707	0.643	0.65	0.605	0.586	0.592	0.753	0.765	0.601	0.576	0.697	0.632
1 day, 16:44:16	0.852	0.924	0.876667	0.913667	0.924	0.937	0.888667	0.897667	0.87	0.845	0.853667	0.861667	0.546667	0.647667	0.578667	0.619667	0.620667	0.596667	0.614667	0.623667	0.639667	0.623667	0.517667	0.637667	0.652667	0.665667	0.705667	0.741667	0.703667	0.682667	0.668667	0.560667	0.639667	0.693667	0.755667	0.826667	0.700667	0.712667	0.646667	0.635667	0.609667	0.592667	0.596667	0.747667	0.761667	0.604667	0.578667	0.701667	0.631667
1 day, 16:59:16	0.859667	0.930667	0.883	0.923	0.933667	0.946667	0.899	0.906	0.882667	0.856667	0.86	0.87	0.548333	0.650333	0.583333	0.620333	0.622333	0.596333	0.615333	0.625333	0.641333	0.623333	0.517333	0.641333	0.655333	0.668333	0.710333	0.743333	0.705333	0.685333	0.654333	0.562333	0.639333	0.694333	0.757333	0.823333	0.701333	0.714333	0.649333	0.638333	0.609333	0.594333	0.598333	0.747333	0.761333	0.606333	0.581333	0.704333	0.627333
1 day, 17:14:16	0.867	0.939	0.890667	0.929667	0.941	0.955	0.906667	0.913667	0.889	0.856	0.868667	0.879667	0.555	0.649	0.582	0.623	0.627	0.6	0.62	0.63	0.645	0.624	0.518	0.636	0.661	0.676	0.714	0.749	0.711	0.689	0.664	0.567	0.643	0.699	0.763	0.843	0.707	0.719	0.655	0.642	0.614	0.593	0.602	0.751	0.768	0.611	0.586	0.71	0.627
1 day, 17:29:16	0.873333	0.947333	0.896667	0.937667	0.948333	0.964333	0.912667	0.920667	0.897333	0.866333	0.874667	0.888667	0.557667	0.652667	0.583667	0.626667	0.630667	0.603667	0.622667	0.633667	0.647667	0.619667	0.520667	0.638667	0.668667	0.680667	0.719667	0.753667	0.718667	0.694667	0.647667	0.566667	0.645667	0.702667	0.766667	0.813667	0.710667	0.722667	0.659667	0.647667	0.614667	0.593667	0.605667	0.742667	0.775667	0.613667	0.591667	0.713667	0.630667
1 day, 17:44:15	0.878667	0.954667	0.903333	0.943333	0.957667	0.970667	0.922333	0.928333	0.903667	0.873667	0.884333	0.895333	0.561	0.659	0.603	0.629	0.632	0.605	0.625	0.636	0.65	0.616	0.532	0.641	0.671	0.684	0.723	0.756	0.723	0.698	0.628	0.573	0.649	0.708	0.768	0.788	0.713	0.725	0.663	0.65	0.619	0.605	0.607	0.75	0.78	0.615	0.594	0.716	0.635
1 day, 17:59:16	0.884	0.96	0.909667	0.949667	0.965	0.979	0.927667	0.936667	0.914	0.882	0.897667	0.902667	0.564333	0.657333	0.589333	0.631333	0.634333	0.607333	0.627333	0.639333	0.654333	0.604333	0.522333	0.643333	0.675333	0.688333	0.727333	0.761333	0.726333	0.701333	0.626333	0.568333	0.649333	0.710333	0.771333	0.783333	0.717333	0.728333	0.666333	0.654333	0.620333	0.599333	0.610333	0.748333	0.785333	0.617333	0.596333	0.720333	0.636333
1 day, 18:14:16	0.890333	0.967333	0.917667	0.957667	0.973333	0.985333	0.935667	0.943667	0.922333	0.890333	0.899667	0.911667	0.567333	0.660333	0.596333	0.633333	0.636333	0.608333	0.629333	0.640333	0.655333	0.609333	0.533333	0.646333	0.676333	0.689333	0.730333	0.763333	0.729333	0.704333	0.634333	0.576333	0.655333	0.713333	0.773333	0.786333	0.719333	0.732333	0.667333	0.657333	0.623333	0.602333	0.612333	0.748333	0.790333	0.619333	0.600333	0.723333	0.639333
1 day, 18:29:16	0.895667	0.974667	0.922333	0.964333	0.980667	0.992667	0.943333	0.949333	0.927667	0.896667	0.906333	0.920333	0.569667	0.663667	0.601667	0.636667	0.638667	0.612667	0.632667	0.643667	0.659667	0.601667	0.528667	0.648667	0.679667	0.692667	0.736667	0.767667	0.734667	0.708667	0.627667	0.577667	0.653667	0.717667	0.776667	0.791667	0.722667	0.734667	0.672667	0.662667	0.627667	0.604667	0.614667	0.754667	0.795667	0.620667	0.602667	0.725667	0.641667
1 day, 18:44:16	0.901	0.981	0.928667	0.970667	0.988	1	0.949667	0.956667	0.935	0.905	0.913667	0.926667	0.573	0.666	0.601	0.638	0.642	0.615	0.636	0.646	0.662	0.618	0.531	0.65	0.684	0.698	0.739	0.772	0.738	0.712	0.63	0.582	0.657	0.722	0.78	0.795	0.727	0.738	0.678	0.666	0.628	0.607	0.618	0.753	0.8	0.624	0.606	0.731	0.646
1 day, 18:59:16	0.906667	0.987667	0.933333	0.976333	0.995667	1.00867	0.956333	0.963333	0.943667	0.914667	0.921333	0.936333	0.576667	0.671667	0.601667	0.640667	0.643667	0.616667	0.638667	0.648667	0.664667	0.592667	0.539667	0.658667	0.684667	0.698667	0.742667	0.775667	0.740667	0.716667	0.636667	0.584667	0.663667	0.724667	0.782667	0.798667	0.729667	0.740667	0.680667	0.669667	0.635667	0.607667	0.621667	0.749667	0.805667	0.626667	0.607667	0.733667	0.649667
1 day, 19:14:16	0.911667	0.992667	0.939333	0.980333	1.00067	1.01267	0.964333	0.969333	0.950667	0.929667	0.927333	0.942333	0.577	0.67	0.601	0.64	0.644	0.617	0.638	0.649	0.664	0.592	0.534	0.664	0.684	0.698	0.742	0.774	0.74	0.718	0.637	0.584	0.659	0.725	0.782	0.8	0.731	0.74	0.682	0.671	0.637	0.608	0.62	0.749	0.807	0.626	0.605	0.734	0.648
1 day, 19:29:16	0.917	0.999	0.944667	0.987667	1.009	1.019	0.969667	0.975667	0.957	0.93	0.933667	0.949667	0.583	0.679	0.607	0.644	0.649	0.622	0.643	0.655	0.67	0.601	0.54	0.661	0.688	0.703	0.748	0.779	0.746	0.723	0.644	0.588	0.661	0.731	0.788	0.805	0.736	0.744	0.689	0.677	0.638	0.615	0.626	0.753	0.813	0.63	0.611	0.741	0.656
1 day, 19:44:16	0.922667	1.00467	0.949	0.993	1.01367	1.02667	0.975	0.981	0.963667	0.934667	0.941	0.956	0.586667	0.681667	0.609667	0.646667	0.652667	0.624667	0.645667	0.656667	0.673667	0.597667	0.544667	0.664667	0.693667	0.707667	0.752667	0.782667	0.748667	0.726667	0.646667	0.595667	0.665667	0.734667	0.791667	0.808667	0.739667	0.748667	0.691667	0.682667	0.641667	0.619667	0.627667	0.756667	0.816667	0.633667	0.614667	0.745667	0.659667
1 day, 19:59:16	0.926667	1.01067	0.953667	0.997667	1.01867	1.03367	0.980667	0.987667	0.973667	0.949667	0.947667	0.964667	0.588333	0.683333	0.611333	0.649333	0.653333	0.627333	0.647333	0.658333	0.674333	0.600333	0.546333	0.665333	0.696333	0.709333	0.756333	0.784333	0.752333	0.729333	0.651333	0.597333	0.665333	0.736333	0.794333	0.812333	0.742333	0.750333	0.694333	0.684333	0.646333	0.622333	0.629333	0.758333	0.820333	0.635333	0.617333	0.748333	0.661333
1 day, 20:14:16	0.93	1.015	0.959	1.004	1.026	1.038	0.987	0.993	0.978	0.956	0.954	0.97	0.592333	0.687333	0.614333	0.651333	0.655333	0.627333	0.649333	0.660333	0.676333	0.603333	0.549333	0.669333	0.698333	0.712333	0.758333	0.787333	0.757333	0.733333	0.653333	0.597333	0.668333	0.739333	0.797333	0.815333	0.746333	0.753333	0.696333	0.687333	0.647333	0.625333	0.631333	0.760333	0.825333	0.637333	0.619333	0.751333	0.664333
1 day, 20:29:16	0.935333	1.02033	0.964	1.009	1.03133	1.04333	0.994	0.997	0.984333	0.963333	0.959	0.976	0.595333	0.690333	0.616333	0.651333	0.657333	0.629333	0.651333	0.662333	0.678333	0.607333	0.551333	0.671333	0.701333	0.715333	0.760333	0.791333	0.760333	0.736333	0.655333	0.600333	0.671333	0.742333	0.800333	0.818333	0.750333	0.756333	0.699333	0.691333	0.650333	0.628333	0.632333	0.769333	0.830333	0.640333	0.623333	0.754333	0.665333
1 day, 20:44:16	0.939667	1.02567	0.967333	1.01433	1.03667	1.04867	0.999333	1.00433	0.988667	0.965667	0.967333	0.983333	0.598667	0.692667	0.619667	0.653667	0.659667	0.631667	0.653667	0.663667	0.682667	0.610667	0.553667	0.674667	0.707667	0.719667	0.764667	0.794667	0.764667	0.739667	0.657667	0.603667	0.676667	0.744667	0.802667	0.820667	0.753667	0.760667	0.702667	0.693667	0.653667	0.633667	0.634667	0.770667	0.831667	0.643667	0.628667	0.757667	0.668667
1 day, 20:59:16	0.942667	1.02667	0.970333	1.01833	1.04167	1.05267	1.00233	1.00933	0.993667	0.966667	0.973333	0.988333	0.602	0.695	0.622	0.656	0.662	0.634	0.656	0.666	0.685	0.615	0.557	0.677	0.711	0.723	0.769	0.798	0.77	0.744	0.662	0.609	0.679	0.749	0.805	0.824	0.757	0.762	0.705	0.697	0.657	0.638	0.638	0.769	0.832	0.646	0.632	0.76	0.671
1 day, 21:14:16	0.947	1.033	0.974667	1.02267	1.047	1.059	1.00767	1.01367	1.001	0.977	0.977667	0.993667	0.605333	0.696333	0.625333	0.657333	0.664333	0.635333	0.658333	0.668333	0.687333	0.616333	0.558333	0.679333	0.716333	0.727333	0.773333	0.801333	0.774333	0.746333	0.665333	0.611333	0.682333	0.751333	0.807333	0.827333	0.762333	0.765333	0.709333	0.700333	0.659333	0.641333	0.640333	0.771333	0.833333	0.648333	0.636333	0.764333	0.676333
1 day, 21:29:16	0.952333	1.03733	0.979333	1.02633	1.05133	1.06333	1.01433	1.01833	1.00733	0.978333	0.984333	1.00133	0.608	0.702	0.629	0.66	0.667	0.638	0.66	0.671	0.691	0.62	0.561	0.683	0.719	0.732	0.778	0.805	0.779	0.752	0.67	0.617	0.687	0.755	0.81	0.831	0.764	0.769	0.713	0.704	0.664	0.647	0.643	0.775	0.836	0.651	0.64	0.768	0.679
1 day, 21:44:16	0.954667	1.04067	0.984333	1.03133	1.05467	1.06767	1.01933	1.02333	1.01067	0.989667	0.989333	1.00733	0.612	0.704	0.632	0.662	0.669	0.641	0.662	0.674	0.694	0.627	0.565	0.686	0.724	0.736	0.782	0.807	0.784	0.755	0.672	0.62	0.691	0.759	0.814	0.834	0.766	0.772	0.716	0.708	0.666	0.65	0.645	0.776	0.839	0.653	0.644	0.77	0.683
1 day, 21:59:16	0.958667	1.04467	0.986667	1.03467	1.06067	1.07067	1.02367	1.02767	1.01467	0.988667	0.994667	1.00967	0.615	0.706	0.634	0.664	0.671	0.642	0.665	0.676	0.695	0.628	0.567	0.688	0.728	0.74	0.785	0.811	0.789	0.759	0.676	0.624	0.695	0.761	0.815	0.836	0.768	0.775	0.719	0.712	0.669	0.654	0.649	0.778	0.843	0.656	0.649	0.773	0.685
1 day, 22:14:16	0.963	1.05	0.991	1.038	1.064	1.075	1.028	1.03	1.022	0.994	0.998	1.016	0.619333	0.709333	0.638333	0.667333	0.673333	0.644333	0.667333	0.679333	0.698333	0.630333	0.570333	0.691333	0.732333	0.744333	0.790333	0.815333	0.794333	0.763333	0.679333	0.626333	0.699333	0.765333	0.819333	0.839333	0.773333	0.778333	0.722333	0.715333	0.672333	0.659333	0.651333	0.781333	0.847333	0.659333	0.653333	0.777333	0.688333
1 day, 22:29:16	0.965333	1.05233	0.995	1.043	1.06833	1.08033	1.033	1.035	1.02633	0.998333	1.003	1.022	0.621333	0.713333	0.640333	0.669333	0.676333	0.648333	0.669333	0.682333	0.701333	0.633333	0.572333	0.692333	0.734333	0.747333	0.793333	0.818333	0.799333	0.765333	0.681333	0.629333	0.701333	0.768333	0.821333	0.843333	0.775333	0.781333	0.725333	0.719333	0.674333	0.661333	0.654333	0.784333	0.850333	0.660333	0.657333	0.779333	0.691333
1 day, 22:44:16	0.970333	1.05633	0.999	1.046	1.07233	1.08433	1.035	1.04	1.03233	1.00333	1.009	1.025	0.623333	0.713333	0.640333	0.669333	0.677333	0.647333	0.670333	0.683333	0.702333	0.634333	0.575333	0.695333	0.736333	0.748333	0.795333	0.821333	0.802333	0.767333	0.683333	0.632333	0.704333	0.769333	0.822333	0.845333	0.776333	0.782333	0.727333	0.720333	0.676333	0.662333	0.655333	0.785333	0.853333	0.662333	0.659333	0.781333	0.692333
1 day, 22:59:16	0.973333	1.05833	1.00233	1.04933	1.07533	1.08733	1.03933	1.04433	1.03733	1.00833	1.01433	1.02933	0.627667	0.716667	0.644667	0.672667	0.681667	0.649667	0.672667	0.685667	0.704667	0.638667	0.577667	0.699667	0.740667	0.754667	0.800667	0.825667	0.808667	0.772667	0.686667	0.635667	0.708667	0.774667	0.825667	0.848667	0.780667	0.786667	0.732667	0.725667	0.679667	0.668667	0.657667	0.788667	0.856667	0.664667	0.664667	0.785667	0.697667
1 day, 23:14:16	0.977667	1.06367	1.00667	1.05267	1.07867	1.09067	1.04367	1.04767	1.04067	1.01167	1.01767	1.03467	0.629667	0.720667	0.647667	0.674667	0.683667	0.651667	0.674667	0.687667	0.707667	0.640667	0.579667	0.700667	0.745667	0.757667	0.803667	0.828667	0.812667	0.775667	0.687667	0.637667	0.711667	0.777667	0.828667	0.851667	0.783667	0.789667	0.735667	0.728667	0.681667	0.670667	0.660667	0.789667	0.860667	0.666667	0.667667	0.788667	0.700667
1 day, 23:29:16	0.981	1.066	1.01	1.058	1.084	1.095	1.049	1.051	1.044	1.016	1.022	1.04	0.633667	0.722667	0.648667	0.675667	0.684667	0.651667	0.676667	0.689667	0.710667	0.642667	0.582667	0.701667	0.745667	0.759667	0.805667	0.830667	0.816667	0.777667	0.691667	0.640667	0.711667	0.780667	0.830667	0.852667	0.786667	0.792667	0.738667	0.731667	0.684667	0.671667	0.661667	0.793667	0.863667	0.668667	0.670667	0.791667	0.701667
1 day, 23:44:16	0.985	1.07	1.01333	1.06133	1.087	1.099	1.05333	1.05533	1.048	1.021	1.02733	1.04433	0.636	0.726	0.651	0.678	0.685	0.654	0.679	0.691	0.713	0.645	0.585	0.704	0.747	0.76	0.809	0.833	0.82	0.781	0.694	0.642	0.712	0.783	0.832	0.855	0.79	0.794	0.741	0.734	0.686	0.674	0.665	0.796	0.867	0.672	0.674	0.793	0.704
1 day, 23:59:16	0.987333	1.07333	1.01633	1.06533	1.09133	1.10133	1.05733	1.05833	1.05233	1.02533	1.02933	1.04733	0.638	0.728	0.653	0.679	0.687	0.656	0.681	0.693	0.715	0.647	0.587	0.706	0.75	0.762	0.812	0.835	0.823	0.784	0.697	0.645	0.715	0.786	0.834	0.858	0.793	0.798	0.743	0.738	0.689	0.676	0.666	0.797	0.87	0.673	0.678	0.796	0.707
2 days, 0:14:16	0.991333	1.07533	1.02	1.068	1.09533	1.10633	1.061	1.062	1.05533	1.02833	1.035	1.051	0.64	0.73	0.655	0.681	0.688	0.658	0.683	0.695	0.717	0.65	0.589	0.707	0.75	0.765	0.814	0.838	0.825	0.788	0.699	0.648	0.717	0.788	0.836	0.861	0.795	0.798	0.745	0.74	0.69	0.679	0.668	0.799	0.872	0.675	0.68	0.798	0.709
2 days, 0:29:16	0.993333	1.07833	1.023	1.071	1.09733	1.10933	1.064	1.064	1.06033	1.03233	1.037	1.055	0.642	0.732	0.658	0.683	0.69	0.661	0.684	0.697	0.718	0.652	0.591	0.709	0.753	0.768	0.818	0.84	0.828	0.791	0.701	0.65	0.718	0.79	0.839	0.863	0.8	0.802	0.748	0.745	0.693	0.681	0.67	0.801	0.874	0.676	0.683	0.8	0.712
2 days, 0:44:16	0.998	1.082	1.026	1.073	1.101	1.113	1.067	1.067	1.064	1.037	1.04	1.057	0.644667	0.733667	0.657667	0.683667	0.690667	0.661667	0.686667	0.697667	0.719667	0.653667	0.592667	0.710667	0.753667	0.769667	0.820667	0.842667	0.830667	0.792667	0.702667	0.651667	0.719667	0.791667	0.840667	0.865667	0.801667	0.803667	0.749667	0.746667	0.694667	0.683667	0.671667	0.802667	0.876667	0.677667	0.685667	0.801667	0.715667
2 days, 0:59:16	1.00233	1.08433	1.03067	1.07767	1.10433	1.11533	1.07067	1.07167	1.06833	1.03933	1.04467	1.06167	0.646	0.737	0.66	0.685	0.692	0.663	0.688	0.7	0.722	0.657	0.596	0.715	0.757	0.772	0.824	0.845	0.834	0.795	0.705	0.655	0.724	0.794	0.842	0.868	0.805	0.806	0.753	0.749	0.698	0.686	0.673	0.806	0.879	0.679	0.689	0.805	0.716
2 days, 1:14:16	1.00433	1.08733	1.03267	1.08167	1.10733	1.11933	1.07567	1.07467	1.07133	1.04333	1.04767	1.06467	0.649	0.738	0.663	0.687	0.694	0.664	0.69	0.702	0.725	0.659	0.599	0.716	0.76	0.775	0.827	0.847	0.839	0.799	0.708	0.659	0.728	0.797	0.845	0.87	0.807	0.808	0.755	0.751	0.7	0.69	0.676	0.807	0.882	0.682	0.694	0.808	0.717
2 days, 1:29:16	1.00767	1.09067	1.03667	1.08467	1.11067	1.12167	1.07767	1.07767	1.07467	1.04767	1.04967	1.06767	0.653667	0.741667	0.664667	0.689667	0.696667	0.666667	0.691667	0.704667	0.727667	0.661667	0.600667	0.718667	0.763667	0.778667	0.831667	0.851667	0.843667	0.802667	0.709667	0.661667	0.729667	0.801667	0.847667	0.873667	0.810667	0.811667	0.758667	0.754667	0.702667	0.692667	0.679667	0.809667	0.884667	0.684667	0.697667	0.810667	0.719667
2 days, 1:44:16	1.01033	1.09333	1.04167	1.08767	1.11433	1.12633	1.08167	1.08167	1.07733	1.05133	1.05467	1.07167	0.655667	0.743667	0.666667	0.691667	0.698667	0.667667	0.694667	0.705667	0.729667	0.663667	0.602667	0.719667	0.764667	0.780667	0.834667	0.852667	0.846667	0.805667	0.711667	0.662667	0.731667	0.802667	0.849667	0.875667	0.811667	0.813667	0.760667	0.757667	0.705667	0.693667	0.681667	0.811667	0.888667	0.686667	0.700667	0.812667	0.722667
2 days, 1:59:16	1.01133	1.09633	1.044	1.09	1.11633	1.12833	1.085	1.085	1.08133	1.05433	1.057	1.075	0.658667	0.745667	0.668667	0.692667	0.700667	0.669667	0.695667	0.707667	0.730667	0.667667	0.605667	0.722667	0.767667	0.783667	0.836667	0.855667	0.848667	0.808667	0.714667	0.665667	0.732667	0.804667	0.850667	0.878667	0.814667	0.815667	0.762667	0.760667	0.708667	0.696667	0.681667	0.812667	0.890667	0.686667	0.702667	0.815667	0.725667
2 days, 2:14:16	1.01633	1.09833	1.04833	1.09333	1.12033	1.13233	1.08833	1.08933	1.08633	1.05833	1.06233	1.07833	0.661	0.747	0.67	0.694	0.702	0.672	0.697	0.71	0.732	0.671	0.608	0.724	0.77	0.785	0.841	0.857	0.853	0.812	0.716	0.668	0.735	0.808	0.852	0.881	0.818	0.818	0.767	0.762	0.711	0.7	0.685	0.815	0.895	0.689	0.706	0.817	0.729
2 days, 2:29:16	1.019	1.101	1.05033	1.09633	1.124	1.136	1.09133	1.09133	1.088	1.06	1.06333	1.08133	0.662667	0.748667	0.671667	0.695667	0.703667	0.672667	0.698667	0.711667	0.734667	0.673667	0.608667	0.725667	0.769667	0.786667	0.841667	0.860667	0.855667	0.814667	0.719667	0.668667	0.736667	0.809667	0.853667	0.883667	0.819667	0.819667	0.769667	0.765667	0.714667	0.700667	0.685667	0.816667	0.898667	0.690667	0.707667	0.818667	0.729667
2 days, 2:44:16	1.021	1.104	1.05233	1.09933	1.127	1.137	1.09433	1.09433	1.092	1.063	1.06833	1.08533	0.665333	0.750333	0.674333	0.697333	0.704333	0.673333	0.700333	0.712333	0.735333	0.674333	0.610333	0.728333	0.769333	0.785333	0.845333	0.862333	0.857333	0.816333	0.721333	0.669333	0.734333	0.811333	0.853333	0.886333	0.821333	0.821333	0.769333	0.767333	0.717333	0.700333	0.688333	0.817333	0.900333	0.692333	0.709333	0.820333	0.734333
2 days, 2:59:16	1.02467	1.10767	1.054	1.102	1.12967	1.14067	1.098	1.097	1.09367	1.06767	1.071	1.086	0.669	0.753	0.675	0.699	0.707	0.677	0.702	0.715	0.737	0.677	0.614	0.729	0.77	0.787	0.847	0.865	0.859	0.82	0.725	0.673	0.735	0.815	0.857	0.888	0.824	0.824	0.774	0.771	0.72	0.702	0.691	0.819	0.903	0.694	0.712	0.824	0.736
2 days, 3:14:16	1.026	1.11	1.05867	1.10467	1.132	1.143	1.10067	1.09967	1.098	1.072	1.07267	1.08867	0.669667	0.755667	0.675667	0.699667	0.707667	0.677667	0.703667	0.717667	0.738667	0.677667	0.615667	0.729667	0.771667	0.786667	0.848667	0.867667	0.862667	0.822667	0.725667	0.675667	0.735667	0.816667	0.856667	0.888667	0.825667	0.825667	0.776667	0.772667	0.721667	0.703667	0.691667	0.820667	0.903667	0.695667	0.713667	0.824667	0.736667
2 days, 3:29:16	1.03	1.112	1.06133	1.10733	1.135	1.145	1.10533	1.10333	1.101	1.076	1.07833	1.09333	0.673	0.756	0.678	0.702	0.709	0.679	0.706	0.72	0.74	0.682	0.619	0.733	0.776	0.789	0.851	0.87	0.865	0.825	0.728	0.678	0.738	0.82	0.858	0.891	0.829	0.827	0.778	0.776	0.725	0.706	0.694	0.822	0.908	0.697	0.717	0.828	0.74
2 days, 3:44:16	1.03233	1.11433	1.06833	1.11033	1.13833	1.14833	1.10733	1.10733	1.10233	1.07833	1.07933	1.09533	0.675	0.76	0.682	0.705	0.711	0.683	0.708	0.722	0.743	0.686	0.621	0.735	0.778	0.792	0.854	0.872	0.869	0.828	0.73	0.682	0.741	0.823	0.862	0.894	0.83	0.83	0.781	0.78	0.728	0.709	0.697	0.825	0.911	0.701	0.721	0.832	0.742
2 days, 3:59:16	1.03557	1.11867	1.06733	1.11433	1.14167	1.15167	1.11033	1.11033	1.10667	1.08067	1.08333	1.09933	0.676667	0.759667	0.682667	0.704667	0.711667	0.682667	0.709667	0.723667	0.744667	0.687667	0.622667	0.736667	0.778667	0.792667	0.856667	0.874667	0.871667	0.830667	0.732667	0.683667	0.742667	0.824667	0.862667	0.896667	0.832667	0.830667	0.783667	0.783667	0.729667	0.709667	0.696667	0.826667	0.911667	0.702667	0.722667	0.833667	0.742667
2 days, 4:14:16	1.039	1.12	1.06833	1.11633	1.143	1.154	1.11233	1.11333	1.111	1.085	1.08533	1.10233	0.680333	0.761333	0.686333	0.707333	0.715333	0.685333	0.711333	0.725333	0.747333	0.691333	0.624333	0.738333	0.780333	0.795333	0.859333	0.876333	0.873333	0.833333	0.734333	0.685333	0.742333	0.828333	0.865333	0.899333	0.835333	0.834333	0.785333	0.785333	0.731333	0.711333	0.698333	0.828333	0.915333	0.704333	0.725333	0.836333	0.746333
2 days, 4:29:16	1.04133	1.12233	1.07233	1.11933	1.14533	1.15633	1.11433	1.11533	1.11233	1.08733	1.08833	1.10333	0.682	0.762	0.687	0.708	0.715	0.687	0.713	0.727	0.748	0.692	0.626	0.739	0.78	0.797	0.861	0.878	0.875	0.836	0.737	0.686	0.744	0.829	0.865	0.901	0.837	0.835	0.787	0.786	0.733	0.714	0.7	0.831	0.916	0.706	0.728	0.838	0.748
2 days, 4:44:16	1.04367	1.12567	1.077	1.122	1.14867	1.15967	1.119	1.117	1.11567	1.09067	1.091	1.106	0.683	0.764	0.689	0.71	0.718	0.687	0.714	0.729	0.75	0.694	0.627	0.741	0.781	0.798	0.863	0.88	0.877	0.839	0.739	0.687	0.744	0.831	0.866	0.903	0.838	0.836	0.789	0.789	0.735	0.713	0.7	0.832	0.916	0.708	0.73	0.84	0.749
2 days, 4:59:16	1.04567	1.12667	1.074	1.124	1.15167	1.16167	1.121	1.121	1.11767	1.09367	1.093	1.109	0.686667	0.766667	0.690667	0.710667	0.719667	0.689667	0.717667	0.730667	0.752667	0.695667	0.628667	0.743667	0.782667	0.801667	0.865667	0.881667	0.880667	0.842667	0.740667	0.691667	0.745667	0.833667	0.867667	0.905667	0.841667	0.837667	0.791667	0.791667	0.737667	0.715667	0.702667	0.834667	0.916667	0.709667	0.732667	0.844667	0.751667
2 days, 5:14:16	1.04867	1.12967	1.076	1.127	1.15367	1.16567	1.124	1.122	1.12167	1.09867	1.095	1.111	0.689333	0.769333	0.693333	0.713333	0.721333	0.691333	0.718333	0.733333	0.755333	0.699333	0.630333	0.745333	0.785333	0.803333	0.869333	0.884333	0.884333	0.845333	0.743333	0.692333	0.748333	0.836333	0.871333	0.907333	0.844333	0.839333	0.794333	0.794333	0.740333	0.718333	0.706333	0.837333	0.921333	0.711333	0.734333	0.847333	0.753333
2 days, 5:29:16	1.05033	1.13033	1.08167	1.13067	1.15533	1.16733	1.12667	1.12567	1.12433	1.09933	1.09767	1.11367	0.690333	0.770333	0.695333	0.714333	0.722333	0.693333	0.721333	0.734333	0.757333	0.702333	0.632333	0.748333	0.787333	0.803333	0.870333	0.886333	0.886333	0.847333	0.744333	0.695333	0.751333	0.837333	0.871333	0.910333	0.846333	0.841333	0.795333	0.796333	0.742333	0.721333	0.707333	0.840333	0.923333	0.713333	0.736333	0.849333	0.756333
2 days, 5:44:16	1.05333	1.13233	1.08967	1.13367	1.15833	1.16933	1.12867	1.12767	1.12633	1.10233	1.10267	1.11767	0.692667	0.771667	0.697667	0.716667	0.723667	0.694667	0.722667	0.735667	0.759667	0.704667	0.635667	0.750667	0.790667	0.807667	0.875667	0.888667	0.889667	0.849667	0.746667	0.697667	0.754667	0.839667	0.872667	0.910667	0.847667	0.843667	0.797667	0.799667	0.743667	0.724667	0.709667	0.841667	0.926667	0.716667	0.739667	0.852667	0.757667
2 days, 5:59:16	1.05633	1.13633	1.091	1.136	1.16133	1.17233	1.13	1.13	1.12933	1.10633	1.104	1.119	0.693333	0.773333	0.698333	0.717333	0.725333	0.696333	0.724333	0.737333	0.761333	0.705333	0.635333	0.751333	0.792333	0.809333	0.876333	0.891333	0.891333	0.852333	0.746333	0.699333	0.755333	0.842333	0.874333	0.912333	0.849333	0.844333	0.799333	0.800333	0.746333	0.725333	0.710333	0.843333	0.927333	0.717333	0.742333	0.854333	0.759333
2 days, 6:14:16	1.05867	1.13667	1.09133	1.13833	1.16467	1.17567	1.13433	1.13333	1.13267	1.10967	1.10633	1.12233	0.695333	0.775333	0.699333	0.718333	0.727333	0.697333	0.725333	0.740333	0.763333	0.707333	0.636333	0.750333	0.792333	0.809333	0.878333	0.893333	0.893333	0.854333	0.748333	0.700333	0.755333	0.844333	0.874333	0.914333	0.851333	0.846333	0.800333	0.802333	0.747333	0.726333	0.713333	0.844333	0.929333	0.719333	0.743333	0.856333	0.760333
2 days, 6:29:16	1.063	1.14	1.09567	1.14167	1.169	1.179	1.13567	1.13467	1.136	1.113	1.10867	1.12467	0.697333	0.777333	0.701333	0.720333	0.728333	0.699333	0.727333	0.741333	0.764333	0.708333	0.638333	0.754333	0.793333	0.812333	0.881333	0.894333	0.895333	0.856333	0.750333	0.702333	0.757333	0.847333	0.876333	0.914333	0.852333	0.847333	0.802333	0.804333	0.750333	0.728333	0.715333	0.846333	0.930333	0.721333	0.745333	0.857333	0.761333
2 days, 6:44:16	1.066	1.142	1.099	1.143	1.171	1.181	1.139	1.138	1.139	1.116	1.111	1.127	0.699667	0.778667	0.703667	0.722667	0.730667	0.700667	0.728667	0.743667	0.766667	0.712667	0.640667	0.754667	0.796667	0.814667	0.883667	0.896667	0.897667	0.858667	0.750667	0.703667	0.760667	0.849667	0.878667	0.916667	0.854667	0.850667	0.804667	0.806667	0.752667	0.731667	0.715667	0.848667	0.933667	0.723667	0.747667	0.859667	0.765667
2 days, 6:59:15	1.06833	1.14633	1.10133	1.14633	1.17333	1.18433	1.14133	1.14133	1.14133	1.12033	1.11233	1.12833	0.701333	0.780333	0.704333	0.723333	0.731333	0.703333	0.730333	0.745333	0.768333	0.713333	0.642333	0.755333	0.798333	0.815333	0.885333	0.898333	0.899333	0.862333	0.752333	0.706333	0.761333	0.851333	0.879333	0.919333	0.857333	0.851333	0.806333	0.807333	0.754333	0.732333	0.717333	0.849333	0.935333	0.725333	0.751333	0.860333	0.766333
2 days, 7:14:16	1.07067	1.14867	1.10233	1.14833	1.17667	1.18567	1.14333	1.14333	1.14467	1.12167	1.11533	1.13033	0.703667	0.781667	0.706667	0.724667	0.732667	0.704667	0.731667	0.745667	0.769667	0.714667	0.642667	0.755667	0.799667	0.817667	0.888667	0.899667	0.902667	0.862667	0.753667	0.708667	0.762667	0.852667	0.881667	0.920667	0.858667	0.852667	0.808667	0.811667	0.755667	0.732667	0.718667	0.851667	0.938667	0.727667	0.753667	0.862667	0.768667
2 days, 7:29:16	1.073	1.151	1.09967	1.15067	1.179	1.188	1.14567	1.14567	1.146	1.125	1.11767	1.13367	0.705667	0.782667	0.708667	0.726667	0.734667	0.704667	0.732667	0.747667	0.771667	0.715667	0.645667	0.757667	0.800667	0.819667	0.890667	0.900667	0.903667	0.865667	0.755667	0.709667	0.763667	0.854667	0.881667	0.922667	0.860667	0.854667	0.810667	0.812667	0.757667	0.734667	0.720667	0.853667	0.939667	0.727667	0.755667	0.864667	0.769667
2 days, 7:44:16	1.07533	1.15333	1.10433	1.15333	1.18033	1.19033	1.14833	1.14733	1.14933	1.12833	1.12133	1.13633	0.707	0.784	0.71	0.728	0.736	0.706	0.735	0.75	0.774	0.717	0.648	0.76	0.803	0.82	0.892	0.903	0.906	0.868	0.758	0.711	0.764	0.856	0.884	0.924	0.863	0.855	0.812	0.814	0.76	0.737	0.722	0.854	0.941	0.73	0.757	0.868	0.772
2 days, 7:59:16	1.07733	1.15433	1.111	1.156	1.18233	1.19233	1.151	1.15	1.15233	1.12933	1.123	1.139	0.709333	0.785333	0.711333	0.730333	0.736333	0.709333	0.737333	0.752333	0.775333	0.718333	0.648333	0.760333	0.802333	0.818333	0.894333	0.905333	0.908333	0.870333	0.758333	0.713333	0.764333	0.858333	0.885333	0.926333	0.865333	0.857333	0.815333	0.817333	0.763333	0.737333	0.724333	0.856333	0.943333	0.732333	0.759333	0.871333	0.773333
2 days, 8:14:16	1.07667	1.15767	1.11233	1.15743	1.18367	1.19467	1.15533	1.15333	1.15367	1.13067	1.12533	1.14033	0.710333	0.788333	0.713333	0.731333	0.738333	0.710333	0.737333	0.753333	0.776333	0.720333	0.650333	0.762333	0.802333	0.820333	0.896333	0.906333	0.910333	0.873333	0.760333	0.714333	0.764333	0.859333	0.886333	0.927333	0.867333	0.857333	0.817333	0.818333	0.765333	0.738333	0.725333	0.857333	0.945333	0.733333	0.761333	0.871333	0.774333
2 days, 8:29:16	1.08033	1.15833	1.114	1.16	1.18533	1.19733	1.157	1.154	1.15633	1.13433	1.127	1.142	0.711333	0.789333	0.715333	0.732333	0.740333	0.712333	0.739333	0.754333	0.779333	0.722333	0.650333	0.764333	0.803333	0.821333	0.897333	0.908333	0.912333	0.875333	0.761333	0.716333	0.766333	0.862333	0.887333	0.929333	0.869333	0.860333	0.819333	0.821333	0.767333	0.740333	0.726333	0.859333	0.946333	0.735333	0.763333	0.873333	0.777333
2 days, 8:44:16	1.08067	1.16167	1.11433	1.16133	1.18767	1.19867	1.15833	1.15633	1.15867	1.13467	1.13033	1.14533	0.713	0.791	0.716	0.734	0.741	0.713	0.741	0.757	0.779	0.725	0.652	0.766	0.805	0.822	0.9	0.91	0.914	0.876	0.763	0.717	0.769	0.864	0.888	0.93	0.869	0.862	0.82	0.823	0.769	0.742	0.728	0.861	0.948	0.737	0.765	0.874	0.778
2 days, 8:59:16	1.08167	1.16267	1.119	1.165	1.18967	1.19967	1.161	1.159	1.16067	1.13867	1.132	1.147	0.715	0.793	0.719	0.736	0.742	0.715	0.744	0.76	0.783	0.727	0.656	0.769	0.81	0.824	0.904	0.913	0.918	0.879	0.765	0.72	0.773	0.867	0.889	0.932	0.872	0.865	0.823	0.825	0.771	0.748	0.73	0.864	0.953	0.74	0.769	0.877	0.78
2 days, 9:14:16	1.08267	1.16367	1.12367	1.16667	1.18967	1.20167	1.16267	1.16167	1.16267	1.14067	1.13467	1.14967	0.716	0.794	0.72	0.738	0.744	0.719	0.746	0.762	0.784	0.729	0.657	0.771	0.813	0.829	0.906	0.914	0.921	0.881	0.767	0.722	0.776	0.869	0.891	0.935	0.874	0.866	0.825	0.827	0.773	0.75	0.731	0.866	0.956	0.741	0.772	0.877	0.782
2 days, 9:29:16	1.08333	1.16533	1.12267	1.16967	1.19233	1.20133	1.16567	1.16567	1.16533	1.14333	1.13667	1.15167	0.718	0.796	0.721	0.74	0.745	0.72	0.747	0.763	0.785	0.73	0.658	0.771	0.815	0.828	0.908	0.917	0.923	0.883	0.768	0.723	0.777	0.871	0.892	0.936	0.874	0.869	0.826	0.827	0.775	0.752	0.733	0.867	0.957	0.743	0.774	0.879	0.782
2 days, 9:44:16	1.08467	1.16867	1.12333	1.17133	1.19367	1.20267	1.16833	1.16833	1.16767	1.14567	1.13933	1.15533	0.721	0.798	0.722	0.742	0.746	0.722	0.748	0.766	0.787	0.731	0.659	0.772	0.816	0.829	0.91	0.918	0.925	0.884	0.77	0.725	0.778	0.873	0.894	0.938	0.876	0.871	0.827	0.83	0.777	0.754	0.735	0.868	0.959	0.743	0.776	0.881	0.784
2 days, 9:59:16	1.08467	1.16967	1.12433	1.17533	1.19467	1.20367	1.17133	1.17033	1.16867	1.14767	1.14233	1.15733	0.721	0.799	0.724	0.743	0.747	0.722	0.75	0.768	0.789	0.733	0.66	0.774	0.819	0.831	0.913	0.919	0.928	0.886	0.77	0.726	0.781	0.875	0.896	0.94	0.878	0.872	0.83	0.831	0.778	0.758	0.737	0.869	0.961	0.745	0.779	0.883	0.784
2 days, 10:14:16	1.08333	1.16933	1.12567	1.17767	1.19333	1.20333	1.17267	1.17267	1.17033	1.14833	1.14567	1.15967	0.723	0.799	0.725	0.745	0.748	0.724	0.751	0.769	0.79	0.733	0.661	0.775	0.823	0.832	0.914	0.921	0.931	0.888	0.772	0.728	0.783	0.876	0.897	0.942	0.878	0.875	0.831	0.833	0.779	0.76	0.738	0.87	0.962	0.747	0.783	0.887	0.785
2 days, 10:29:16	1.08767	1.17167	1.125	1.18	1.19567	1.20567	1.176	1.173	1.17367	1.15367	1.148	1.162	0.724	0.8	0.728	0.747	0.75	0.725	0.752	0.77	0.792	0.735	0.663	0.776	0.824	0.836	0.917	0.922	0.933	0.889	0.773	0.73	0.784	0.878	0.898	0.943	0.879	0.876	0.832	0.833	0.782	0.762	0.74	0.872	0.965	0.748	0.785	0.887	0.787
2 days, 10:44:16	1.087	1.174	1.12433	1.18133	1.197	1.205	1.17733	1.17533	1.176	1.155	1.15033	1.16433	0.725333	0.801333	0.728333	0.748333	0.751333	0.725333	0.754333	0.772333	0.794333	0.736333	0.663333	0.777333	0.824333	0.837333	0.920333	0.924333	0.936333	0.891333	0.775333	0.731333	0.786333	0.880333	0.900333	0.945333	0.881333	0.877333	0.832333	0.836333	0.784333	0.764333	0.741333	0.873333	0.967333	0.750333	0.786333	0.887333	0.787333
2 days, 10:59:16	1.08733	1.17533	1.12367	1.18267	1.19733	1.20633	1.17867	1.17667	1.17833	1.15833	1.15067	1.16567	0.726	0.803	0.729	0.749	0.753	0.727	0.755	0.772	0.796	0.737	0.665	0.778	0.824	0.838	0.921	0.925	0.937	0.893	0.775	0.733	0.787	0.882	0.901	0.947	0.882	0.878	0.834	0.838	0.784	0.766	0.742	0.875	0.969	0.752	0.789	0.891	0.789
2 days, 11:14:16	1.08933	1.17533	1.12467	1.18367	1.19833	1.20633	1.17867	1.17867	1.17833	1.15833	1.15267	1.16767	0.728333	0.803333	0.732333	0.751333	0.755333	0.728333	0.757333	0.775333	0.797333	0.738333	0.667333	0.781333	0.827333	0.838333	0.924333	0.926333	0.940333	0.895333	0.777333	0.734333	0.789333	0.884333	0.903333	0.949333	0.884333	0.880333	0.837333	0.839333	0.785333	0.767333	0.745333	0.877333	0.971333	0.754333	0.791333	0.891333	0.790333
2 days, 11:29:16	1.08967	1.17567	1.125	1.185	1.19767	1.20767	1.181	1.181	1.18067	1.16167	1.156	1.17	0.729	0.805	0.732	0.753	0.755	0.729	0.759	0.776	0.798	0.74	0.668	0.781	0.827	0.84	0.924	0.928	0.943	0.896	0.778	0.735	0.789	0.886	0.904	0.949	0.886	0.882	0.838	0.839	0.787	0.768	0.747	0.877	0.97	0.757	0.794	0.892	0.792
2 days, 11:44:16	1.09033	1.17733	1.12667	1.18567	1.19933	1.20833	1.18167	1.18067	1.18233	1.16533	1.15567	1.17167	0.73	0.806	0.733	0.754	0.757	0.73	0.76	0.777	0.8	0.741	0.669	0.782	0.828	0.842	0.926	0.928	0.944	0.898	0.78	0.736	0.79	0.888	0.904	0.95	0.888	0.882	0.839	0.841	0.789	0.769	0.748	0.88	0.972	0.758	0.795	0.893	0.794
2 days, 11:59:16	1.09167	1.17867	1.12557	1.18667	1.20067	1.20967	1.18267	1.18267	1.18467	1.16567	1.15767	1.17267	0.731333	0.808333	0.735333	0.755333	0.758333	0.732333	0.761333	0.779333	0.802333	0.742333	0.670333	0.784333	0.829333	0.844333	0.927333	0.930333	0.946333	0.899333	0.781333	0.737333	0.790333	0.890333	0.907333	0.952333	0.890333	0.883333	0.841333	0.843333	0.790333	0.772333	0.750333	0.881333	0.975333	0.759333	0.797333	0.893333	0.795333
2 days, 12:14:16	1.09133	1.17933	1.12667	1.18767	1.20133	1.20933	1.18267	1.18267	1.18633	1.16833	1.15967	1.17367	0.732333	0.809333	0.736333	0.756333	0.760333	0.734333	0.763333	0.781333	0.804333	0.743333	0.671333	0.785333	0.831333	0.845333	0.929333	0.932333	0.948333	0.901333	0.783333	0.738333	0.791333	0.892333	0.908333	0.953333	0.891333	0.885333	0.842333	0.844333	0.791333	0.773333	0.751333	0.882333	0.977333	0.761333	0.799333	0.895333	0.797333
2 days, 12:29:16	1.093	1.18	1.12733	1.18833	1.203	1.211	1.18433	1.18433	1.188	1.169	1.16133	1.17533	0.734333	0.809333	0.736333	0.759333	0.761333	0.735333	0.764333	0.784333	0.806333	0.744333	0.672333	0.785333	0.833333	0.847333	0.931333	0.934333	0.950333	0.903333	0.784333	0.739333	0.792333	0.893333	0.910333	0.956333	0.894333	0.887333	0.844333	0.845333	0.793333	0.775333	0.754333	0.884333	0.978333	0.762333	0.803333	0.897333	0.798333
2 days, 12:44:16	1.09367	1.18067	1.12833	1.18933	1.20367	1.21267	1.18633	1.18633	1.18867	1.17167	1.16433	1.17833	0.734667	0.809667	0.737667	0.759667	0.760667	0.735667	0.764667	0.784667	0.806667	0.744667	0.672667	0.785667	0.833667	0.846667	0.932667	0.934667	0.952667	0.904667	0.784667	0.739667	0.792667	0.895667	0.910667	0.955667	0.893667	0.888667	0.844667	0.845667	0.793667	0.774667	0.754667	0.883667	0.978667	0.763667	0.804667	0.895667	0.799667
2 days, 12:59:16	1.093	1.182	1.128	1.189	1.204	1.213	1.186	1.186	1.189	1.173	1.163	1.178	0.733667	0.808667	0.735667	0.759667	0.760667	0.734667	0.763667	0.783667	0.805667	0.742667	0.672667	0.784667	0.831667	0.843667	0.932667	0.933667	0.951667	0.903667	0.783667	0.738667	0.791667	0.894667	0.909667	0.955667	0.893667	0.887667	0.844667	0.843667	0.793667	0.775667	0.753667	0.882667	0.978667	0.762667	0.804667	0.903667	0.798667
2 days, 13:14:16	1.094	1.182	1.129	1.191	1.204	1.212	1.187	1.188	1.191	1.174	1.166	1.18	0.734	0.809	0.736	0.761	0.762	0.735	0.764	0.785	0.806	0.743	0.673	0.786	0.833	0.845	0.933	0.934	0.953	0.904	0.783	0.74	0.793	0.896	0.911	0.956	0.896	0.888	0.845	0.845	0.795	0.776	0.754	0.883	0.98	0.763	0.805	0.902	0.8
2 days, 13:29:16	1.094	1.182	1.129	1.192	1.204	1.212	1.189	1.19	1.191	1.175	1.168	1.183	0.736	0.81	0.738	0.762	0.763	0.737	0.765	0.787	0.808	0.747	0.674	0.787	0.835	0.845	0.936	0.936	0.955	0.907	0.786	0.742	0.794	0.898	0.913	0.958	0.897	0.891	0.847	0.847	0.797	0.778	0.755	0.886	0.982	0.765	0.808	0.901	0.8
2 days, 13:44:16	1.09467	1.18367	1.12933	1.19433	1.20567	1.21267	1.18833	1.19033	1.19167	1.17567	1.16933	1.18333	0.737333	0.812333	0.740333	0.763333	0.764333	0.738333	0.766333	0.788333	0.810333	0.748333	0.675333	0.788333	0.836333	0.847333	0.936333	0.937333	0.957333	0.908333	0.786333	0.743333	0.795333	0.900333	0.914333	0.959333	0.899333	0.890333	0.849333	0.848333	0.798333	0.781333	0.757333	0.887333	0.983333	0.767333	0.810333	0.902333	0.800333
2 days, 13:59:16	1.09567	1.18267	1.128	1.194	1.20567	1.21367	1.189	1.191	1.19267	1.17767	1.169	1.185	0.738333	0.814333	0.742333	0.764333	0.766333	0.739333	0.768333	0.789333	0.811333	0.750333	0.676333	0.789333	0.835333	0.848333	0.938333	0.938333	0.959333	0.909333	0.787333	0.744333	0.796333	0.901333	0.915333	0.961333	0.900333	0.892333	0.850333	0.849333	0.799333	0.781333	0.758333	0.888333	0.985333	0.769333	0.811333	0.902333	0.801333
2 days, 14:14:16	1.09667	1.18267	1.12933	1.19533	1.20667	1.21267	1.19033	1.19133	1.19367	1.17867	1.17233	1.18733	0.745	0.821	0.75	0.773	0.773	0.747	0.777	0.797	0.819	0.757	0.684	0.797	0.842	0.857	0.946	0.946	0.967	0.917	0.796	0.752	0.804	0.91	0.923	0.969	0.909	0.9	0.859	0.858	0.808	0.789	0.766	0.896	0.993	0.777	0.82	0.909	0.809
2 days, 14:29:16	1.096	1.183	1.13367	1.19567	1.206	1.213	1.19067	1.19267	1.194	1.179	1.17367	1.18767	0.746	0.822	0.75	0.775	0.775	0.749	0.778	0.8	0.821	0.758	0.686	0.799	0.845	0.859	0.947	0.948	0.969	0.92	0.797	0.754	0.805	0.912	0.924	0.97	0.911	0.902	0.861	0.859	0.809	0.791	0.768	0.899	0.994	0.779	0.821	0.91	0.81
2 days, 14:44:16	1.097	1.184	1.13233	1.19533	1.205	1.213	1.19133	1.19233	1.194	1.18	1.17333	1.18833	0.745667	0.821667	0.749667	0.773667	0.773667	0.748667	0.776667	0.800667	0.821667	0.757667	0.685667	0.798667	0.843667	0.858667	0.947667	0.947667	0.970667	0.918667	0.796667	0.753667	0.803667	0.910667	0.923667	0.969667	0.910667	0.902667	0.859667	0.858667	0.808667	0.790667	0.766667	0.898667	0.993667	0.777667	0.822667	0.908667	0.809667
2 days, 14:59:16	1.096	1.185	1.133	1.196	1.207	1.213	1.192	1.193	1.195	1.18	1.174	1.19	0.747333	0.822333	0.751333	0.776333	0.776333	0.750333	0.779333	0.801333	0.823333	0.759333	0.686333	0.800333	0.845333	0.861333	0.950333	0.949333	0.972333	0.921333	0.797333	0.753333	0.806333	0.913333	0.925333	0.971333	0.911333	0.903333	0.862333	0.860333	0.811333	0.791333	0.769333	0.901333	0.996333	0.780333	0.823333	0.911333	0.812333
2 days, 15:14:16	1.097	1.185	1.13333	1.19733	1.207	1.214	1.19433	1.19533	1.195	1.182	1.17633	1.19133	0.747667	0.823667	0.751667	0.776667	0.776667	0.751667	0.780667	0.802667	0.824667	0.759667	0.687667	0.801667	0.844667	0.860667	0.950667	0.950667	0.973667	0.922667	0.798667	0.754667	0.805667	0.914667	0.926667	0.971667	0.911667	0.903667	0.862667	0.862667	0.812667	0.792667	0.771667	0.900667	0.996667	0.780667	0.824667	0.911667	0.811667
2 days, 15:29:16	1.09667	1.18567	1.13	1.198	1.20667	1.21367	1.194	1.195	1.19467	1.18167	1.177	1.191	0.747667	0.823667	0.752667	0.778667	0.777667	0.751667	0.782667	0.803667	0.825667	0.760667	0.688667	0.801667	0.846667	0.861667	0.951667	0.951667	0.975667	0.923667	0.800667	0.755667	0.806667	0.915667	0.927667	0.970667	0.913667	0.904667	0.864667	0.863667	0.813667	0.793667	0.772667	0.902667	0.997667	0.782667	0.824667	0.913667	0.813667
2 days, 15:44:16	1.098	1.187	1.13067	1.19867	1.208	1.215	1.19567	1.19567	1.196	1.184	1.17867	1.19267	0.751333	0.827333	0.755333	0.781333	0.781333	0.754333	0.784333	0.807333	0.828333	0.763333	0.691333	0.805333	0.850333	0.865333	0.955333	0.954333	0.979333	0.926333	0.803333	0.759333	0.811333	0.918333	0.931333	0.975333	0.916333	0.908333	0.868333	0.865333	0.816333	0.797333	0.774333	0.905333	1.00133	0.785333	0.829333	0.916333	0.816333
2 days, 15:59:16	1.097	1.188	1.131	1.202	1.208	1.215	1.199	1.2	1.195	1.185	1.181	1.196	0.752667	0.826667	0.755667	0.782667	0.780667	0.754667	0.784667	0.807667	0.828667	0.764667	0.691667	0.805667	0.850667	0.864667	0.957667	0.954667	0.980667	0.926667	0.803667	0.758667	0.812667	0.919667	0.931667	0.976667	0.917667	0.908667	0.867667	0.865667	0.817667	0.798667	0.775667	0.905667	1.00267	0.786667	0.831667	0.917667	0.817667
2 days, 16:14:16	1.096	1.187	1.12933	1.20233	1.208	1.215	1.19833	1.20033	1.197	1.184	1.18233	1.19733	0.753667	0.826667	0.756667	0.783667	0.781667	0.755667	0.785667	0.808667	0.830667	0.765667	0.693667	0.806667	0.851667	0.866667	0.958667	0.955667	0.981667	0.928667	0.804667	0.759667	0.813667	0.921667	0.932667	0.976667	0.917667	0.909667	0.868667	0.866667	0.817667	0.798667	0.776667	0.907667	1.00367	0.787667	0.832667	0.918667	0.817667
2 days, 16:29:16	1.09733	1.18733	1.13033	1.20133	1.20733	1.21433	1.19933	1.20033	1.19733	1.18533	1.18233	1.19733	0.754667	0.828667	0.756667	0.785667	0.782667	0.756667	0.786667	0.810667	0.831667	0.766667	0.694667	0.807667	0.852667	0.867667	0.960667	0.956667	0.982667	0.929667	0.804667	0.761667	0.814667	0.923667	0.932667	0.977667	0.918667	0.911667	0.870667	0.868667	0.819667	0.799667	0.777667	0.909667	1.00467	0.788667	0.834667	0.918667	0.818667
2 days, 16:44:16	1.09633	1.18733	1.12633	1.20233	1.20833	1.21533	1.19933	1.20133	1.19833	1.18633	1.18233	1.19833	0.756333	0.829333	0.758333	0.786333	0.783333	0.758333	0.787333	0.811333	0.833333	0.766333	0.694333	0.809333	0.854333	0.869333	0.962333	0.958333	0.983333	0.931333	0.805333	0.763333	0.815333	0.925333	0.933333	0.978333	0.918333	0.912333	0.870333	0.869333	0.819333	0.801333	0.779333	0.911333	1.00533	0.789333	0.836333	0.919333	0.820333
2 days, 16:59:16	1.09633	1.18733	1.12467	1.20167	1.20833	1.21533	1.19967	1.20167	1.19733	1.18633	1.18367	1.19967	0.756333	0.829333	0.758333	0.787333	0.783333	0.758333	0.787333	0.812333	0.833333	0.767333	0.694333	0.809333	0.854333	0.868333	0.962333	0.956333	0.983333	0.931333	0.806333	0.763333	0.815333	0.926333	0.933333	0.980333	0.919333	0.912333	0.871333	0.869333	0.821333	0.802333	0.779333	0.911333	1.00533	0.790333	0.836333	0.920333	0.820333
2 days, 17:14:16	1.09633	1.18833	1.12367	1.20367	1.20833	1.21633	1.20167	1.20167	1.19833	1.18833	1.18367	1.19967	0.758333	0.832333	0.761333	0.790333	0.786333	0.761333	0.791333	0.815333	0.836333	0.770333	0.696333	0.810333	0.856333	0.870333	0.964333	0.959333	0.986333	0.933333	0.809333	0.766333	0.817333	0.928333	0.936333	0.981333	0.923333	0.915333	0.872333	0.871333	0.823333	0.805333	0.782333	0.914333	1.00733	0.792333	0.839333	0.922333	0.822333
2 days, 17:29:16	1.09633	1.18733	1.12567	1.20567	1.20833	1.21533	1.20367	1.20367	1.19733	1.18733	1.18567	1.20167	0.759	0.833	0.762	0.791	0.787	0.762	0.792	0.816	0.837	0.77	0.697	0.811	0.857	0.871	0.967	0.959	0.988	0.934	0.81	0.766	0.818	0.93	0.937	0.983	0.923	0.915	0.874	0.872	0.823	0.806	0.784	0.915	1.008	0.794	0.84	0.923	0.823
2 days, 17:44:16	1.09633	1.18733	1.128	1.206	1.20833	1.21533	1.204	1.204	1.19833	1.18833	1.187	1.202	0.76	0.833	0.763	0.792	0.788	0.763	0.793	0.818	0.838	0.773	0.699	0.813	0.859	0.874	0.968	0.961	0.989	0.936	0.81	0.767	0.821	0.931	0.938	0.983	0.925	0.919	0.874	0.874	0.824	0.808	0.785	0.917	1.008	0.795	0.843	0.924	0.824
2 days, 17:59:16	1.09567	1.18667	1.129	1.207	1.20767	1.21467	1.205	1.206	1.19767	1.18667	1.188	1.205	0.760667	0.835667	0.764667	0.793667	0.789667	0.764667	0.794667	0.820667	0.840667	0.772667	0.700667	0.816667	0.861667	0.875667	0.970667	0.962667	0.991667	0.938667	0.812667	0.767667	0.823667	0.932667	0.939667	0.984667	0.927667	0.919667	0.877667	0.873667	0.826667	0.810667	0.786667	0.918667	1.01067	0.795667	0.845667	0.925667	0.824667
2 days, 18:14:16	1.09833	1.18933	1.11967	1.20767	1.20933	1.21533	1.20667	1.20767	1.19933	1.18833	1.18867	1.20467	0.762	0.836	0.764	0.794	0.791	0.765	0.795	0.821	0.84	0.775	0.702	0.816	0.862	0.876	0.972	0.963	0.993	0.939	0.813	0.769	0.824	0.934	0.941	0.986	0.929	0.921	0.878	0.874	0.827	0.812	0.788	0.919	1.011	0.796	0.847	0.926	0.824
2 days, 18:29:16	1.09667	1.18867	1.13367	1.20967	1.20967	1.21667	1.20767	1.20867	1.19867	1.18867	1.18967	1.20567	0.763667	0.837667	0.765667	0.795667	0.792667	0.766667	0.796667	0.822667	0.842667	0.775667	0.702667	0.816667	0.864667	0.878667	0.973667	0.964667	0.995667	0.940667	0.815667	0.770667	0.826667	0.935667	0.941667	0.987667	0.931667	0.923667	0.880667	0.875667	0.829667	0.814667	0.789667	0.920667	1.01167	0.796667	0.849667	0.926667	0.824667
2 days, 18:44:16	1.09733	1.18933	1.13833	1.20833	1.21033	1.21633	1.20633	1.20833	1.19933	1.19233	1.19033	1.20633	0.764667	0.838667	0.767667	0.796667	0.792667	0.767667	0.797667	0.824667	0.843667	0.775667	0.704667	0.817667	0.864667	0.879667	0.975667	0.964667	0.997667	0.941667	0.815667	0.771667	0.826667	0.936667	0.941667	0.988667	0.932667	0.924667	0.880667	0.876667	0.830667	0.815667	0.791667	0.920667	1.01167	0.798667	0.850667	0.927667	0.827667
2 days, 18:59:16	1.098	1.191	1.13733	1.20833	1.211	1.217	1.20833	1.20833	1.201	1.192	1.19033	1.20633	0.764667	0.840667	0.768667	0.799667	0.794667	0.768667	0.798667	0.827667	0.844667	0.777667	0.705667	0.819667	0.867667	0.881667	0.977667	0.966667	0.999667	0.942667	0.815667	0.772667	0.828667	0.938667	0.942667	0.988667	0.933667	0.926667	0.881667	0.878667	0.832667	0.817667	0.792667	0.921667	1.01267	0.800667	0.853667	0.928667	0.827667
2 days, 19:14:16	1.09933	1.19333	1.138	1.209	1.21233	1.21933	1.208	1.209	1.20333	1.19333	1.19	1.207	0.765667	0.839667	0.769667	0.800667	0.795667	0.769667	0.799667	0.828667	0.846667	0.779667	0.706667	0.820667	0.869667	0.883667	0.979667	0.968667	1.00067	0.944667	0.816667	0.772667	0.830667	0.939667	0.944667	0.991667	0.935667	0.927667	0.882667	0.879667	0.833667	0.819667	0.794667	0.922667	1.01467	0.801667	0.855667	0.929667	0.829667
2 days, 19:29:16	1.09833	1.19233	1.13533	1.20933	1.21133	1.21733	1.20733	1.20733	1.20133	1.19333	1.18933	1.20633	0.765667	0.840667	0.768667	0.802667	0.795667	0.770667	0.800667	0.829667	0.847667	0.780667	0.707667	0.819667	0.870667	0.883667	0.980667	0.969667	1.00267	0.944667	0.817667	0.773667	0.830667	0.941667	0.944667	0.992667	0.935667	0.928667	0.882667	0.878667	0.833667	0.819667	0.795667	0.923667	1.01367	0.803667	0.856667	0.930667	0.831667
2 days, 19:44:16	1.098	1.193	1.136	1.211	1.212	1.219	1.209	1.21	1.201	1.195	1.191	1.208	0.766667	0.841667	0.769667	0.802667	0.797667	0.771667	0.801667	0.828667	0.848667	0.781667	0.708667	0.820667	0.869667	0.884667	0.981667	0.970667	1.00367	0.944667	0.818667	0.776667	0.830667	0.941667	0.945667	0.992667	0.935667	0.929667	0.885667	0.880667	0.834667	0.820667	0.797667	0.924667	1.01567	0.804667	0.857667	0.931667	0.831667
2 days, 19:59:16	1.09767	1.19167	1.13733	1.21033	1.21167	1.21767	1.20833	1.21033	1.20067	1.19467	1.19133	1.20833	0.767667	0.841667	0.770667	0.804667	0.798667	0.772667	0.803667	0.830667	0.849667	0.782667	0.708667	0.822667	0.870667	0.885667	0.982667	0.971667	1.00467	0.945667	0.819667	0.776667	0.831667	0.943667	0.946667	0.994667	0.937667	0.930667	0.886667	0.881667	0.836667	0.820667	0.798667	0.926667	1.01667	0.805667	0.858667	0.933667	0.831667
2 days, 20:14:16	1.098	1.191	1.13767	1.21267	1.211	1.218	1.20967	1.21067	1.202	1.196	1.19267	1.21067	0.772	0.846	0.776	0.809	0.803	0.778	0.807	0.837	0.855	0.786	0.713	0.826	0.876	0.89	0.986	0.974	1.01	0.951	0.824	0.78	0.835	0.949	0.952	1	0.942	0.935	0.891	0.887	0.841	0.826	0.803	0.931	1.021	0.81	0.863	0.938	0.836
2 days, 20:29:16	1.09767	1.19067	1.13733	1.21233	1.21167	1.21767	1.21033	1.21233	1.20067	1.19367	1.19333	1.21133	0.773333	0.846333	0.777333	0.811333	0.804333	0.779333	0.809333	0.837333	0.856333	0.787333	0.714333	0.827333	0.876333	0.890333	0.988333	0.976333	1.01133	0.951333	0.825333	0.781333	0.836333	0.949333	0.953333	1.00133	0.943333	0.936333	0.892333	0.888333	0.842333	0.827333	0.804333	0.931333	1.02233	0.811333	0.865333	0.938333	0.836333
2 days, 20:44:16	1.096	1.193	1.13867	1.21267	1.211	1.218	1.21167	1.21267	1.202	1.194	1.19367	1.21067	0.775333	0.848333	0.778333	0.812333	0.805333	0.780333	0.810333	0.838333	0.858333	0.788333	0.715333	0.828333	0.876333	0.891333	0.989333	0.976333	1.01233	0.952333	0.826333	0.782333	0.837333	0.951333	0.954333	1.00233	0.944333	0.937333	0.892333	0.888333	0.843333	0.828333	0.805333	0.932333	1.02333	0.812333	0.866333	0.938333	0.837333
2 days, 20:59:16	1.09633	1.19233	1.13967	1.21267	1.21133	1.21853	1.21167	1.21267	1.20233	1.19533	1.19367	1.21167	0.775333	0.849333	0.779333	0.812333	0.806333	0.782333	0.812333	0.839333	0.859333	0.788333	0.716333	0.829333	0.876333	0.892333	0.990333	0.978333	1.01233	0.954333	0.827333	0.784333	0.837333	0.952333	0.955333	1.00233	0.945333	0.937333	0.894333	0.890333	0.844333	0.829333	0.806333	0.934333	1.02433	0.814333	0.866333	0.941333	0.837333
2 days, 21:14:16	1.097	1.193	1.14067	1.21367	1.211	1.219	1.21267	1.21467	1.203	1.195	1.19467	1.21267	0.776	0.85	0.78	0.814	0.807	0.782	0.813	0.841	0.861	0.789	0.717	0.831	0.877	0.893	0.991	0.979	1.014	0.956	0.828	0.785	0.838	0.953	0.955	1.004	0.946	0.938	0.894	0.891	0.845	0.83	0.807	0.935	1.026	0.815	0.868	0.942	0.839
2 days, 21:29:16	1.09533	1.19333	1.141	1.214	1.21133	1.21833	1.212	1.214	1.20333	1.19633	1.195	1.213	0.777333	0.851333	0.781333	0.816333	0.808333	0.783333	0.814333	0.843333	0.861333	0.791333	0.718333	0.832333	0.879333	0.895333	0.992333	0.980333	1.01633	0.956333	0.829333	0.786333	0.839333	0.955333	0.956333	1.00433	0.946333	0.940333	0.896333	0.892333	0.846333	0.832333	0.809333	0.936333	1.02533	0.817333	0.870333	0.942333	0.840333
2 days, 21:44:16	1.094	1.194	1.14167	1.21367	1.211	1.218	1.21267	1.21467	1.203	1.196	1.19567	1.21367	0.777667	0.852667	0.782667	0.817667	0.808667	0.783667	0.815667	0.844667	0.863667	0.791667	0.719667	0.833667	0.879667	0.895667	0.994667	0.980667	1.01767	0.958667	0.830667	0.787667	0.840667	0.956667	0.957667	1.00667	0.947667	0.941667	0.896667	0.892667	0.847667	0.833667	0.810667	0.937667	1.02667	0.818667	0.871667	0.943667	0.842667
2 days, 21:59:16	1.092	1.194	1.14133	1.21033	1.211	1.218	1.21033	1.21233	1.203	1.196	1.19233	1.21133	0.779667	0.852667	0.783667	0.818667	0.810667	0.784667	0.816667	0.846667	0.865667	0.793667	0.719667	0.834667	0.881667	0.897667	0.995667	0.981667	1.01867	0.958667	0.831667	0.788667	0.842667	0.958667	0.959667	1.00767	0.948667	0.941667	0.898667	0.893667	0.849667	0.834667	0.811667	0.939667	1.02767	0.819667	0.872667	0.944667	0.842667
2 days, 22:14:16	1.09367	1.19567	1.13933	1.20833	1.21267	1.21867	1.20733	1.20833	1.20467	1.19767	1.18933	1.20833	0.780667	0.853667	0.784667	0.819667	0.811667	0.786667	0.818667	0.848667	0.866667	0.794667	0.721667	0.835667	0.883667	0.898667	0.997667	0.982667	1.02067	0.960667	0.831667	0.789667	0.843667	0.958667	0.959667	1.00867	0.951667	0.943667	0.898667	0.895667	0.849667	0.835667	0.813667	0.941667	1.02867	0.820667	0.874667	0.945667	0.842667
2 days, 22:29:16	1.092	1.195	1.13933	1.21033	1.212	1.218	1.20933	1.21133	1.204	1.197	1.19133	1.21133	0.780667	0.854667	0.784667	0.821667	0.812667	0.787667	0.818667	0.850667	0.868667	0.795667	0.722667	0.836667	0.884667	0.899667	0.999667	0.984667	1.02267	0.961667	0.832667	0.790667	0.844667	0.960667	0.961667	1.00967	0.951667	0.944667	0.899667	0.895667	0.850667	0.836667	0.814667	0.941667	1.02967	0.821667	0.875667	0.947667	0.843667
2 days, 22:44:16	1.092	1.193	1.137	1.21	1.21	1.217	1.209	1.211	1.203	1.197	1.191	1.211	0.781667	0.855667	0.785667	0.822667	0.813667	0.789667	0.821667	0.852667	0.868667	0.795667	0.724667	0.837667	0.885667	0.900667	1.00067	0.984667	1.02467	0.963667	0.834667	0.791667	0.845667	0.961667	0.961667	1.01267	0.953667	0.945667	0.899667	0.896667	0.852667	0.837667	0.815667	0.943667	1.03067	0.820667	0.877667	0.947667	0.844667
2 days, 22:59:16	1.09533	1.19333	1.13333	1.21033	1.21133	1.21733	1.20933	1.21133	1.20333	1.19733	1.19133	1.21133	0.782333	0.856333	0.786333	0.823333	0.815333	0.789333	0.821333	0.852333	0.868333	0.796333	0.724333	0.837333	0.885333	0.902333	1.00033	0.985333	1.02433	0.963333	0.835333	0.791333	0.844333	0.962333	0.961333	1.01233	0.954333	0.947333	0.900333	0.897333	0.853333	0.837333	0.816333	0.943333	1.03133	0.822333	0.878333	0.948333	0.845333
2 days, 23:14:16	1.09467	1.19367	1.13333	1.20733	1.21067	1.21767	1.20833	1.20833	1.20267	1.19867	1.18933	1.20933	0.784667	0.857667	0.786667	0.824667	0.815667	0.789667	0.822667	0.853667	0.870667	0.797667	0.726667	0.837667	0.885667	0.901667	1.00267	0.985667	1.02667	0.964667	0.836667	0.793667	0.845667	0.963667	0.961667	1.01367	0.955667	0.948667	0.901667	0.898667	0.854667	0.838667	0.818667	0.945667	1.03367	0.823667	0.880667	0.948667	0.847667
2 days, 23:29:16	1.09367	1.19467	1.13667	1.20967	1.21167	1.21867	1.20967	1.21067	1.20367	1.19767	1.19167	1.21167	0.784333	0.858333	0.788333	0.825333	0.816333	0.791333	0.822333	0.853333	0.870333	0.798333	0.726333	0.838333	0.885333	0.901333	1.00233	0.986333	1.02733	0.965333	0.836333	0.793333	0.845333	0.965333	0.963333	1.01433	0.955333	0.949333	0.901333	0.898333	0.855333	0.837333	0.819333	0.945333	1.03433	0.825333	0.881333	0.949333	0.847333
2 days, 23:44:16	1.092	1.195	1.137	1.211	1.212	1.219	1.211	1.212	1.204	1.198	1.192	1.213	0.784667	0.859667	0.787667	0.826667	0.816667	0.792667	0.824667	0.855667	0.871667	0.798667	0.728667	0.839667	0.887667	0.902667	1.00467	0.988667	1.02867	0.966667	0.837667	0.794667	0.846667	0.966667	0.964667	1.01567	0.957667	0.949667	0.903667	0.900667	0.856667	0.839667	0.820667	0.947667	1.03467	0.826667	0.882667	0.951667	0.848667
2 days, 23:59:16	1.09267	1.19467	1.136	1.211	1.21167	1.21767	1.211	1.212	1.20267	1.19767	1.192	1.213	0.785333	0.860333	0.788333	0.829333	0.817333	0.793333	0.824333	0.857333	0.873333	0.800333	0.729333	0.840333	0.888333	0.903333	1.00533	0.989333	1.02933	0.967333	0.838333	0.795333	0.847333	0.967333	0.965333	1.01633	0.958333	0.951333	0.904333	0.901333	0.857333	0.840333	0.821333	0.947333	1.03433	0.827333	0.884333	0.951333	0.849333
3 days, 0:14:16	1.19333	1.29534	1.13467	1.21067	1.21133	1.21833	1.21067	1.21167	1.20333	1.19933	1.19267	1.21267	0.786333	0.860333	0.790333	0.830333	0.819333	0.794333	0.825333	0.859333	0.875333	0.800333	0.730333	0.842333	0.889333	0.905333	1.00633	0.990333	1.03133	0.969333	0.839333	0.797333	0.849333	0.968333	0.966333	1.01733	0.959333	0.952333	0.905333	0.901333	0.858333	0.841333	0.821333	0.949333	1.03633	0.828333	0.885333	0.952333	0.850333
[truncated: 89 more columns]

## Sheet: Table S10. Growth assays of Tet
Table S10. Growth assays of Tet-induced strains in Lee’sB+Zn medium in WO-1 background.
Time	WT-1	WT-2	WT-3	WT-4	WT 25 µg DOX-1	WT 25 µg DOX-2	WT 25 µg DOX-3	WT 25 µg DOX-4	WT 50 µg DOX-1	WT 50 µg DOX-2	WT 50 µg DOX-3	WT 50 µg DOX-4	Cph1-1	Cph1-2	Cph1-3	Cph1 25 µg DOX-1	Cph1 25 µg DOX-2	Cph1 25 µg DOX-3	Cph1 50 µg DOX-1	Cph1 50 µg DOX-2	Cph1 50 µg DOX-3	Czf1-1	Czf1-2	Czf1-3	Czf1 25 µg DOX-1	Czf1 25 µg DOX-2	Czf1 25 µg DOX-3	Czf1 50 µg DOX-1	Czf1 50 µg DOX-2	Czf1 50 µg DOX-3	Ndt80-1	Ndt80-2	Ndt80-3	Ndt80 25 µg DOX-1	Ndt80 25 µg DOX-2	Ndt80 25 µg DOX-3	Ndt80 50 µg DOX-1	Ndt80 50 µg DOX-2	Ndt80 50 µg DOX-3	Ofi1-1	Ofi1-2	Ofi1-3	Ofi1 25 µg DOX-1	Ofi1 25 µg DOX-2	Ofi1 25 µg DOX-3	Ofi1 50 µg DOX-1	Ofi1 50 µg DOX-2	Ofi150 µg DOX-3	Rbf1-1
00:14:16	-0.007	-0.005	0.019	0.02	-0.014	-0.012	0.008	0.005	0.003	0.016	0.017	0.021	0.015	0.02	0.026	0.017	0.02	0.032	0.024	0.023	-0.003	-0.002	0.02	0.025	0.034	0.017	0.028	0.024	0.017	-0.002	-0.008	0.032	0.04	0.059	0.041	0.028	0.03	0.021	-0.003	-0.012	0.021	0.024	0.052	0.045	0.02	0.031	0.043	0.006	-0.014
00:29:16	-0.001	0	0.0183333	0.0203333	-0.009	-0.007	0.0133333	0.00233333	0.008	0.021	0.0153333	0.0193333	0.019	0	0.027	0.005	-0.003	0.03	0.013	0.017	0.002	0.002	0.027	0.037	0.042	0.026	0.039	0.038	0.023	0.02	-0.002	0.039	0.051	0.06	0.051	0.033	0.033	0.031	-0.001	-0.006	0.026	0.032	0.059	0.05	0.03	0.044	0.04	0	-0.003
00:44:16	0.000666667	0.000666667	0.0196667	0.0216667	-0.00833333	-0.00533333	0.00366667	0.00466667	0.00866667	0.0216667	0.0156667	0.0196667	0.0126667	0.000666667	0.00166667	0.00366667	-0.00233333	0.0186667	0.0126667	0.0136667	0.00266667	0.00366667	0.0116667	0.0336667	0.0416667	0.0236667	0.0306667	0.0366667	0.0276667	0.00566667	-0.000333333	0.0346667	0.0516667	0.0606667	0.0526667	0.0336667	0.0346667	0.0276667	0.0156667	-0.00633333	0.0186667	0.0336667	0.0576667	0.0476667	0.0316667	0.0436667	0.0446667	0.0106667	-0.00633333
00:59:16	0.000333333	0.00133333	0.0196667	0.0216667	-0.00666667	-0.00466667	0.0106667	0.00466667	0.0103333	0.0223333	0.0156667	0.0196667	0.0143333	0.000333333	0.00233333	0.00533333	-0.000666667	0.0193333	0.0133333	0.0143333	0.00433333	0.00533333	-0.00666667	0.0293333	0.0363333	0.0173333	0.0243333	0.0193333	0.00933333	0.00633333	0.00233333	0.00133333	0.0523333	0.0643333	0.0523333	0.0343333	0.0353333	0.0253333	0.0123333	-0.00466667	-0.00766667	0.0323333	0.0563333	0.0493333	0.0323333	0.0393333	0.0393333	0.00233333	-0.00666667
01:14:16	0.000333333	0.00133333	0.0186667	0.0216667	-0.00866667	-0.00566667	0.00666667	0.00366667	0.00933333	0.0213333	0.0156667	0.0186667	0.0153333	0.000333333	0.00133333	0.00433333	-0.00266667	0.0183333	0.0123333	0.0143333	0.00333333	0.00333333	-0.00666667	0.00133333	0.00733333	0.00233333	0.00433333	0.0153333	0.00433333	0.00633333	-0.000666667	-0.00466667	0.0453333	0.0593333	0.0453333	0.0293333	0.0273333	0.00133333	0.0193333	-0.00466667	-0.00966667	0.0233333	0.0483333	0.0383333	0.0273333	0.0233333	0.0213333	0.00533333	-0.00766667
01:29:16	0.000666667	0.00166667	0.0193333	0.0233333	-0.00733333	-0.00533333	0.0133333	0.00433333	0.00966667	0.0216667	0.0163333	0.0203333	0.0216667	0.000666667	0.00166667	0.00466667	-0.00133333	0.0196667	0.0126667	0.0146667	0.00366667	0.00466667	-0.00633333	-0.00233333	0.00566667	-0.00133333	0.00366667	0.0156667	0.00466667	0.00666667	0.00166667	-0.00433333	0.0336667	0.0506667	0.0306667	0.0166667	0.0106667	-0.00233333	0.0136667	-0.00533333	-0.00433333	0.00166667	0.0316667	0.0176667	0.0176667	0.00866667	0.0126667	0.00566667	-0.00633333
01:44:16	0.001	0.002	0.021	0.023	-0.007	-0.004	0.015	0.005	0.01	0.022	0.016	0.02	0.014	0.001	0.003	0.005	-0.001	0.02	0.013	0.015	0.004	0.004	-0.006	-0.001	0.006	0.003	0.004	0.016	0.005	0.008	0.001	-0.003	0.01	0.039	0.01	0.005	0.011	-0.003	0.006	-0.005	-0.008	-0.002	0.014	0.006	0	0.007	0.009	0.007	-0.007
01:59:16	0.000333333	0.00233333	0.018	0.022	-0.00766667	-0.00466667	0.018	0.004	0.00933333	0.0213333	0.014	0.018	0.0143333	0.000333333	0.00233333	0.00433333	-0.00166667	0.0193333	0.0123333	0.0143333	0.00333333	0.00333333	-0.00666667	-0.000666667	0.00533333	-0.000666667	0.00433333	0.0163333	0.00433333	0.00633333	0.000333333	-0.00466667	0.00733333	0.0273333	0.00833333	0.00533333	0.0143333	-0.00366667	0.0133333	-0.00566667	-0.00866667	-0.00366667	0.00933333	0.00433333	-0.00166667	0.00733333	0.00933333	0.00333333	-0.00666667
02:14:16	0.001	0.003	0.0166667	0.0216667	-0.007	-0.005	0.00966667	0.00266667	0.01	0.022	0.0136667	0.0166667	0.015	0.001	0.003	0.005	-0.001	0.021	0.013	0.015	0.004	0.005	-0.005	0	0.006	-0.001	0.004	0.017	0.005	0.008	0.001	-0.003	0.008	0.017	0.009	0.006	0.011	-0.002	0.009	-0.004	-0.008	-0.003	0.009	0.005	0	0.01	0.008	0.004	-0.007
02:29:16	0.00133333	0.00233333	0.0173333	0.0213333	-0.00766667	-0.00466667	0.00733333	0.00233333	0.00933333	0.0213333	0.0143333	0.0173333	0.0143333	0.000333333	0.00233333	0.00533333	-0.00166667	0.0203333	0.0123333	0.0143333	0.00333333	0.00433333	-0.00566667	-0.000666667	0.00533333	0.00133333	0.00333333	0.0163333	0.00433333	0.00733333	0.000333333	-0.00366667	0.00633333	0.0123333	0.00833333	0.00733333	0.0113333	-0.00266667	0.00633333	-0.00466667	-0.00766667	-0.00366667	0.00833333	0.00333333	0.000333333	0.0103333	0.00733333	0.00333333	-0.00666667
02:44:16	0.000666667	0.00266667	0.0173333	0.0213333	-0.00733333	-0.00433333	0.0213333	0.00433333	0.00966667	0.0226667	0.0143333	0.0173333	0.0146667	0.00166667	0.00266667	0.00566667	-0.00133333	0.0206667	0.0126667	0.0146667	0.00366667	0.00466667	-0.00533333	-0.000333333	0.00566667	0.000666667	0.00366667	0.0166667	0.00566667	0.00766667	0.000666667	-0.00333333	0.00666667	0.0116667	0.0106667	0.00866667	0.0136667	-0.00133333	0.00666667	-0.00433333	-0.00733333	-0.00333333	0.00966667	0.00466667	0.00166667	0.00966667	0.00866667	0.00366667	-0.00733333
02:59:16	0.000333333	0.00233333	0.0196667	0.0236667	-0.00666667	-0.00466667	0.0196667	0.00866667	0.00933333	0.0213333	0.0166667	0.0196667	0.0143333	0.00133333	0.00333333	0.00533333	-0.00166667	0.0203333	0.0133333	0.0153333	0.00333333	0.00433333	-0.00566667	-0.000666667	0.00633333	0.00133333	0.00433333	0.0173333	0.00533333	0.00733333	0.00133333	-0.00166667	0.00833333	0.0143333	0.0143333	0.0123333	0.0193333	0.000333333	0.00533333	-0.00466667	-0.00666667	-0.00266667	0.0103333	0.00633333	0.00533333	0.0153333	0.00933333	0.00433333	-0.00666667
03:14:16	0.00133333	0.00233333	0.0183333	0.0223333	-0.00766667	-0.00466667	0.0183333	0.00433333	0.00933333	0.0223333	0.0153333	0.0183333	0.0143333	0.00133333	0.00333333	0.00533333	-0.00166667	0.0203333	0.0133333	0.0153333	0.00433333	0.00433333	-0.00566667	-0.000666667	0.00633333	0.00633333	0.00533333	0.0173333	0.00533333	0.00733333	0.00133333	-0.00366667	0.00933333	0.0163333	0.0173333	0.0153333	0.0213333	0.00233333	0.00333333	-0.00466667	-0.00766667	-0.00266667	0.0123333	0.00733333	0.00833333	0.0273333	0.0103333	0.00333333	-0.00466667
03:29:16	0.00133333	0.00333333	0.0196667	0.0236667	-0.00666667	-0.00366667	0.0266667	0.00766667	0.0103333	0.0233333	0.0166667	0.0196667	0.0153333	0.00433333	0.00433333	0.00633333	0.000333333	0.0213333	0.0133333	0.0163333	0.00533333	0.00533333	-0.00466667	0.00133333	0.00733333	0.00633333	0.00633333	0.0183333	0.00633333	0.00833333	0.00233333	-0.00166667	0.00833333	0.0183333	0.0193333	0.0173333	0.0223333	0.00233333	0.00733333	-0.00366667	-0.00666667	-0.00166667	0.0133333	0.00833333	0.0113333	0.0303333	0.0103333	0.00433333	-0.00566667
03:44:16	0.00133333	0.00333333	0.019	0.022	-0.00666667	-0.00466667	0.017	0.004	0.0103333	0.0223333	0.015	0.018	0.0143333	0.00133333	0.00333333	0.00633333	-0.000666667	0.0213333	0.0133333	0.0153333	0.00433333	0.00433333	-0.00466667	-0.000666667	0.00633333	0.00133333	0.00533333	0.0173333	0.00533333	0.00733333	0.00133333	-0.00166667	0.00733333	0.0153333	0.0183333	0.0173333	0.0243333	0.000333333	0.00333333	-0.00466667	-0.00266667	-0.00266667	0.00933333	0.00633333	0.0113333	0.0343333	0.00933333	0.00433333	-0.00666667
03:59:16	0.002	0.003	0.0176667	0.0206667	-0.006	-0.004	0.0206667	0.00366667	0.01	0.023	0.0136667	0.0166667	0.015	0.003	0.004	0.006	0	0.022	0.014	0.016	0.005	0.005	-0.004	0	0.007	0.007	0.005	0.018	0.006	0.008	0.002	-0.002	0.008	0.011	0.016	0.018	0.028	0.008	0.005	-0.003	0.006	-0.002	0.01	0.006	0.012	0.04	0.01	0.005	-0.004
04:14:16	0.002	0.003	0.0176667	0.0226667	-0.006	-0.004	0.0156667	0.00366667	0.011	0.023	0.0146667	0.0176667	0.015	0.003	0.004	0.006	0	0.022	0.014	0.016	0.005	0.005	-0.004	0.001	0.007	0.004	0.006	0.018	0.006	0.008	0.002	-0.002	0.007	0.011	0.014	0.016	0.028	0.002	0.003	-0.004	-0.002	-0.002	0.01	0.006	0.011	0.029	0.011	0.005	-0.005
04:29:16	0.00166667	0.00266667	0.0206667	0.0246667	-0.00633333	-0.00433333	0.0226667	0.00766667	0.0106667	0.0226667	0.0166667	0.0206667	0.0146667	0.00266667	0.00366667	0.00666667	-0.000333333	0.0216667	0.0136667	0.0156667	0.00466667	0.00466667	-0.00433333	0.000666667	0.00666667	0.00766667	0.00566667	0.0176667	0.00566667	0.00766667	0.00266667	-0.00133333	0.00666667	0.00966667	0.0126667	0.0146667	0.0276667	0.00366667	0.00466667	-0.00333333	-0.00233333	-0.00233333	0.00966667	0.00566667	0.0106667	0.0206667	0.0106667	0.00466667	-0.00333333
04:44:16	0.002	0.003	0.0196667	0.0236667	-0.006	-0.004	0.0226667	0.00766667	0.011	0.023	0.0156667	0.0196667	0.016	0.003	0.004	0.007	0	0.022	0.014	0.016	0.005	0.005	-0.004	0.001	0.008	0.01	0.005	0.018	0.007	0.009	0.003	-0.002	0.007	0.011	0.012	0.014	0.024	0.004	0.004	-0.003	0.001	-0.002	0.01	0.007	0.01	0.01	0.011	0.006	-0.004
04:59:16	0.00166667	0.00266667	0.02	0.024	-0.00633333	-0.00433333	0.013	0.007	0.0106667	0.0226667	0.016	0.02	0.0156667	0.00366667	0.00466667	0.00666667	0.000666667	0.0226667	0.0136667	0.0166667	0.00466667	0.00566667	-0.00433333	0.000666667	0.00866667	0.00366667	0.00666667	0.0176667	0.00666667	0.00866667	0.00166667	-0.00133333	0.00666667	0.0106667	0.0126667	0.0136667	0.0286667	0.0146667	0.00366667	-0.00333333	-0.00633333	-0.00233333	0.00966667	0.00666667	0.00966667	0.00966667	0.0146667	0.00766667	-0.00433333
05:14:16	0.00233333	0.00433333	0.0196667	0.0236667	-0.00566667	-0.00266667	0.0146667	0.00566667	0.0113333	0.0233333	0.0156667	0.0196667	0.0163333	0.00333333	0.00533333	0.00733333	0.00133333	0.0233333	0.0143333	0.0173333	0.00533333	0.00533333	-0.00366667	0.00133333	0.00833333	0.00533333	0.00533333	0.0183333	0.00733333	0.00933333	0.00433333	-0.00166667	0.00733333	0.0113333	0.0133333	0.0143333	0.0223333	0.0143333	0.00533333	-0.00266667	-0.00566667	-0.00166667	0.0103333	0.00633333	0.0103333	0.0113333	0.0163333	0.00633333	-0.00366667
05:29:16	0.003	0.004	0.0206667	0.0246667	-0.006	-0.003	0.0236667	0.00666667	0.011	0.023	0.0176667	0.0206667	0.016	0.004	0.005	0.007	0.001	0.023	0.014	0.017	0.005	0.006	-0.004	0.001	0.009	0.01	0.005	0.019	0.007	0.009	0.003	0.001	0.006	0.01	0.012	0.012	0.026	0.011	0.005	-0.003	-0.006	-0.001	0.01	0.006	0.008	0.011	0.012	0.008	-0.003
05:44:16	0.002	0.004	0.0206667	0.0256667	-0.006	-0.003	0.0166667	0.00766667	0.011	0.024	0.0176667	0.0206667	0.016	0.003	0.005	0.008	0.001	0.023	0.015	0.017	0.006	0.006	-0.003	0.001	0.008	0.012	0.006	0.019	0.007	0.009	0.003	-0.001	0.006	0.011	0.013	0.012	0.025	0.011	0.005	-0.003	0.002	-0.001	0.01	0.007	0.007	0.011	0.012	0.007	-0.003
05:59:16	0.00266667	0.00366667	0.0216667	0.0256667	-0.00533333	-0.00333333	0.0176667	0.0126667	0.0106667	0.0236667	0.0176667	0.0206667	0.0166667	0.00366667	0.00466667	0.00766667	0.000666667	0.0226667	0.0146667	0.0166667	0.00566667	0.00566667	-0.00333333	0.00166667	0.00866667	0.00266667	0.00566667	0.0186667	0.00766667	0.00866667	0.00366667	-0.00133333	0.00666667	0.0116667	0.0136667	0.0136667	0.0306667	0.0166667	0.00566667	-0.00233333	0.00166667	-0.00133333	0.0106667	0.00666667	0.00766667	0.0116667	0.0126667	0.00866667	0.000666667
06:14:16	0.003	0.004	0.022	0.026	-0.005	-0.003	0.023	0.012	0.011	0.024	0.018	0.021	0.017	0.004	0.006	0.008	0.001	0.023	0.015	0.017	0.006	0.006	-0.003	0.002	0.01	0.015	0.008	0.021	0.008	0.01	0.003	0	0.008	0.015	0.018	0.017	0.027	0.009	0.013	-0.002	0	0	0.014	0.01	0.012	0.015	0.012	0.006	-0.003
06:29:16	0.003	0.004	0.022	0.026	-0.005	-0.002	0.028	0.009	0.011	0.024	0.018	0.022	0.017	0.004	0.006	0.008	0.002	0.023	0.015	0.017	0.006	0.006	-0.003	0.004	0.012	0.016	0.012	0.024	0.008	0.01	0.004	0	0.009	0.018	0.023	0.021	0.025	0.012	0.005	-0.002	-0.005	0.001	0.017	0.014	0.016	0.019	0.015	0.009	-0.002
06:44:16	0.00333333	0.00533333	0.0216667	0.0266667	-0.00466667	-0.00166667	0.0306667	0.00866667	0.0123333	0.0243333	0.0176667	0.0216667	0.0183333	0.00433333	0.00633333	0.00833333	0.00233333	0.0243333	0.0153333	0.0183333	0.00633333	0.00733333	-0.00266667	0.00433333	0.0113333	0.0183333	0.0133333	0.0253333	0.00833333	0.0103333	0.00433333	0.00133333	0.00933333	0.0203333	0.0263333	0.0233333	0.0323333	0.0153333	0.00633333	-0.000666667	-0.000666667	0.00133333	0.0193333	0.0153333	0.0193333	0.0213333	0.0143333	0.00933333	-0.00166667
06:59:16	0.00366667	0.00566667	0.023	0.027	-0.00433333	-0.00133333	0.032	0.009	0.0126667	0.0246667	0.018	0.022	0.0186667	0.00466667	0.00766667	0.00866667	0.00266667	0.0246667	0.0156667	0.0186667	0.00666667	0.00766667	-0.00133333	0.00366667	0.0116667	0.0156667	0.0136667	0.0246667	0.00866667	0.0106667	0.00466667	0.00166667	0.00966667	0.0226667	0.0286667	0.0266667	0.0296667	0.0146667	0.00666667	-0.000333333	-0.00133333	0.00166667	0.0196667	0.0206667	0.0216667	0.0226667	0.0136667	0.0106667	0.000666667
07:14:16	0.004	0.005	0.023	0.027	-0.005	-0.002	0.025	0.013	0.012	0.025	0.019	0.022	0.018	0.005	0.007	0.009	0.003	0.025	0.016	0.018	0.006	0.007	-0.002	0.003	0.011	0.014	0.013	0.023	0.009	0.011	0.005	0.001	0.009	0.022	0.03	0.027	0.032	0.013	0.006	0	-0.002	0.002	0.02	0.018	0.023	0.024	0.014	0.009	0
07:29:16	0.00366667	0.00466667	0.023	0.028	-0.00433333	-0.00233333	0.028	0.014	0.0116667	0.0246667	0.019	0.022	0.0176667	0.00466667	0.00666667	0.00866667	0.00266667	0.0246667	0.0156667	0.0186667	0.00666667	0.00766667	-0.00233333	0.00366667	0.0116667	0.0216667	0.0146667	0.0256667	0.00866667	0.0106667	0.00466667	0.00166667	0.00966667	0.0226667	0.0316667	0.0296667	0.0336667	0.0136667	0.00666667	-0.000333333	0.000666667	0.00266667	0.0206667	0.0236667	0.0256667	0.0256667	0.0156667	0.0106667	-0.000333333
07:44:16	0.004	0.006	0.023	0.028	-0.004	-0.001	0.022	0.011	0.012	0.025	0.019	0.022	0.019	0.005	0.007	0.01	0.005	0.024	0.016	0.019	0.006	0.008	-0.001	0.004	0.014	0.015	0.016	0.026	0.009	0.011	0.005	0.002	0.011	0.025	0.034	0.032	0.035	0.015	0.007	-0.001	-0.003	0.003	0.022	0.02	0.028	0.028	0.016	0.012	0
07:59:16	0.004	0.006	0.024	0.029	-0.004	-0.001	0.033	0.012	0.012	0.025	0.02	0.023	0.019	0.007	0.008	0.01	0.006	0.025	0.016	0.019	0.007	0.008	-0.001	0.005	0.016	0.012	0.015	0.025	0.01	0.011	0.006	0.002	0.01	0.026	0.037	0.034	0.037	0.016	0.007	0	-0.002	0.003	0.023	0.021	0.03	0.029	0.015	0.011	0.001
08:14:16	0.00533333	0.00733333	0.024	0.029	-0.00366667	-0.000666667	0.03	0.012	0.0133333	0.0253333	0.02	0.023	0.0203333	0.00633333	0.00833333	0.0103333	0.0213333	0.0263333	0.0173333	0.0193333	0.00733333	0.00933333	0.000333333	0.00433333	0.0153333	0.0103333	0.0173333	0.0263333	0.0103333	0.0123333	0.00633333	0.00333333	0.0103333	0.0263333	0.0383333	0.0353333	0.0383333	0.0163333	0.00933333	0.00133333	0.00133333	0.00433333	0.0243333	0.0243333	0.0323333	0.0313333	0.0163333	0.0103333	0.00133333
08:29:16	0.00566667	0.00766667	0.025	0.03	-0.00233333	0.000666667	0.025	0.019	0.0136667	0.0266667	0.02	0.023	0.0206667	0.00666667	0.00866667	0.0116667	0.00466667	0.0276667	0.0176667	0.0196667	0.00766667	0.00966667	-0.000333333	0.00666667	0.0206667	0.0306667	0.0206667	0.0306667	0.0126667	0.0126667	0.00666667	0.00366667	0.0156667	0.0296667	0.0406667	0.0386667	0.0416667	0.0206667	0.0116667	0.00166667	0.0116667	0.00866667	0.0266667	0.0296667	0.0356667	0.0346667	0.0226667	0.0106667	0.00266667
08:44:16	0.005	0.007	0.0253333	0.0303333	-0.003	0	0.0293333	0.0143333	0.013	0.026	0.0203333	0.0243333	0.021	0.007	0.008	0.014	0.004	0.028	0.017	0.02	0.007	0.009	0	0.007	0.023	0.036	0.023	0.035	0.015	0.012	0.007	0.004	0.018	0.032	0.044	0.042	0.045	0.024	0.012	0.002	-0.001	0.012	0.03	0.029	0.039	0.037	0.027	0.011	0.003
08:59:16	0.00633333	0.00833333	0.0256667	0.0306667	-0.00166667	0.00133333	0.0236667	0.0236667	0.0143333	0.0263333	0.0206667	0.0236667	0.0213333	0.00933333	0.00933333	0.0113333	0.00533333	0.0283333	0.0183333	0.0203333	0.00733333	0.0103333	0.00133333	0.00733333	0.0263333	0.0283333	0.0273333	0.0383333	0.0153333	0.0133333	0.00733333	0.00433333	0.0203333	0.0353333	0.0483333	0.0453333	0.0483333	0.0273333	0.00933333	0.00233333	-0.000666667	0.0143333	0.0333333	0.0343333	0.0423333	0.0403333	0.0303333	0.0113333	0.00433333
09:14:16	0.00633333	0.00833333	0.0263333	0.0313333	-0.00166667	0.00133333	0.0323333	0.0183333	0.0143333	0.0273333	0.0213333	0.0243333	0.0223333	0.00833333	0.0103333	0.0123333	0.00633333	0.0263333	0.0183333	0.0213333	0.00833333	0.0103333	0.00133333	0.00833333	0.0303333	0.0383333	0.0293333	0.0403333	0.0143333	0.0133333	0.00833333	0.00533333	0.0213333	0.0383333	0.0543333	0.0483333	0.0503333	0.0303333	0.00933333	0.00333333	0.000333333	0.0153333	0.0353333	0.0393333	0.0463333	0.0423333	0.0323333	0.0123333	0.00533333
09:29:16	0.008	0.01	0.0276667	0.0326667	0	0.003	0.0316667	0.0176667	0.016	0.028	0.0226667	0.0256667	0.024	0.01	0.011	0.013	0.006	0.028	0.019	0.022	0.009	0.012	0.003	0.01	0.034	0.035	0.035	0.043	0.016	0.015	0.009	0.007	0.023	0.041	0.058	0.051	0.053	0.033	0.01	0.004	0.002	0.017	0.038	0.038	0.049	0.045	0.035	0.014	0.006
09:44:16	0.00733333	0.00933333	0.0283333	0.0323333	-0.000666667	0.00233333	0.0263333	0.0243333	0.0153333	0.0283333	0.0223333	0.0263333	0.0233333	0.00933333	0.0113333	0.0133333	0.00633333	0.0293333	0.0183333	0.0223333	0.00833333	0.0113333	0.00333333	0.0103333	0.0293333	0.0343333	0.0353333	0.0463333	0.0183333	0.0153333	0.00933333	0.00633333	0.0253333	0.0433333	0.0553333	0.0533333	0.0553333	0.0363333	0.0103333	0.00433333	0.00933333	0.0193333	0.0413333	0.0463333	0.0513333	0.0473333	0.0383333	0.0143333	0.00733333
09:59:16	0.00866667	0.0106667	0.0296667	0.0336667	0.000666667	0.00366667	0.0266667	0.0206667	0.0156667	0.0286667	0.0236667	0.0266667	0.0246667	0.0106667	0.0116667	0.0136667	0.00666667	0.0286667	0.0186667	0.0226667	0.00966667	0.0126667	0.00366667	0.00966667	0.0366667	0.0416667	0.0376667	0.0476667	0.0176667	0.0156667	0.00966667	0.00766667	0.0266667	0.0466667	0.0576667	0.0566667	0.0576667	0.0386667	0.0116667	0.00566667	0.0106667	0.0216667	0.0436667	0.0476667	0.0546667	0.0496667	0.0396667	0.0146667	0.00566667
10:14:16	0.00933333	0.0103333	0.0296667	0.0346667	0.000333333	0.00333333	0.0316667	0.0246667	0.0163333	0.0293333	0.0236667	0.0266667	0.0253333	0.0103333	0.0123333	0.0133333	0.00733333	0.0383333	0.0193333	0.0223333	0.00933333	0.0123333	0.00433333	0.00933333	0.0363333	0.0463333	0.0423333	0.0503333	0.0163333	0.0163333	0.0103333	0.00833333	0.0263333	0.0473333	0.0593333	0.0583333	0.0603333	0.0403333	0.0123333	0.00633333	0.0143333	0.0223333	0.0453333	0.0593333	0.0563333	0.0513333	0.0413333	0.0153333	0.00733333
10:29:16	0.0106667	0.0116667	0.031	0.036	0.00166667	0.00466667	0.029	0.027	0.0176667	0.0296667	0.025	0.028	0.0256667	0.0116667	0.0126667	0.0146667	0.00866667	0.0306667	0.0206667	0.0236667	0.0106667	0.0146667	0.00466667	0.0106667	0.0336667	0.0476667	0.0426667	0.0506667	0.0166667	0.0166667	0.0116667	0.00966667	0.0266667	0.0496667	0.0616667	0.0606667	0.0616667	0.0416667	0.0126667	0.00766667	0.00466667	0.0226667	0.0476667	0.0496667	0.0586667	0.0536667	0.0416667	0.0166667	0.00966667
10:44:16	0.0103333	0.0123333	0.0316667	0.0366667	0.00233333	0.00533333	0.0276667	0.0246667	0.0173333	0.0303333	0.0256667	0.0276667	0.0263333	0.0113333	0.0133333	0.0153333	0.00833333	0.0303333	0.0203333	0.0243333	0.0103333	0.0143333	0.00633333	0.0113333	0.0283333	0.0433333	0.0413333	0.0533333	0.0183333	0.0173333	0.0123333	0.0103333	0.0273333	0.0513333	0.0643333	0.0623333	0.0643333	0.0443333	0.0133333	0.00933333	0.0103333	0.0233333	0.0493333	0.0523333	0.0603333	0.0553333	0.0433333	0.0173333	0.0113333
10:59:16	0.0113333	0.0133333	0.0326667	0.0376667	0.00233333	0.00633333	0.0326667	0.0296667	0.0183333	0.0313333	0.0256667	0.0286667	0.0273333	0.0123333	0.0143333	0.0153333	0.00933333	0.0353333	0.0203333	0.0233333	0.0103333	0.0153333	0.00633333	0.0143333	0.0373333	0.0543333	0.0483333	0.0553333	0.0183333	0.0183333	0.0123333	0.0103333	0.0283333	0.0533333	0.0663333	0.0643333	0.0663333	0.0463333	0.0133333	0.00933333	0.00733333	0.0253333	0.0513333	0.0593333	0.0643333	0.0573333	0.0453333	0.0183333	0.0103333
11:14:16	0.0126667	0.0146667	0.0323333	0.0383333	0.00366667	0.00766667	0.0413333	0.0213333	0.0196667	0.0326667	0.0263333	0.0293333	0.0286667	0.0146667	0.0156667	0.0166667	0.0106667	0.0336667	0.0216667	0.0246667	0.0116667	0.0166667	0.00766667	0.0126667	0.0416667	0.0526667	0.0566667	0.0576667	0.0186667	0.0196667	0.0136667	0.0126667	0.0296667	0.0556667	0.0686667	0.0676667	0.0686667	0.0486667	0.0146667	0.0116667	0.0236667	0.0266667	0.0546667	0.0636667	0.0686667	0.0596667	0.0466667	0.0196667	0.0106667
11:29:16	0.014	0.016	0.035	0.04	0.005	0.008	0.039	0.024	0.021	0.033	0.028	0.031	0.03	0.014	0.017	0.017	0.011	0.034	0.022	0.026	0.012	0.018	0.009	0.014	0.037	0.056	0.056	0.059	0.02	0.021	0.015	0.013	0.029	0.058	0.072	0.071	0.071	0.051	0.016	0.013	0.01	0.027	0.057	0.063	0.069	0.062	0.048	0.021	0.017
11:44:16	0.0153333	0.0163333	0.0356667	0.0406667	0.00533333	0.00933333	0.0246667	0.0386667	0.0203333	0.0333333	0.0286667	0.0306667	0.0303333	0.0143333	0.0173333	0.0173333	0.0113333	0.0343333	0.0223333	0.0253333	0.0123333	0.0183333	0.00933333	0.0153333	0.0363333	0.0543333	0.0543333	0.0603333	0.0203333	0.0213333	0.0163333	0.0143333	0.0293333	0.0593333	0.0733333	0.0713333	0.0723333	0.0523333	0.0163333	0.0133333	0.0103333	0.0273333	0.0583333	0.0663333	0.0713333	0.0633333	0.0483333	0.0213333	0.0133333
11:59:16	0.0173333	0.0183333	0.037	0.043	0.00733333	0.0103333	0.035	0.031	0.0223333	0.0353333	0.03	0.032	0.0333333	0.0173333	0.0193333	0.0193333	0.0193333	0.0373333	0.0243333	0.0273333	0.0133333	0.0203333	0.0113333	0.0173333	0.0373333	0.0493333	0.0543333	0.0643333	0.0233333	0.0233333	0.0183333	0.0163333	0.0323333	0.0623333	0.0773333	0.0753333	0.0763333	0.0563333	0.0193333	0.0163333	0.0123333	0.0303333	0.0613333	0.0663333	0.0743333	0.0673333	0.0513333	0.0233333	0.0163333
12:14:16	0.018	0.019	0.0393333	0.0453333	0.008	0.012	0.0413333	0.0303333	0.023	0.036	0.0313333	0.0333333	0.034	0.018	0.02	0.02	0.013	0.037	0.024	0.027	0.014	0.021	0.012	0.018	0.037	0.061	0.06	0.065	0.023	0.024	0.019	0.018	0.033	0.064	0.08	0.077	0.078	0.058	0.019	0.017	0.02	0.032	0.063	0.068	0.076	0.069	0.052	0.024	0.017
12:29:16	0.019	0.02	0.0396667	0.0456667	0.009	0.013	0.0446667	0.0306667	0.024	0.037	0.0316667	0.0336667	0.035	0.019	0.021	0.021	0.014	0.039	0.025	0.028	0.014	0.022	0.013	0.018	0.036	0.054	0.06	0.067	0.024	0.025	0.021	0.019	0.033	0.067	0.082	0.08	0.079	0.06	0.021	0.019	0.016	0.032	0.066	0.08	0.081	0.07	0.053	0.025	0.021
12:44:16	0.0203333	0.0223333	0.0416667	0.0476667	0.0113333	0.0153333	0.0376667	0.0356667	0.0253333	0.0383333	0.0326667	0.0356667	0.0373333	0.0203333	0.0223333	0.0253333	0.0153333	0.0403333	0.0263333	0.0293333	0.0153333	0.0233333	0.0153333	0.0213333	0.0353333	0.0573333	0.0613333	0.0693333	0.0253333	0.0263333	0.0223333	0.0213333	0.0343333	0.0683333	0.0843333	0.0823333	0.0813333	0.0623333	0.0223333	0.0213333	0.0183333	0.0333333	0.0683333	0.0833333	0.0813333	0.0723333	0.0543333	0.0273333	0.0223333
12:59:16	0.0223333	0.0233333	0.0443333	0.0503333	0.0123333	0.0163333	0.0343333	0.0363333	0.0263333	0.0393333	0.0343333	0.0373333	0.0393333	0.0213333	0.0243333	0.0233333	0.0153333	0.0413333	0.0263333	0.0293333	0.0163333	0.0243333	0.0163333	0.0223333	0.0403333	0.0643333	0.0603333	0.0723333	0.0283333	0.0283333	0.0233333	0.0243333	0.0363333	0.0713333	0.0873333	0.0863333	0.0843333	0.0643333	0.0233333	0.0223333	0.0253333	0.0353333	0.0713333	0.0783333	0.0853333	0.0743333	0.0553333	0.0283333	0.0283333
13:14:16	0.023	0.025	0.046	0.052	0.013	0.017	0.03	0.043	0.027	0.04	0.036	0.038	0.04	0.023	0.025	0.024	0.016	0.042	0.027	0.03	0.016	0.026	0.018	0.023	0.041	0.065	0.065	0.074	0.029	0.029	0.025	0.024	0.039	0.074	0.09	0.088	0.087	0.067	0.025	0.024	0.021	0.038	0.074	0.081	0.089	0.076	0.057	0.029	0.029
13:29:16	0.0256667	0.0276667	0.0486667	0.0546667	0.0156667	0.0196667	0.0466667	0.0426667	0.0296667	0.0426667	0.0376667	0.0396667	0.0426667	0.0246667	0.0276667	0.0256667	0.0176667	0.0456667	0.0286667	0.0316667	0.0176667	0.0286667	0.0206667	0.0256667	0.0446667	0.0636667	0.0656667	0.0766667	0.0306667	0.0316667	0.0276667	0.0276667	0.0406667	0.0776667	0.0936667	0.0916667	0.0896667	0.0696667	0.0266667	0.0276667	0.0236667	0.0406667	0.0786667	0.0816667	0.0956667	0.0786667	0.0596667	0.0316667	0.0346667
13:44:16	0.0276667	0.0296667	0.0503333	0.0573333	0.0176667	0.0216667	0.0453333	0.0433333	0.0306667	0.0436667	0.0393333	0.0413333	0.0456667	0.0266667	0.0286667	0.0266667	0.0186667	0.0466667	0.0286667	0.0326667	0.0186667	0.0306667	0.0226667	0.0336667	0.0476667	0.0616667	0.0666667	0.0786667	0.0316667	0.0326667	0.0296667	0.0296667	0.0416667	0.0796667	0.0966667	0.0946667	0.0916667	0.0726667	0.0286667	0.0296667	0.0336667	0.0426667	0.0836667	0.0866667	0.0986667	0.0816667	0.0606667	0.0336667	0.0316667
13:59:16	0.0293333	0.0313333	0.0533333	0.0593333	0.0193333	0.0233333	0.0413333	0.0613333	0.0323333	0.0453333	0.0403333	0.0423333	0.0473333	0.0273333	0.0303333	0.0283333	0.0203333	0.0483333	0.0293333	0.0333333	0.0193333	0.0313333	0.0233333	0.0303333	0.0463333	0.0693333	0.0693333	0.0813333	0.0343333	0.0343333	0.0313333	0.0323333	0.0443333	0.0823333	0.0993333	0.0963333	0.0943333	0.0743333	0.0303333	0.0313333	0.0363333	0.0443333	0.0823333	0.0873333	0.0963333	0.0833333	0.0613333	0.0343333	0.0393333
14:14:16	0.0316667	0.0336667	0.0553333	0.0623333	0.0206667	0.0256667	0.0413333	0.0483333	0.0336667	0.0476667	0.0423333	0.0443333	0.0506667	0.0306667	0.0326667	0.0306667	0.0216667	0.0506667	0.0306667	0.0346667	0.0206667	0.0336667	0.0256667	0.0336667	0.0466667	0.0646667	0.0716667	0.0846667	0.0366667	0.0366667	0.0336667	0.0346667	0.0476667	0.0866667	0.102667	0.100667	0.0976667	0.0786667	0.0326667	0.0346667	0.0346667	0.0476667	0.0876667	0.0986667	0.100667	0.0866667	0.0636667	0.0366667	0.0406667
14:29:16	0.0336667	0.0356667	0.0583333	0.0653333	0.0236667	0.0276667	0.0433333	0.0523333	0.0356667	0.0496667	0.0443333	0.0463333	0.0526667	0.0316667	0.0346667	0.0316667	0.0226667	0.0526667	0.0316667	0.0356667	0.0216667	0.0366667	0.0286667	0.0346667	0.0506667	0.0626667	0.0746667	0.0876667	0.0386667	0.0386667	0.0366667	0.0376667	0.0496667	0.0906667	0.106667	0.103667	0.101667	0.0816667	0.0346667	0.0386667	0.0386667	0.0516667	0.0906667	0.0906667	0.105667	0.0886667	0.0656667	0.0386667	0.0466667
14:44:16	0.037	0.039	0.0616667	0.0686667	0.026	0.031	0.0526667	0.0526667	0.038	0.051	0.0466667	0.0486667	0.056	0.036	0.037	0.034	0.025	0.055	0.033	0.037	0.023	0.039	0.031	0.038	0.053	0.068	0.078	0.091	0.041	0.041	0.039	0.042	0.056	0.094	0.11	0.107	0.105	0.085	0.037	0.041	0.041	0.055	0.094	0.097	0.107	0.091	0.068	0.04	0.048
14:59:16	0.039	0.042	0.0646667	0.0716667	0.028	0.033	0.0496667	0.0546667	0.04	0.054	0.0496667	0.0516667	0.059	0.038	0.039	0.036	0.026	0.057	0.034	0.038	0.025	0.041	0.033	0.044	0.057	0.07	0.081	0.094	0.043	0.044	0.042	0.045	0.059	0.097	0.114	0.11	0.108	0.088	0.039	0.044	0.045	0.058	0.097	0.104	0.109	0.094	0.069	0.042	0.054
15:14:16	0.042	0.045	0.068	0.075	0.031	0.036	0.052	0.056	0.042	0.056	0.052	0.054	0.062	0.04	0.042	0.038	0.028	0.06	0.035	0.04	0.025	0.043	0.036	0.054	0.063	0.071	0.085	0.098	0.048	0.046	0.045	0.053	0.064	0.102	0.118	0.114	0.112	0.093	0.041	0.048	0.055	0.063	0.102	0.099	0.113	0.097	0.072	0.044	0.069
15:29:16	0.045	0.048	0.0713333	0.0803333	0.033	0.039	0.0603333	0.0633333	0.044	0.059	0.0553333	0.0573333	0.066	0.044	0.045	0.039	0.03	0.062	0.037	0.041	0.026	0.046	0.038	0.054	0.066	0.073	0.088	0.101	0.05	0.049	0.048	0.055	0.066	0.106	0.122	0.117	0.116	0.096	0.044	0.052	0.051	0.067	0.105	0.101	0.114	0.099	0.074	0.046	0.067
15:44:16	0.0483333	0.0523333	0.0736667	0.0836667	0.0363333	0.0423333	0.0646667	0.0616667	0.0473333	0.0613333	0.0576667	0.0596667	0.0693333	0.0463333	0.0493333	0.0423333	0.0323333	0.0653333	0.0383333	0.0423333	0.0273333	0.0483333	0.0423333	0.0543333	0.0683333	0.0723333	0.0923333	0.105333	0.0523333	0.0523333	0.0513333	0.0683333	0.0763333	0.109333	0.126333	0.120333	0.119333	0.100333	0.0473333	0.0553333	0.0673333	0.0713333	0.109333	0.107333	0.123333	0.102333	0.0763333	0.0573333	0.0673333
15:59:16	0.0516667	0.0556667	0.0763333	0.0883333	0.0406667	0.0466667	0.0663333	0.0663333	0.0506667	0.0646667	0.0603333	0.0633333	0.0736667	0.0506667	0.0516667	0.0446667	0.0346667	0.0686667	0.0396667	0.0436667	0.0296667	0.0516667	0.0456667	0.0556667	0.0656667	0.0786667	0.0956667	0.108667	0.0556667	0.0566667	0.0546667	0.0676667	0.0746667	0.112667	0.130667	0.123667	0.123667	0.103667	0.0496667	0.0596667	0.0666667	0.0756667	0.112667	0.110667	0.124667	0.104667	0.0786667	0.0556667	0.0706667
16:14:16	0.056	0.059	0.0796667	0.0926667	0.044	0.05	0.0746667	0.0746667	0.054	0.068	0.0636667	0.0666667	0.079	0.053	0.056	0.047	0.037	0.072	0.042	0.046	0.031	0.055	0.049	0.073	0.073	0.081	0.1	0.112	0.059	0.06	0.058	0.074	0.082	0.118	0.135	0.128	0.127	0.108	0.053	0.062	0.073	0.082	0.116	0.115	0.125	0.107	0.08	0.06	0.075
16:29:16	0.0596667	0.0626667	0.0833333	0.0963333	0.0466667	0.0536667	0.0743333	0.0783333	0.0566667	0.0706667	0.0673333	0.0703333	0.0816667	0.0626667	0.0596667	0.0496667	0.0386667	0.0736667	0.0426667	0.0466667	0.0316667	0.0576667	0.0536667	0.0796667	0.0836667	0.0886667	0.104667	0.115667	0.0626667	0.0626667	0.0606667	0.0746667	0.0886667	0.121667	0.139667	0.131667	0.130667	0.111667	0.0556667	0.0646667	0.0796667	0.0896667	0.119667	0.125667	0.127667	0.109667	0.0826667	0.0636667	0.0776667
16:44:16	0.063	0.067	0.087	0.1	0.051	0.058	0.071	0.088	0.06	0.074	0.071	0.074	0.086	0.067	0.063	0.052	0.042	0.078	0.044	0.049	0.033	0.061	0.057	0.082	0.084	0.089	0.109	0.12	0.067	0.067	0.064	0.083	0.093	0.126	0.144	0.137	0.135	0.116	0.059	0.068	0.082	0.094	0.124	0.123	0.131	0.112	0.086	0.062	0.082
16:59:16	0.067	0.071	0.089	0.104	0.055	0.063	0.078	0.087	0.063	0.078	0.074	0.078	0.091	0.072	0.068	0.055	0.044	0.081	0.046	0.05	0.035	0.064	0.062	0.09	0.088	0.092	0.113	0.123	0.07	0.07	0.067	0.087	0.101	0.131	0.148	0.139	0.139	0.12	0.062	0.071	0.086	0.096	0.127	0.127	0.134	0.114	0.088	0.062	0.086
17:14:16	0.072	0.075	0.0916667	0.109667	0.06	0.067	0.0896667	0.0906667	0.067	0.081	0.0776667	0.0816667	0.095	0.087	0.072	0.058	0.046	0.084	0.047	0.052	0.037	0.067	0.062	0.094	0.094	0.093	0.117	0.127	0.074	0.075	0.07	0.086	0.108	0.135	0.153	0.142	0.142	0.123	0.066	0.074	0.093	0.106	0.13	0.124	0.136	0.117	0.089	0.062	0.089
17:29:16	0.075	0.079	0.095	0.117	0.065	0.073	0.099	0.096	0.07	0.085	0.082	0.086	0.099	0.092	0.078	0.06	0.049	0.087	0.049	0.053	0.038	0.07	0.064	0.081	0.095	0.094	0.121	0.132	0.079	0.079	0.073	0.103	0.111	0.139	0.158	0.145	0.146	0.128	0.069	0.077	0.099	0.107	0.135	0.147	0.14	0.12	0.101	0.064	0.092
17:44:16	0.0803333	0.0833333	0.098	0.118	0.0683333	0.0763333	0.091	0.102	0.0743333	0.0893333	0.086	0.09	0.103333	0.0863333	0.0813333	0.0633333	0.0523333	0.0903333	0.0513333	0.0553333	0.0403333	0.0743333	0.0673333	0.0763333	0.0953333	0.0993333	0.126333	0.136333	0.0833333	0.0833333	0.0763333	0.103333	0.113333	0.145333	0.162333	0.150333	0.150333	0.132333	0.0733333	0.0823333	0.102333	0.111333	0.139333	0.146333	0.144333	0.122333	0.104333	0.0673333	0.0953333
17:59:16	0.0833333	0.0883333	0.101333	0.121333	0.0723333	0.0813333	0.0933333	0.103333	0.0783333	0.0923333	0.0903333	0.0943333	0.107333	0.0973333	0.0853333	0.0663333	0.0543333	0.0943333	0.0533333	0.0563333	0.0413333	0.0793333	0.0733333	0.0953333	0.0983333	0.103333	0.130333	0.140333	0.0873333	0.0883333	0.0793333	0.110333	0.122333	0.149333	0.167333	0.153333	0.154333	0.136333	0.0763333	0.0823333	0.101333	0.120333	0.141333	0.153333	0.148333	0.125333	0.102333	0.0683333	0.0993333
18:14:16	0.0876667	0.0916667	0.103667	0.126667	0.0766667	0.0866667	0.100667	0.108667	0.0816667	0.0966667	0.0956667	0.0986667	0.111667	0.103667	0.0936667	0.0696667	0.0576667	0.0976667	0.0546667	0.0586667	0.0436667	0.0826667	0.0786667	0.111667	0.104667	0.106667	0.134667	0.144667	0.0906667	0.0926667	0.0816667	0.109667	0.124667	0.152667	0.171667	0.157667	0.158667	0.139667	0.0806667	0.0846667	0.104667	0.121667	0.144667	0.149667	0.151667	0.127667	0.104667	0.0696667	0.103667
18:29:16	0.092	0.097	0.105667	0.129667	0.082	0.092	0.103667	0.110667	0.087	0.101	0.0996667	0.103667	0.116	0.102	0.097	0.073	0.061	0.102	0.057	0.061	0.045	0.094	0.083	0.112	0.106	0.112	0.14	0.149	0.095	0.097	0.083	0.116	0.128	0.159	0.176	0.162	0.162	0.143	0.084	0.096	0.109	0.126	0.149	0.144	0.155	0.13	0.106	0.074	0.108
18:44:16	0.0963333	0.101333	0.109	0.136	0.0863333	0.0973333	0.116	0.118	0.0913333	0.105333	0.104	0.108	0.123333	0.108333	0.105333	0.0763333	0.0633333	0.106333	0.0583333	0.0633333	0.0473333	0.100333	0.0903333	0.120333	0.115333	0.117333	0.145333	0.154333	0.100333	0.102333	0.0853333	0.117333	0.132333	0.165333	0.181333	0.166333	0.166333	0.147333	0.0883333	0.0993333	0.115333	0.132333	0.153333	0.154333	0.160333	0.133333	0.107333	0.0763333	0.110333
18:59:16	0.0993333	0.105333	0.111	0.14	0.0913333	0.102333	0.117	0.12	0.0943333	0.108333	0.108	0.113	0.123333	0.114333	0.112333	0.0793333	0.0663333	0.108333	0.0603333	0.0653333	0.0493333	0.0983333	0.0793333	0.118333	0.112333	0.117333	0.147333	0.158333	0.103333	0.107333	0.0863333	0.118333	0.136333	0.166333	0.185333	0.168333	0.170333	0.151333	0.0923333	0.0983333	0.109333	0.140333	0.155333	0.159333	0.160333	0.136333	0.109333	0.0793333	0.114333
19:14:16	0.103333	0.109333	0.112333	0.141333	0.0953333	0.106333	0.120333	0.124333	0.0973333	0.112333	0.113333	0.118333	0.127333	0.121333	0.118333	0.0823333	0.0703333	0.112333	0.0623333	0.0663333	0.0513333	0.104333	0.0853333	0.118333	0.116333	0.121333	0.151333	0.161333	0.107333	0.112333	0.0893333	0.120333	0.140333	0.169333	0.189333	0.172333	0.173333	0.153333	0.0963333	0.102333	0.111333	0.140333	0.157333	0.162333	0.163333	0.138333	0.109333	0.0813333	0.116333
19:29:16	0.106333	0.112333	0.114333	0.143333	0.0993333	0.112333	0.129333	0.129333	0.101333	0.115333	0.117333	0.122333	0.131333	0.132333	0.121333	0.0853333	0.0733333	0.115333	0.0643333	0.0683333	0.0533333	0.107333	0.0833333	0.119333	0.119333	0.123333	0.155333	0.165333	0.111333	0.117333	0.0893333	0.120333	0.140333	0.174333	0.193333	0.175333	0.176333	0.157333	0.100333	0.105333	0.114333	0.145333	0.161333	0.164333	0.166333	0.141333	0.111333	0.0803333	0.120333
19:44:16	0.11	0.117	0.115333	0.146333	0.105	0.117	0.125333	0.129333	0.105	0.12	0.122333	0.126333	0.133	0.137	0.13	0.089	0.077	0.119	0.067	0.071	0.056	0.112	0.091	0.122	0.132	0.128	0.16	0.171	0.118	0.122	0.092	0.124	0.151	0.179	0.198	0.181	0.181	0.161	0.105	0.104	0.114	0.152	0.165	0.171	0.171	0.145	0.114	0.082	0.123
19:59:16	0.112	0.121	0.116	0.149	0.108	0.122	0.137	0.134	0.109	0.124	0.127	0.132	0.138	0.144	0.131	0.092	0.08	0.123	0.069	0.073	0.057	0.113	0.092	0.126	0.13	0.131	0.164	0.175	0.121	0.127	0.094	0.124	0.154	0.183	0.202	0.184	0.184	0.165	0.11	0.108	0.116	0.155	0.167	0.168	0.173	0.15	0.117	0.086	0.125
20:14:16	0.115333	0.123333	0.117	0.154	0.112333	0.126333	0.138	0.14	0.112333	0.128333	0.131	0.136	0.139333	0.144333	0.136333	0.0953333	0.0833333	0.126333	0.0713333	0.0753333	0.0593333	0.113333	0.0883333	0.116333	0.137333	0.135333	0.167333	0.178333	0.125333	0.132333	0.0953333	0.134333	0.155333	0.186333	0.206333	0.187333	0.187333	0.169333	0.114333	0.111333	0.123333	0.156333	0.170333	0.168333	0.175333	0.152333	0.119333	0.0873333	0.129333
20:29:16	0.116	0.126	0.118	0.156	0.117	0.131	0.139	0.143	0.116	0.131	0.135	0.141	0.138	0.149	0.141	0.098	0.086	0.129	0.073	0.078	0.061	0.116	0.09	0.127	0.139	0.136	0.17	0.182	0.128	0.137	0.095	0.133	0.158	0.188	0.21	0.19	0.191	0.172	0.118	0.111	0.122	0.157	0.173	0.176	0.178	0.169	0.12	0.09	0.129
20:44:16	0.118333	0.130333	0.117333	0.155333	0.120333	0.135333	0.138333	0.138333	0.120333	0.135333	0.139333	0.145333	0.142333	0.137333	0.139333	0.101333	0.0893333	0.132333	0.0743333	0.0803333	0.0643333	0.115333	0.0873333	0.129333	0.135333	0.138333	0.174333	0.186333	0.132333	0.142333	0.105333	0.131333	0.157333	0.192333	0.214333	0.193333	0.194333	0.175333	0.122333	0.113333	0.115333	0.159333	0.174333	0.181333	0.181333	0.167333	0.123333	0.0913333	0.133333
20:59:16	0.121	0.134	0.117667	0.157667	0.125	0.14	0.142667	0.140667	0.125	0.139	0.143667	0.149667	0.15	0.154	0.148	0.105	0.093	0.138	0.077	0.083	0.066	0.116	0.089	0.133	0.139	0.142	0.178	0.19	0.138	0.148	0.099	0.135	0.163	0.202	0.219	0.198	0.199	0.18	0.128	0.114	0.121	0.166	0.178	0.181	0.184	0.17	0.126	0.097	0.135
21:14:16	0.121	0.136	0.116333	0.158333	0.129	0.144	0.146333	0.143333	0.128	0.142	0.147333	0.153333	0.148	0.149	0.151	0.108	0.096	0.14	0.079	0.084	0.069	0.117	0.086	0.129	0.144	0.145	0.181	0.194	0.141	0.153	0.106	0.134	0.164	0.2	0.223	0.202	0.201	0.183	0.133	0.116	0.117	0.163	0.181	0.187	0.187	0.168	0.129	0.102	0.137
21:29:16	0.122	0.138	0.115667	0.158667	0.132	0.148	0.144667	0.144667	0.131	0.145	0.150667	0.158667	0.15	0.157	0.156	0.111	0.1	0.144	0.082	0.086	0.071	0.117	0.098	0.137	0.152	0.147	0.185	0.197	0.144	0.158	0.109	0.133	0.167	0.208	0.226	0.21	0.205	0.187	0.137	0.119	0.112	0.166	0.182	0.184	0.189	0.168	0.13	0.098	0.141
21:44:16	0.121	0.139	0.116	0.16	0.134	0.151	0.142	0.141	0.134	0.148	0.154	0.162	0.147	0.156	0.155	0.113	0.102	0.147	0.083	0.088	0.072	0.122	0.092	0.129	0.15	0.149	0.188	0.2	0.146	0.161	0.113	0.131	0.167	0.207	0.241	0.211	0.207	0.189	0.141	0.119	0.117	0.17	0.184	0.189	0.194	0.175	0.132	0.107	0.141
21:59:16	0.121667	0.140667	0.115333	0.162333	0.136667	0.153667	0.145333	0.144333	0.137667	0.150667	0.158333	0.166333	0.147667	0.162667	0.159667	0.116667	0.105667	0.147667	0.0856667	0.0896667	0.0746667	0.119667	0.0906667	0.126667	0.155667	0.149667	0.189667	0.204667	0.150667	0.166667	0.111667	0.135667	0.164667	0.210667	0.238667	0.214667	0.211667	0.193667	0.146667	0.125667	0.118667	0.165667	0.186667	0.188667	0.193667	0.171667	0.133667	0.102667	0.144667
22:14:16	0.122	0.142	0.114333	0.164333	0.139	0.157	0.153333	0.144333	0.141	0.153	0.161333	0.169333	0.148	0.161	0.158	0.118	0.109	0.151	0.087	0.091	0.076	0.12	0.094	0.134	0.158	0.154	0.197	0.207	0.152	0.171	0.118	0.135	0.168	0.219	0.245	0.222	0.214	0.197	0.15	0.129	0.114	0.169	0.188	0.191	0.195	0.173	0.135	0.101	0.146
22:29:16	0.123667	0.145667	0.114333	0.164333	0.141667	0.158667	0.146333	0.142333	0.145667	0.155667	0.163333	0.173333	0.150667	0.159667	0.156667	0.121667	0.112667	0.155667	0.0896667	0.0946667	0.0786667	0.120667	0.0906667	0.135667	0.156667	0.154667	0.195667	0.211667	0.154667	0.176667	0.118667	0.135667	0.171667	0.221667	0.254667	0.221667	0.217667	0.200667	0.156667	0.134667	0.115667	0.168667	0.189667	0.193667	0.196667	0.172667	0.137667	0.107667	0.150667
22:44:16	0.124667	0.145667	0.114333	0.166333	0.143667	0.160667	0.150333	0.143333	0.148667	0.157667	0.166333	0.176333	0.145667	0.165667	0.157667	0.123667	0.114667	0.155667	0.0926667	0.0966667	0.0816667	0.123667	0.0986667	0.113667	0.158667	0.154667	0.197667	0.214667	0.156667	0.181667	0.115667	0.137667	0.171667	0.223667	0.249667	0.225667	0.220667	0.204667	0.160667	0.135667	0.124667	0.164667	0.191667	0.194667	0.198667	0.170667	0.138667	0.108667	0.153667
22:59:16	0.127	0.147	0.117	0.167	0.146	0.164	0.147	0.145	0.153	0.16	0.169	0.18	0.148	0.164	0.16	0.127	0.119	0.159	0.095	0.099	0.084	0.127	0.095	0.128	0.164	0.157	0.201	0.218	0.161	0.186	0.122	0.134	0.168	0.229	0.253	0.229	0.223	0.209	0.166	0.137	0.119	0.17	0.194	0.204	0.201	0.173	0.14	0.113	0.157
23:14:16	0.129333	0.150333	0.118	0.168	0.148333	0.164333	0.152	0.146	0.156333	0.162333	0.171	0.183	0.154333	0.166333	0.162333	0.129333	0.122333	0.163333	0.0973333	0.101333	0.0873333	0.125333	0.0993333	0.121333	0.167333	0.159333	0.205333	0.221333	0.162333	0.191333	0.128333	0.136333	0.166333	0.225333	0.257333	0.233333	0.226333	0.212333	0.173333	0.145333	0.123333	0.172333	0.194333	0.201333	0.206333	0.174333	0.141333	0.111333	0.161333
23:29:16	0.132333	0.152333	0.121	0.175	0.149333	0.166333	0.15	0.148	0.160333	0.164333	0.173	0.186	0.154333	0.168333	0.167333	0.131333	0.126333	0.169333	0.100333	0.103333	0.0893333	0.128333	0.102333	0.138333	0.168333	0.159333	0.208333	0.224333	0.163333	0.195333	0.131333	0.137333	0.172333	0.234333	0.271333	0.239333	0.229333	0.216333	0.177333	0.148333	0.126333	0.170333	0.196333	0.200333	0.204333	0.178333	0.142333	0.116333	0.165333
23:44:16	0.134667	0.154667	0.124667	0.172667	0.150667	0.167667	0.149667	0.150667	0.163667	0.166667	0.175667	0.188667	0.155667	0.168667	0.168667	0.134667	0.128667	0.167667	0.101667	0.106667	0.0926667	0.130667	0.101667	0.128667	0.169667	0.160667	0.208667	0.226667	0.164667	0.201667	0.134667	0.142667	0.172667	0.231667	0.270667	0.240667	0.231667	0.219667	0.183667	0.152667	0.133667	0.175667	0.197667	0.206667	0.205667	0.177667	0.142667	0.118667	0.169667
23:59:16	0.138	0.157	0.128667	0.173667	0.152	0.169	0.149667	0.152667	0.167	0.168	0.175667	0.191667	0.159	0.169	0.172	0.137	0.132	0.171	0.105	0.109	0.096	0.134	0.108	0.139	0.17	0.161	0.21	0.23	0.165	0.206	0.142	0.145	0.17	0.235	0.273	0.244	0.235	0.224	0.189	0.159	0.135	0.173	0.2	0.206	0.207	0.18	0.144	0.119	0.176
1 day, 0:14:16	0.142	0.161	0.133	0.179	0.153	0.171	0.154	0.155	0.17	0.17	0.178	0.193	0.163	0.167	0.169	0.139	0.136	0.174	0.107	0.11	0.098	0.134	0.112	0.138	0.167	0.163	0.212	0.232	0.168	0.211	0.146	0.15	0.172	0.24	0.276	0.247	0.238	0.228	0.194	0.167	0.143	0.177	0.2	0.205	0.209	0.181	0.145	0.126	0.181
1 day, 0:29:16	0.147333	0.164333	0.137333	0.185333	0.155333	0.172333	0.153333	0.158333	0.173333	0.171333	0.179333	0.195333	0.166333	0.172333	0.170333	0.142333	0.138333	0.176333	0.109333	0.112333	0.100333	0.139333	0.118333	0.147333	0.175333	0.164333	0.216333	0.235333	0.169333	0.216333	0.148333	0.157333	0.172333	0.246333	0.284333	0.253333	0.241333	0.232333	0.200333	0.171333	0.146333	0.180333	0.201333	0.208333	0.210333	0.182333	0.146333	0.125333	0.188333
1 day, 0:44:16	0.152667	0.168667	0.142333	0.191333	0.158667	0.174667	0.156333	0.163333	0.176667	0.172667	0.180333	0.197333	0.170667	0.171667	0.171667	0.143667	0.141667	0.177667	0.112667	0.114667	0.103667	0.142667	0.121667	0.148667	0.174667	0.165667	0.217667	0.238667	0.172667	0.221667	0.154667	0.158667	0.176667	0.250667	0.287667	0.257667	0.245667	0.238667	0.206667	0.177667	0.152667	0.182667	0.203667	0.211667	0.213667	0.183667	0.147667	0.129667	0.195667
1 day, 0:59:16	0.154667	0.175667	0.147667	0.195667	0.161667	0.177667	0.160667	0.169667	0.179667	0.173667	0.180667	0.199667	0.177667	0.168667	0.171667	0.146667	0.145667	0.182667	0.114667	0.117667	0.106667	0.144667	0.128667	0.152667	0.173667	0.167667	0.220667	0.241667	0.174667	0.225667	0.160667	0.163667	0.180667	0.253667	0.296667	0.263667	0.248667	0.243667	0.213667	0.185667	0.162667	0.194667	0.205667	0.214667	0.216667	0.185667	0.148667	0.132667	0.202667
1 day, 1:14:16	0.16	0.181	0.153667	0.200667	0.166	0.181	0.161667	0.171667	0.183	0.175	0.180667	0.200667	0.18	0.173	0.172	0.15	0.149	0.185	0.118	0.119	0.11	0.151	0.136	0.157	0.179	0.17	0.224	0.245	0.178	0.231	0.165	0.168	0.183	0.263	0.298	0.267	0.253	0.25	0.219	0.192	0.168	0.199	0.207	0.217	0.217	0.188	0.151	0.132	0.211
1 day, 1:29:16	0.166333	0.185333	0.160667	0.206667	0.170333	0.185333	0.167667	0.176667	0.186333	0.176333	0.181667	0.202667	0.188333	0.179333	0.171333	0.152333	0.151333	0.186333	0.120333	0.121333	0.113333	0.156333	0.138333	0.151333	0.182333	0.172333	0.228333	0.248333	0.180333	0.236333	0.175333	0.176333	0.189333	0.269333	0.304333	0.274333	0.256333	0.256333	0.225333	0.202333	0.173333	0.203333	0.207333	0.221333	0.216333	0.189333	0.152333	0.135333	0.219333
1 day, 1:44:16	0.172333	0.192333	0.167333	0.216333	0.176333	0.190333	0.174333	0.184333	0.189333	0.176333	0.182333	0.202333	0.194333	0.179333	0.172333	0.154333	0.154333	0.189333	0.123333	0.123333	0.116333	0.160333	0.148333	0.163333	0.181333	0.174333	0.227333	0.251333	0.184333	0.241333	0.181333	0.183333	0.185333	0.268333	0.306333	0.277333	0.260333	0.262333	0.232333	0.211333	0.185333	0.209333	0.209333	0.221333	0.218333	0.190333	0.152333	0.137333	0.227333
1 day, 1:59:16	0.178667	0.196667	0.174667	0.222667	0.182667	0.196667	0.177667	0.189667	0.192667	0.177667	0.184667	0.203667	0.201667	0.184667	0.180667	0.157667	0.157667	0.191667	0.125667	0.125667	0.119667	0.163667	0.146667	0.171667	0.190667	0.176667	0.231667	0.254667	0.186667	0.245667	0.189667	0.191667	0.194667	0.277667	0.316667	0.284667	0.265667	0.269667	0.237667	0.221667	0.186667	0.217667	0.209667	0.218667	0.217667	0.191667	0.153667	0.132667	0.236667
1 day, 2:14:16	0.187667	0.203667	0.182667	0.230667	0.189667	0.203667	0.184667	0.196667	0.195667	0.178667	0.185667	0.204667	0.208667	0.188667	0.186667	0.160667	0.160667	0.194667	0.128667	0.127667	0.122667	0.168667	0.158667	0.178667	0.190667	0.179667	0.234667	0.257667	0.190667	0.250667	0.199667	0.199667	0.201667	0.282667	0.321667	0.288667	0.269667	0.275667	0.243667	0.232667	0.195667	0.226667	0.211667	0.223667	0.219667	0.193667	0.154667	0.135667	0.247667
1 day, 2:29:16	0.195333	0.213333	0.190667	0.238667	0.196333	0.211333	0.190667	0.202667	0.199333	0.180333	0.188667	0.205667	0.211333	0.194333	0.193333	0.164333	0.165333	0.199333	0.132333	0.130333	0.126333	0.173333	0.169333	0.183333	0.195333	0.185333	0.241333	0.261333	0.195333	0.255333	0.205333	0.205333	0.210333	0.287333	0.327333	0.296333	0.274333	0.283333	0.250333	0.239333	0.209333	0.237333	0.215333	0.223333	0.223333	0.197333	0.158333	0.137333	0.257333
1 day, 2:44:16	0.203333	0.223333	0.199	0.248	0.203333	0.219333	0.198	0.21	0.204333	0.182333	0.192	0.209	0.222333	0.200333	0.195333	0.167333	0.169333	0.201333	0.134333	0.132333	0.129333	0.185333	0.172333	0.189333	0.198333	0.186333	0.244333	0.264333	0.198333	0.259333	0.213333	0.214333	0.213333	0.299333	0.331333	0.303333	0.279333	0.290333	0.256333	0.250333	0.215333	0.242333	0.215333	0.227333	0.223333	0.196333	0.157333	0.143333	0.268333
1 day, 2:59:16	0.212333	0.232333	0.208667	0.258667	0.210333	0.226333	0.204667	0.217667	0.208333	0.185333	0.198667	0.212667	0.230333	0.205333	0.198333	0.170333	0.174333	0.206333	0.137333	0.134333	0.132333	0.192333	0.188333	0.196333	0.196333	0.188333	0.246333	0.266333	0.200333	0.263333	0.221333	0.221333	0.219333	0.306333	0.339333	0.309333	0.286333	0.296333	0.263333	0.261333	0.224333	0.251333	0.215333	0.231333	0.223333	0.198333	0.159333	0.145333	0.279333
1 day, 3:14:16	0.220333	0.240333	0.218667	0.267667	0.218333	0.234333	0.212667	0.226667	0.214333	0.189333	0.204667	0.216667	0.239333	0.212333	0.204333	0.173333	0.175333	0.209333	0.140333	0.137333	0.135333	0.197333	0.191333	0.199333	0.201333	0.192333	0.247333	0.269333	0.204333	0.268333	0.231333	0.229333	0.227333	0.311333	0.345333	0.312333	0.291333	0.303333	0.269333	0.272333	0.232333	0.258333	0.216333	0.233333	0.224333	0.198333	0.160333	0.144333	0.291333
1 day, 3:29:16	0.228667	0.249667	0.228667	0.277667	0.226667	0.243667	0.221667	0.235667	0.219667	0.194667	0.210667	0.222667	0.247667	0.219667	0.216667	0.176667	0.177667	0.210667	0.143667	0.139667	0.138667	0.205667	0.198667	0.209667	0.198667	0.196667	0.252667	0.273667	0.207667	0.271667	0.241667	0.238667	0.234667	0.316667	0.349667	0.319667	0.296667	0.310667	0.275667	0.284667	0.241667	0.265667	0.217667	0.232667	0.224667	0.199667	0.160667	0.147667	0.304667
1 day, 3:44:16	0.239	0.257	0.239667	0.289667	0.236	0.253	0.230667	0.245667	0.228	0.201	0.219667	0.229667	0.255	0.226	0.227	0.182	0.183	0.214	0.146	0.142	0.142	0.215	0.201	0.218	0.205	0.201	0.257	0.275	0.211	0.276	0.253	0.25	0.241	0.323	0.361	0.331	0.304	0.318	0.282	0.298	0.253	0.272	0.219	0.236	0.224	0.201	0.161	0.147	0.318
1 day, 3:59:16	0.250333	0.268333	0.250667	0.301667	0.246333	0.263333	0.241667	0.255667	0.235333	0.207333	0.226667	0.237667	0.266333	0.234333	0.234333	0.187333	0.188333	0.222333	0.149333	0.145333	0.145333	0.221333	0.212333	0.223333	0.206333	0.204333	0.258333	0.279333	0.213333	0.281333	0.264333	0.260333	0.251333	0.330333	0.367333	0.335333	0.309333	0.325333	0.290333	0.311333	0.264333	0.281333	0.221333	0.237333	0.225333	0.203333	0.162333	0.151333	0.330333
1 day, 4:14:16	0.259333	0.279333	0.262667	0.312667	0.255333	0.273333	0.251667	0.266667	0.242333	0.214333	0.236667	0.245667	0.278333	0.242333	0.241333	0.195333	0.195333	0.221333	0.151333	0.147333	0.149333	0.228333	0.221333	0.218333	0.202333	0.207333	0.262333	0.281333	0.214333	0.285333	0.278333	0.271333	0.245333	0.340333	0.373333	0.343333	0.316333	0.331333	0.295333	0.325333	0.275333	0.288333	0.219333	0.238333	0.224333	0.203333	0.160333	0.152333	0.343333
1 day, 4:29:16	0.271	0.29	0.275	0.324	0.266	0.284	0.263	0.277	0.251	0.224	0.245	0.255	0.286	0.25	0.252	0.193	0.195	0.233	0.155	0.15	0.153	0.238	0.232	0.221	0.201	0.211	0.266	0.285	0.216	0.29	0.291	0.284	0.25	0.344	0.378	0.349	0.324	0.338	0.301	0.341	0.288	0.297	0.22	0.237	0.225	0.203	0.159	0.148	0.358
1 day, 4:44:16	0.283	0.301	0.288667	0.336667	0.276	0.296	0.274667	0.288667	0.26	0.233	0.255667	0.265667	0.296	0.259	0.264	0.198	0.2	0.233	0.157	0.153	0.156	0.247	0.244	0.229	0.204	0.213	0.269	0.288	0.22	0.293	0.304	0.296	0.256	0.35	0.386	0.361	0.331	0.344	0.309	0.354	0.301	0.307	0.221	0.241	0.226	0.205	0.156	0.153	0.373
1 day, 4:59:16	0.295	0.315	0.302	0.349	0.289	0.306	0.286	0.302	0.269	0.243	0.266	0.275	0.305	0.269	0.272	0.201	0.204	0.235	0.159	0.155	0.159	0.259	0.256	0.237	0.205	0.213	0.273	0.29	0.223	0.297	0.318	0.309	0.263	0.36	0.392	0.368	0.338	0.35	0.315	0.368	0.314	0.314	0.221	0.238	0.225	0.205	0.151	0.153	0.388
1 day, 5:14:16	0.308333	0.328333	0.315667	0.363667	0.301333	0.319333	0.299667	0.314667	0.281333	0.253333	0.278667	0.286667	0.318333	0.273333	0.282333	0.207333	0.208333	0.241333	0.163333	0.158333	0.163333	0.273333	0.270333	0.248333	0.212333	0.215333	0.277333	0.294333	0.228333	0.301333	0.333333	0.324333	0.275333	0.365333	0.401333	0.375333	0.346333	0.358333	0.321333	0.385333	0.328333	0.327333	0.221333	0.235333	0.226333	0.206333	0.148333	0.150333	0.406333
1 day, 5:29:16	0.321333	0.342333	0.330667	0.376667	0.315333	0.332333	0.311667	0.328667	0.290333	0.265333	0.290667	0.298667	0.331333	0.281333	0.293333	0.213333	0.214333	0.247333	0.164333	0.160333	0.166333	0.285333	0.283333	0.260333	0.214333	0.220333	0.281333	0.297333	0.232333	0.306333	0.348333	0.339333	0.288333	0.373333	0.409333	0.384333	0.354333	0.365333	0.327333	0.401333	0.341333	0.341333	0.223333	0.237333	0.226333	0.206333	0.147333	0.155333	0.421333
1 day, 5:44:16	0.336333	0.357333	0.345	0.389	0.328333	0.346333	0.325	0.342	0.302333	0.278333	0.303	0.31	0.346333	0.289333	0.305333	0.218333	0.216333	0.253333	0.168333	0.164333	0.170333	0.299333	0.298333	0.272333	0.219333	0.226333	0.290333	0.302333	0.238333	0.312333	0.363333	0.355333	0.303333	0.384333	0.415333	0.390333	0.362333	0.376333	0.335333	0.420333	0.355333	0.357333	0.225333	0.241333	0.227333	0.208333	0.149333	0.158333	0.436333
1 day, 5:59:16	0.349333	0.372333	0.360667	0.403667	0.343333	0.360333	0.339667	0.356667	0.313333	0.290333	0.316667	0.322667	0.360333	0.300333	0.319333	0.227333	0.226333	0.261333	0.170333	0.166333	0.173333	0.312333	0.311333	0.284333	0.224333	0.233333	0.294333	0.307333	0.243333	0.318333	0.378333	0.370333	0.317333	0.394333	0.426333	0.401333	0.371333	0.386333	0.340333	0.434333	0.369333	0.373333	0.224333	0.242333	0.228333	0.207333	0.150333	0.157333	0.452333
1 day, 6:14:16	0.363333	0.386333	0.375	0.419	0.356333	0.375333	0.354	0.371	0.326333	0.303333	0.329	0.335	0.375333	0.312333	0.332333	0.231333	0.230333	0.265333	0.172333	0.169333	0.176333	0.325333	0.325333	0.299333	0.227333	0.238333	0.299333	0.311333	0.247333	0.325333	0.394333	0.385333	0.332333	0.401333	0.434333	0.407333	0.380333	0.394333	0.347333	0.448333	0.384333	0.388333	0.226333	0.245333	0.229333	0.209333	0.151333	0.160333	0.468333
1 day, 6:29:16	0.377667	0.401667	0.391	0.433	0.371667	0.388667	0.368	0.386	0.339667	0.316667	0.342	0.349	0.389667	0.326667	0.347667	0.239667	0.234667	0.272667	0.174667	0.171667	0.179667	0.340667	0.340667	0.312667	0.228667	0.243667	0.307667	0.316667	0.252667	0.331667	0.408667	0.399667	0.346667	0.403667	0.438667	0.416667	0.386667	0.403667	0.354667	0.463667	0.398667	0.404667	0.227667	0.239667	0.230667	0.211667	0.150667	0.148667	0.484667
1 day, 6:44:16	0.392333	0.418333	0.405333	0.447333	0.387333	0.406333	0.384333	0.400333	0.353333	0.330333	0.357333	0.362333	0.405333	0.341333	0.361333	0.251333	0.240333	0.290333	0.177333	0.175333	0.182333	0.355333	0.354333	0.326333	0.235333	0.251333	0.321333	0.321333	0.260333	0.338333	0.426333	0.417333	0.363333	0.415333	0.448333	0.430333	0.396333	0.415333	0.360333	0.480333	0.414333	0.422333	0.230333	0.242333	0.232333	0.213333	0.153333	0.151333	0.500333
1 day, 6:59:16	0.407333	0.434333	0.422	0.464	0.403333	0.420333	0.4	0.418	0.368333	0.346333	0.371	0.376	0.420333	0.358333	0.378333	0.258333	0.253333	0.291333	0.179333	0.179333	0.185333	0.370333	0.370333	0.341333	0.241333	0.257333	0.317333	0.326333	0.266333	0.345333	0.441333	0.433333	0.378333	0.427333	0.460333	0.435333	0.405333	0.424333	0.366333	0.495333	0.427333	0.434333	0.231333	0.245333	0.234333	0.211333	0.153333	0.157333	0.513333
1 day, 7:14:16	0.423667	0.449667	0.438	0.479	0.418667	0.436667	0.415	0.433	0.381667	0.361667	0.386	0.389	0.435667	0.372667	0.392667	0.263667	0.252667	0.290667	0.181667	0.181667	0.188667	0.385667	0.383667	0.355667	0.245667	0.264667	0.328667	0.331667	0.270667	0.352667	0.456667	0.448667	0.392667	0.432667	0.460667	0.444667	0.413667	0.434667	0.374667	0.511667	0.443667	0.451667	0.236667	0.250667	0.235667	0.214667	0.154667	0.159667	0.530667
1 day, 7:29:16	0.438	0.466	0.453333	0.494333	0.436	0.454	0.430333	0.448333	0.398	0.376	0.400333	0.404333	0.453	0.39	0.408	0.265	0.263	0.304	0.184	0.185	0.192	0.4	0.4	0.369	0.25	0.27	0.33	0.336	0.276	0.36	0.472	0.464	0.407	0.439	0.474	0.455	0.423	0.444	0.38	0.527	0.457	0.466	0.24	0.25	0.239	0.22	0.157	0.164	0.547
1 day, 7:44:16	0.452333	0.482333	0.467667	0.510667	0.452333	0.469333	0.446667	0.464667	0.412333	0.391333	0.415667	0.418667	0.468333	0.405333	0.424333	0.267333	0.264333	0.301333	0.186333	0.187333	0.194333	0.414333	0.415333	0.385333	0.251333	0.276333	0.337333	0.342333	0.282333	0.367333	0.487333	0.480333	0.422333	0.450333	0.481333	0.463333	0.432333	0.453333	0.389333	0.542333	0.470333	0.480333	0.241333	0.252333	0.239333	0.217333	0.156333	0.163333	0.561333
1 day, 7:59:16	0.466667	0.498667	0.482667	0.522667	0.467667	0.487667	0.461667	0.479667	0.428667	0.406667	0.429667	0.433667	0.481667	0.423667	0.440667	0.279667	0.275667	0.310667	0.187667	0.190667	0.196667	0.428667	0.429667	0.399667	0.252667	0.283667	0.342667	0.346667	0.287667	0.374667	0.502667	0.495667	0.437667	0.455667	0.487667	0.473667	0.441667	0.463667	0.395667	0.557667	0.483667	0.496667	0.243667	0.256667	0.240667	0.217667	0.156667	0.166667	0.576667
1 day, 8:14:16	0.481667	0.515667	0.497	0.539	0.485667	0.502667	0.478	0.496	0.442667	0.420667	0.446	0.449	0.498667	0.439667	0.456667	0.283667	0.287667	0.322667	0.189667	0.194667	0.198667	0.443667	0.445667	0.413667	0.255667	0.288667	0.348667	0.351667	0.293667	0.382667	0.517667	0.510667	0.453667	0.463667	0.488667	0.483667	0.449667	0.472667	0.404667	0.569667	0.498667	0.509667	0.244667	0.256667	0.242667	0.219667	0.156667	0.164667	0.591667
1 day, 8:29:16	0.494	0.533	0.511667	0.554667	0.502	0.52	0.495667	0.510667	0.46	0.437	0.461667	0.461667	0.513	0.456	0.472	0.294	0.294	0.324	0.192	0.198	0.202	0.46	0.459	0.429	0.261	0.295	0.356	0.357	0.298	0.391	0.533	0.528	0.467	0.471	0.496	0.493	0.459	0.482	0.411	0.585	0.512	0.523	0.247	0.258	0.245	0.218	0.155	0.168	0.606
1 day, 8:44:16	0.510333	0.548333	0.526667	0.568667	0.517333	0.535333	0.510667	0.527667	0.473333	0.452333	0.475667	0.476667	0.525333	0.473333	0.487333	0.300333	0.297333	0.334333	0.193333	0.203333	0.204333	0.471333	0.474333	0.444333	0.266333	0.299333	0.361333	0.362333	0.305333	0.397333	0.545333	0.542333	0.481333	0.476333	0.506333	0.504333	0.469333	0.492333	0.419333	0.597333	0.527333	0.537333	0.248333	0.258333	0.247333	0.216333	0.153333	0.168333	0.619333
1 day, 8:59:16	0.526	0.564	0.541	0.583	0.534	0.554	0.527	0.543	0.49	0.468	0.491	0.492	0.541	0.488	0.503	0.309	0.305	0.343	0.196	0.208	0.207	0.489	0.489	0.46	0.273	0.304	0.368	0.368	0.311	0.405	0.561	0.556	0.497	0.486	0.515	0.514	0.478	0.501	0.428	0.614	0.542	0.55	0.254	0.263	0.25	0.221	0.153	0.172	0.633
1 day, 9:14:16	0.539667	0.580667	0.555667	0.598667	0.553667	0.571667	0.543667	0.558667	0.505667	0.483667	0.505667	0.507667	0.556667	0.504667	0.519667	0.316667	0.311667	0.348667	0.199667	0.212667	0.209667	0.501667	0.503667	0.472667	0.279667	0.308667	0.373667	0.372667	0.317667	0.412667	0.576667	0.570667	0.509667	0.495667	0.523667	0.525667	0.488667	0.509667	0.437667	0.629667	0.553667	0.560667	0.256667	0.261667	0.252667	0.220667	0.148667	0.171667	0.646667
1 day, 9:29:16	0.554667	0.594667	0.571	0.612	0.570667	0.586667	0.559	0.574	0.520667	0.497667	0.522	0.522	0.569667	0.520667	0.535667	0.318667	0.314667	0.352667	0.201667	0.216667	0.212667	0.517667	0.519667	0.487667	0.285667	0.312667	0.378667	0.376667	0.323667	0.419667	0.588667	0.585667	0.524667	0.504667	0.532667	0.533667	0.498667	0.517667	0.448667	0.640667	0.567667	0.574667	0.258667	0.265667	0.254667	0.222667	0.146667	0.172667	0.660667
1 day, 9:44:16	0.567667	0.609667	0.585	0.624	0.586667	0.602667	0.574	0.591	0.536667	0.513667	0.538	0.537	0.582667	0.537667	0.549667	0.329667	0.320667	0.360667	0.204667	0.221667	0.214667	0.531667	0.530667	0.500667	0.291667	0.317667	0.383667	0.381667	0.330667	0.426667	0.602667	0.598667	0.537667	0.513667	0.540667	0.544667	0.507667	0.526667	0.456667	0.656667	0.579667	0.588667	0.260667	0.263667	0.256667	0.223667	0.145667	0.166667	0.673667
1 day, 9:59:16	0.581667	0.623667	0.6	0.641	0.602667	0.618667	0.589	0.606	0.551667	0.527667	0.55	0.551	0.595667	0.550667	0.564667	0.332667	0.328667	0.367667	0.207667	0.227667	0.218667	0.543667	0.546667	0.515667	0.300667	0.324667	0.391667	0.387667	0.338667	0.434667	0.617667	0.612667	0.555667	0.523667	0.549667	0.555667	0.518667	0.536667	0.467667	0.668667	0.594667	0.603667	0.264667	0.264667	0.260667	0.228667	0.147667	0.173667	0.686667
1 day, 10:14:16	0.594	0.641	0.611	0.652	0.618	0.635	0.604	0.619	0.566	0.543	0.565	0.563	0.61	0.567	0.58	0.339	0.337	0.384	0.212	0.233	0.222	0.559	0.559	0.53	0.308	0.334	0.397	0.394	0.346	0.442	0.629	0.626	0.572	0.533	0.559	0.566	0.529	0.548	0.477	0.68	0.605	0.62	0.269	0.27	0.264	0.227	0.151	0.173	0.699
1 day, 10:29:16	0.606333	0.655333	0.625667	0.666667	0.633333	0.649333	0.618667	0.632667	0.581333	0.557333	0.579667	0.579667	0.622333	0.582333	0.594333	0.343333	0.345333	0.386333	0.215333	0.238333	0.227333	0.569333	0.573333	0.542333	0.313333	0.340333	0.405333	0.400333	0.353333	0.450333	0.643333	0.640333	0.583333	0.543333	0.567333	0.576333	0.538333	0.558333	0.483333	0.690333	0.618333	0.631333	0.271333	0.270333	0.267333	0.230333	0.151333	0.172333	0.710333
1 day, 10:44:16	0.619667	0.669667	0.637667	0.677667	0.648667	0.665667	0.632667	0.647667	0.595667	0.570667	0.593667	0.592667	0.635667	0.596667	0.608667	0.350667	0.353667	0.384667	0.219667	0.243667	0.232667	0.582667	0.588667	0.556667	0.318667	0.348667	0.411667	0.406667	0.357667	0.455667	0.655667	0.654667	0.596667	0.554667	0.575667	0.586667	0.547667	0.567667	0.493667	0.703667	0.630667	0.641667	0.275667	0.277667	0.270667	0.229667	0.151667	0.176667	0.720667
1 day, 10:59:16	0.633333	0.682333	0.651667	0.690667	0.663333	0.681333	0.645667	0.659667	0.611333	0.585333	0.606667	0.606667	0.647333	0.610333	0.624333	0.357333	0.362333	0.394333	0.224333	0.250333	0.237333	0.597333	0.602333	0.568333	0.326333	0.354333	0.419333	0.413333	0.365333	0.464333	0.669333	0.666333	0.612333	0.562333	0.586333	0.596333	0.559333	0.576333	0.500333	0.713333	0.642333	0.657333	0.281333	0.277333	0.274333	0.235333	0.154333	0.179333	0.733333
1 day, 11:14:16	0.643333	0.697333	0.663667	0.702667	0.677333	0.695333	0.659667	0.672667	0.623333	0.599333	0.620667	0.620667	0.659333	0.623333	0.636333	0.364333	0.370333	0.399333	0.228333	0.256333	0.243333	0.611333	0.615333	0.581333	0.335333	0.362333	0.424333	0.420333	0.375333	0.469333	0.678333	0.677333	0.628333	0.573333	0.594333	0.606333	0.567333	0.589333	0.511333	0.726333	0.655333	0.673333	0.285333	0.282333	0.277333	0.239333	0.157333	0.183333	0.744333
1 day, 11:29:16	0.657	0.709	0.674667	0.715667	0.693	0.708	0.671667	0.687667	0.637	0.613	0.633667	0.632667	0.669	0.638	0.652	0.371	0.378	0.409	0.234	0.263	0.25	0.623	0.628	0.595	0.343	0.37	0.433	0.427	0.384	0.478	0.692	0.691	0.644	0.583	0.605	0.617	0.577	0.598	0.522	0.735	0.666	0.686	0.286	0.286	0.282	0.24	0.16	0.184	0.757
1 day, 11:44:16	0.67	0.723	0.687333	0.726333	0.705	0.722	0.685333	0.699333	0.65	0.624	0.647333	0.646333	0.679	0.652	0.665	0.379	0.385	0.409	0.238	0.268	0.256	0.635	0.639	0.606	0.348	0.377	0.44	0.433	0.389	0.484	0.705	0.702	0.656	0.593	0.613	0.627	0.588	0.608	0.532	0.751	0.677	0.695	0.289	0.285	0.285	0.246	0.158	0.183	0.765
1 day, 11:59:16	0.678333	0.735333	0.700333	0.738333	0.719333	0.734333	0.697333	0.712333	0.663333	0.638333	0.661333	0.658333	0.693333	0.663333	0.676333	0.386333	0.393333	0.418333	0.243333	0.274333	0.261333	0.646333	0.653333	0.619333	0.352333	0.382333	0.446333	0.439333	0.394333	0.489333	0.715333	0.714333	0.667333	0.603333	0.621333	0.636333	0.597333	0.618333	0.539333	0.757333	0.688333	0.707333	0.291333	0.289333	0.289333	0.245333	0.160333	0.185333	0.777333
1 day, 12:14:16	0.691	0.747	0.710333	0.748333	0.733	0.746	0.707333	0.723333	0.675	0.651	0.672333	0.671333	0.706	0.676	0.689	0.394	0.401	0.422	0.249	0.281	0.268	0.657	0.662	0.633	0.361	0.391	0.453	0.445	0.403	0.497	0.728	0.726	0.68	0.613	0.63	0.647	0.607	0.626	0.55	0.772	0.699	0.722	0.297	0.291	0.293	0.254	0.162	0.189	0.789
1 day, 12:29:16	0.701	0.757	0.722	0.761	0.744	0.759	0.722	0.735	0.689	0.664	0.684	0.684	0.716	0.689	0.703	0.4	0.408	0.433	0.253	0.287	0.274	0.668	0.675	0.64	0.368	0.398	0.46	0.453	0.409	0.503	0.735	0.737	0.693	0.622	0.638	0.658	0.617	0.638	0.557	0.78	0.71	0.73	0.299	0.294	0.296	0.251	0.162	0.184	0.797
1 day, 12:44:16	0.712667	0.768667	0.733	0.77	0.757667	0.771667	0.731	0.748	0.701667	0.675667	0.696	0.696	0.725667	0.703667	0.714667	0.408667	0.415667	0.443667	0.258667	0.293667	0.280667	0.680667	0.685667	0.653667	0.373667	0.405667	0.466667	0.459667	0.415667	0.510667	0.746667	0.748667	0.704667	0.631667	0.645667	0.667667	0.625667	0.647667	0.562667	0.788667	0.717667	0.742667	0.304667	0.297667	0.300667	0.254667	0.167667	0.188667	0.805667
1 day, 12:59:16	0.723333	0.781333	0.742667	0.779667	0.770333	0.785333	0.741667	0.755667	0.713333	0.687333	0.705667	0.706667	0.737333	0.714333	0.725333	0.416333	0.425333	0.447333	0.263333	0.300333	0.288333	0.690333	0.696333	0.667333	0.379333	0.413333	0.473333	0.467333	0.420333	0.517333	0.757333	0.759333	0.716333	0.641333	0.656333	0.676333	0.636333	0.656333	0.572333	0.800333	0.727333	0.754333	0.308333	0.301333	0.304333	0.257333	0.166333	0.193333	0.814333
1 day, 13:14:16	0.733667	0.793667	0.753	0.79	0.780667	0.796667	0.754	0.769	0.724667	0.698667	0.718	0.72	0.746667	0.726667	0.736667	0.422667	0.431667	0.453667	0.268667	0.306667	0.294667	0.701667	0.710667	0.678667	0.386667	0.418667	0.480667	0.471667	0.426667	0.523667	0.766667	0.768667	0.726667	0.649667	0.663667	0.685667	0.644667	0.664667	0.580667	0.806667	0.736667	0.764667	0.311667	0.302667	0.308667	0.259667	0.171667	0.194667	0.823667
1 day, 13:29:16	0.744333	0.803333	0.763	0.801	0.793333	0.809333	0.765	0.777	0.736333	0.710333	0.729	0.73	0.756333	0.739333	0.745333	0.431333	0.439333	0.460333	0.275333	0.314333	0.301333	0.711333	0.723333	0.688333	0.392333	0.427333	0.487333	0.481333	0.433333	0.530333	0.776333	0.779333	0.739333	0.660333	0.671333	0.696333	0.652333	0.674333	0.591333	0.816333	0.749333	0.777333	0.316333	0.304333	0.312333	0.263333	0.171333	0.197333	0.833333
1 day, 13:44:16	0.754	0.814	0.771333	0.809333	0.804	0.819	0.776333	0.786333	0.749	0.721	0.739333	0.741333	0.767	0.748	0.759	0.437	0.445	0.467	0.281	0.32	0.307	0.719	0.731	0.699	0.398	0.433	0.492	0.486	0.44	0.536	0.786	0.789	0.75	0.671	0.681	0.705	0.662	0.684	0.598	0.829	0.759	0.784	0.32	0.304	0.315	0.264	0.165	0.196	0.842
1 day, 13:59:16	0.761333	0.823333	0.782	0.819	0.816333	0.830333	0.786	0.799	0.760333	0.732333	0.75	0.753	0.774333	0.761333	0.771333	0.443333	0.453333	0.475333	0.286333	0.327333	0.313333	0.730333	0.743333	0.709333	0.403333	0.439333	0.498333	0.493333	0.444333	0.541333	0.794333	0.799333	0.758333	0.679333	0.688333	0.715333	0.671333	0.690333	0.606333	0.839333	0.766333	0.794333	0.323333	0.307333	0.318333	0.265333	0.176333	0.199333	0.852333
1 day, 14:14:16	0.770333	0.834333	0.791333	0.826333	0.825333	0.841333	0.796333	0.809333	0.770333	0.742333	0.759333	0.764333	0.783333	0.770333	0.780333	0.451333	0.462333	0.481333	0.292333	0.332333	0.320333	0.740333	0.750333	0.721333	0.407333	0.445333	0.504333	0.500333	0.449333	0.547333	0.804333	0.809333	0.768333	0.687333	0.696333	0.724333	0.679333	0.698333	0.612333	0.844333	0.776333	0.804333	0.327333	0.309333	0.321333	0.262333	0.184333	0.198333	0.858333
1 day, 14:29:16	0.780667	0.845667	0.801333	0.836333	0.837667	0.851667	0.806333	0.819333	0.781667	0.750667	0.772333	0.774333	0.791667	0.782667	0.791667	0.458667	0.468667	0.486667	0.298667	0.338667	0.326667	0.748667	0.761667	0.729667	0.415667	0.451667	0.510667	0.506667	0.456667	0.552667	0.814667	0.818667	0.778667	0.695667	0.703667	0.731667	0.688667	0.707667	0.620667	0.855667	0.783667	0.812667	0.330667	0.311667	0.325667	0.261667	0.177667	0.199667	0.867667
1 day, 14:44:16	0.790333	0.853333	0.811333	0.846333	0.848333	0.863333	0.816333	0.827333	0.792333	0.763333	0.781333	0.785333	0.801333	0.792333	0.798333	0.466333	0.477333	0.495333	0.304333	0.344333	0.332333	0.761333	0.771333	0.742333	0.421333	0.459333	0.517333	0.513333	0.462333	0.559333	0.822333	0.827333	0.789333	0.706333	0.711333	0.741333	0.697333	0.717333	0.632333	0.862333	0.793333	0.821333	0.335333	0.317333	0.328333	0.255333	0.187333	0.200333	0.873333
1 day, 14:59:16	0.8	0.863	0.819333	0.855333	0.859	0.872	0.825333	0.836333	0.803	0.774	0.791333	0.796333	0.81	0.802	0.81	0.473	0.484	0.499	0.311	0.352	0.34	0.769	0.781	0.752	0.428	0.466	0.524	0.52	0.469	0.566	0.829	0.836	0.799	0.715	0.721	0.751	0.707	0.726	0.642	0.869	0.803	0.831	0.34	0.323	0.332	0.257	0.168	0.207	0.882
1 day, 15:14:16	0.806	0.875	0.828667	0.863667	0.87	0.882	0.835667	0.845667	0.814	0.784	0.799667	0.805667	0.818	0.813	0.822	0.48	0.492	0.511	0.317	0.358	0.346	0.779	0.79	0.759	0.434	0.471	0.53	0.527	0.474	0.573	0.84	0.846	0.809	0.724	0.727	0.759	0.716	0.734	0.644	0.877	0.813	0.841	0.343	0.325	0.336	0.25	0.168	0.204	0.888
1 day, 15:29:16	0.815667	0.882667	0.839	0.872	0.879667	0.892667	0.845	0.854	0.822667	0.795667	0.81	0.814	0.825667	0.823667	0.831667	0.487667	0.498667	0.512667	0.323667	0.365667	0.352667	0.785667	0.799667	0.769667	0.438667	0.479667	0.537667	0.533667	0.479667	0.577667	0.846667	0.854667	0.819667	0.732667	0.735667	0.766667	0.722667	0.742667	0.652667	0.882667	0.817667	0.848667	0.347667	0.330667	0.339667	0.254667	0.169667	0.203667	0.894667
1 day, 15:44:16	0.823667	0.890667	0.845	0.883	0.888667	0.901667	0.854	0.863	0.832667	0.806667	0.819	0.824	0.829667	0.833667	0.837667	0.494667	0.505667	0.517667	0.328667	0.371667	0.358667	0.795667	0.808667	0.780667	0.445667	0.484667	0.543667	0.538667	0.485667	0.583667	0.855667	0.861667	0.828667	0.740667	0.742667	0.775667	0.731667	0.749667	0.659667	0.894667	0.828667	0.857667	0.350667	0.333667	0.342667	0.251667	0.170667	0.201667	0.905667
1 day, 15:59:16	0.83	0.9	0.853667	0.891667	0.898	0.91	0.864667	0.871667	0.841	0.813	0.825667	0.834667	0.841	0.843	0.847	0.501	0.514	0.531	0.335	0.377	0.364	0.804	0.819	0.788	0.45	0.492	0.55	0.547	0.491	0.589	0.863	0.871	0.836	0.749	0.75	0.784	0.742	0.758	0.67	0.901	0.836	0.865	0.355	0.337	0.346	0.249	0.171	0.208	0.91
1 day, 16:14:16	0.837333	0.908333	0.86	0.899	0.907333	0.921333	0.872	0.88	0.852333	0.823333	0.838	0.843	0.848333	0.852333	0.857333	0.507333	0.521333	0.531333	0.341333	0.384333	0.371333	0.811333	0.828333	0.798333	0.457333	0.497333	0.555333	0.553333	0.498333	0.594333	0.869333	0.879333	0.844333	0.757333	0.757333	0.792333	0.749333	0.764333	0.677333	0.905333	0.844333	0.872333	0.358333	0.340333	0.350333	0.249333	0.171333	0.209333	0.915333
1 day, 16:29:16	0.845667	0.916667	0.868333	0.905333	0.914667	0.928667	0.881333	0.889333	0.860667	0.830667	0.843333	0.852333	0.857667	0.859667	0.868667	0.515667	0.528667	0.542667	0.347667	0.389667	0.377667	0.820667	0.836667	0.808667	0.461667	0.504667	0.562667	0.559667	0.503667	0.599667	0.877667	0.887667	0.851667	0.765667	0.764667	0.799667	0.758667	0.772667	0.685667	0.914667	0.852667	0.880667	0.362667	0.343667	0.353667	0.247667	0.171667	0.210667	0.922667
1 day, 16:44:16	0.852	0.924	0.876667	0.913667	0.924	0.937	0.888667	0.897667	0.87	0.845	0.853667	0.861667	0.863	0.869	0.874	0.521	0.534	0.548	0.353	0.397	0.384	0.825	0.846	0.816	0.469	0.51	0.568	0.565	0.509	0.605	0.885	0.894	0.863	0.774	0.771	0.807	0.767	0.779	0.692	0.919	0.863	0.888	0.366	0.348	0.357	0.251	0.175	0.209	0.928
1 day, 16:59:16	0.859667	0.930667	0.883	0.923	0.933667	0.946667	0.899	0.906	0.882667	0.856667	0.86	0.87	0.869667	0.878667	0.883667	0.527667	0.542667	0.557667	0.359667	0.403667	0.390667	0.834667	0.853667	0.825667	0.473667	0.516667	0.573667	0.572667	0.514667	0.611667	0.892667	0.901667	0.871667	0.781667	0.780667	0.815667	0.773667	0.787667	0.696667	0.924667	0.866667	0.895667	0.371667	0.352667	0.361667	0.252667	0.176667	0.213667	0.931667
1 day, 17:14:16	0.867	0.939	0.890667	0.929667	0.941	0.955	0.906667	0.913667	0.889	0.856	0.868667	0.879667	0.875	0.887	0.893	0.536	0.549	0.565	0.366	0.41	0.397	0.841	0.862	0.833	0.48	0.524	0.58	0.579	0.522	0.616	0.898	0.909	0.88	0.789	0.787	0.824	0.781	0.794	0.705	0.932	0.875	0.902	0.375	0.356	0.365	0.255	0.177	0.216	0.941
1 day, 17:29:16	0.873333	0.947333	0.896667	0.937667	0.948333	0.964333	0.912667	0.920667	0.897333	0.866333	0.874667	0.888667	0.882333	0.895333	0.901333	0.542333	0.556333	0.567333	0.372333	0.416333	0.402333	0.849333	0.869333	0.839333	0.486333	0.529333	0.587333	0.585333	0.526333	0.621333	0.906333	0.917333	0.887333	0.797333	0.795333	0.830333	0.789333	0.802333	0.716333	0.937333	0.882333	0.908333	0.377333	0.360333	0.368333	0.256333	0.177333	0.221333	0.944333
1 day, 17:44:15	0.878667	0.954667	0.903333	0.943333	0.957667	0.970667	0.922333	0.928333	0.903667	0.873667	0.884333	0.895333	0.887667	0.903667	0.907667	0.548667	0.564667	0.574667	0.377667	0.422667	0.408667	0.856667	0.876667	0.849667	0.492667	0.535667	0.593667	0.590667	0.533667	0.626667	0.911667	0.923667	0.895667	0.804667	0.800667	0.836667	0.795667	0.810667	0.718667	0.942667	0.886667	0.918667	0.384667	0.363667	0.370667	0.257667	0.179667	0.221667	0.948667
1 day, 17:59:16	0.884	0.96	0.909667	0.949667	0.965	0.979	0.927667	0.936667	0.914	0.882	0.897667	0.902667	0.893	0.91	0.916	0.555	0.572	0.582	0.384	0.429	0.417	0.861	0.886	0.856	0.499	0.543	0.599	0.597	0.54	0.632	0.915	0.931	0.904	0.812	0.81	0.846	0.804	0.816	0.724	0.947	0.893	0.919	0.385	0.367	0.375	0.26	0.182	0.229	0.954
1 day, 18:14:16	0.890333	0.967333	0.917667	0.957667	0.973333	0.985333	0.935667	0.943667	0.922333	0.890333	0.899667	0.911667	0.898333	0.919333	0.922333	0.562333	0.578333	0.588333	0.389333	0.435333	0.422333	0.869333	0.892333	0.864333	0.503333	0.549333	0.606333	0.605333	0.546333	0.638333	0.922333	0.937333	0.912333	0.818333	0.817333	0.853333	0.813333	0.824333	0.730333	0.952333	0.900333	0.927333	0.391333	0.372333	0.377333	0.262333	0.183333	0.230333	0.958333
1 day, 18:29:16	0.895667	0.974667	0.922333	0.964333	0.980667	0.992667	0.943333	0.949333	0.927667	0.896667	0.906333	0.920333	0.904667	0.926667	0.930667	0.567667	0.584667	0.593667	0.395667	0.440667	0.427667	0.874667	0.899667	0.870667	0.510667	0.554667	0.611667	0.610667	0.552667	0.643667	0.925667	0.943667	0.919667	0.826667	0.823667	0.861667	0.819667	0.831667	0.737667	0.955667	0.909667	0.937667	0.393667	0.377667	0.380667	0.264667	0.183667	0.230667	0.962667
1 day, 18:44:16	0.901	0.981	0.928667	0.970667	0.988	1	0.949667	0.956667	0.935	0.905	0.913667	0.926667	0.908	0.933	0.939	0.575	0.592	0.601	0.401	0.447	0.433	0.88	0.906	0.88	0.516	0.562	0.619	0.616	0.559	0.649	0.933	0.95	0.926	0.833	0.83	0.868	0.828	0.838	0.743	0.962	0.914	0.946	0.399	0.38	0.385	0.267	0.186	0.235	0.972
1 day, 18:59:16	0.906667	0.987667	0.933333	0.976333	0.995667	1.00867	0.956333	0.963333	0.943667	0.914667	0.921333	0.936333	0.913667	0.939667	0.944667	0.580667	0.598667	0.605667	0.407667	0.453667	0.440667	0.886667	0.913667	0.885667	0.520667	0.567667	0.624667	0.622667	0.565667	0.654667	0.938667	0.956667	0.932667	0.840667	0.836667	0.875667	0.833667	0.844667	0.752667	0.967667	0.918667	0.951667	0.402667	0.384667	0.388667	0.269667	0.187667	0.237667	0.972667
1 day, 19:14:16	0.911667	0.992667	0.939333	0.980333	1.00067	1.01267	0.964333	0.969333	0.950667	0.929667	0.927333	0.942333	0.916667	0.945667	0.951667	0.587667	0.604667	0.610667	0.412667	0.459667	0.445667	0.891667	0.919667	0.893667	0.526667	0.572667	0.630667	0.629667	0.571667	0.660667	0.941667	0.961667	0.940667	0.847667	0.843667	0.881667	0.842667	0.852667	0.758667	0.970667	0.925667	0.958667	0.405667	0.388667	0.391667	0.271667	0.189667	0.239667	0.978667
1 day, 19:29:16	0.917	0.999	0.944667	0.987667	1.009	1.019	0.969667	0.975667	0.957	0.93	0.933667	0.949667	0.923	0.952	0.959	0.594	0.611	0.616	0.418	0.466	0.452	0.897	0.927	0.898	0.532	0.579	0.637	0.636	0.58	0.67	0.945	0.967	0.947	0.855	0.849	0.89	0.849	0.859	0.765	0.974	0.931	0.963	0.41	0.392	0.396	0.275	0.192	0.245	0.983
1 day, 19:44:16	0.922667	1.00467	0.949	0.993	1.01367	1.02667	0.975	0.981	0.963667	0.934667	0.941	0.956	0.928667	0.959667	0.967667	0.600667	0.617667	0.623667	0.423667	0.472667	0.457667	0.900667	0.932667	0.906667	0.537667	0.584667	0.643667	0.641667	0.583667	0.669667	0.949667	0.972667	0.953667	0.862667	0.856667	0.895667	0.853667	0.865667	0.773667	0.979667	0.933667	0.967667	0.413667	0.395667	0.400667	0.276667	0.193667	0.247667	0.985667
1 day, 19:59:16	0.926667	1.01067	0.953667	0.997667	1.01867	1.03367	0.980667	0.987667	0.973667	0.949667	0.947667	0.964667	0.931667	0.963667	0.971667	0.605667	0.623667	0.630667	0.429667	0.478667	0.463667	0.907667	0.939667	0.912667	0.546667	0.591667	0.650667	0.648667	0.591667	0.674667	0.952667	0.977667	0.963667	0.868667	0.861667	0.903667	0.860667	0.871667	0.779667	0.980667	0.937667	0.973667	0.416667	0.396667	0.404667	0.279667	0.196667	0.249667	0.987667
1 day, 20:14:16	0.93	1.015	0.959	1.004	1.026	1.038	0.987	0.993	0.978	0.956	0.954	0.97	0.936	0.97	0.98	0.612	0.629	0.637	0.436	0.485	0.47	0.912	0.945	0.919	0.554	0.598	0.657	0.656	0.599	0.679	0.958	0.983	0.97	0.876	0.868	0.911	0.868	0.879	0.783	0.987	0.943	0.983	0.422	0.402	0.408	0.283	0.2	0.253	0.991
1 day, 20:29:16	0.935333	1.02033	0.964	1.009	1.03133	1.04333	0.994	0.997	0.984333	0.963333	0.959	0.976	0.940333	0.976333	0.983333	0.619333	0.634333	0.643333	0.441333	0.491333	0.476333	0.915333	0.949333	0.925333	0.558333	0.604333	0.662333	0.661333	0.605333	0.684333	0.961333	0.988333	0.976333	0.883333	0.872333	0.917333	0.874333	0.887333	0.790333	0.988333	0.948333	0.989333	0.426333	0.404333	0.412333	0.285333	0.203333	0.255333	0.993333
1 day, 20:44:16	0.939667	1.02567	0.967333	1.01433	1.03667	1.04867	0.999333	1.00433	0.988667	0.965667	0.967333	0.983333	0.944667	0.980667	0.990667	0.624667	0.640667	0.647667	0.446667	0.496667	0.482667	0.920667	0.955667	0.930667	0.564667	0.611667	0.668667	0.667667	0.613667	0.689667	0.965667	0.991667	0.983667	0.888667	0.879667	0.923667	0.880667	0.893667	0.794667	0.987667	0.952667	0.994667	0.431667	0.407667	0.415667	0.287667	0.205667	0.258667	0.998667
1 day, 20:59:16	0.942667	1.02667	0.970333	1.01833	1.04167	1.05267	1.00233	1.00933	0.993667	0.966667	0.973333	0.988333	0.948667	0.980667	0.994667	0.629667	0.647667	0.654667	0.452667	0.502667	0.487667	0.926667	0.959667	0.937667	0.572667	0.617667	0.673667	0.674667	0.632667	0.693667	0.969667	0.996667	0.991667	0.894667	0.885667	0.931667	0.885667	0.899667	0.799667	0.988667	0.956667	1.00067	0.437667	0.412667	0.418667	0.289667	0.208667	0.261667	1.00167
1 day, 21:14:16	0.947	1.033	0.974667	1.02267	1.047	1.059	1.00767	1.01367	1.001	0.977	0.977667	0.993667	0.952	0.986	1.001	0.636	0.653	0.66	0.458	0.509	0.494	0.927	0.965	0.947	0.58	0.627	0.682	0.681	0.651	0.697	0.972	1.001	0.999	0.901	0.89	0.936	0.892	0.907	0.806	0.993	0.962	1.007	0.437	0.413	0.424	0.292	0.215	0.264	1.006
1 day, 21:29:16	0.952333	1.03733	0.979333	1.02633	1.05133	1.06333	1.01433	1.01833	1.00733	0.978333	0.984333	1.00133	0.954333	0.996333	1.00533	0.641333	0.659333	0.666333	0.464333	0.514333	0.500333	0.933333	0.970333	0.949333	0.588333	0.633333	0.688333	0.686333	0.655333	0.702333	0.976333	1.00633	1.00533	0.908333	0.896333	0.943333	0.899333	0.913333	0.813333	0.997333	0.965333	1.01333	0.444333	0.419333	0.427333	0.294333	0.219333	0.268333	1.00933
1 day, 21:44:16	0.954667	1.04067	0.984333	1.03133	1.05467	1.06767	1.01933	1.02333	1.01067	0.989667	0.989333	1.00733	0.956667	1.00267	1.01267	0.647667	0.664667	0.672667	0.469667	0.520667	0.505667	0.936667	0.973667	0.956667	0.595667	0.639667	0.692667	0.691667	0.661667	0.705667	0.979667	1.01067	1.01367	0.915667	0.902667	0.949667	0.903667	0.920667	0.818667	1.00167	0.970667	1.01967	0.444667	0.423667	0.431667	0.296667	0.222667	0.271667	1.01167
1 day, 21:59:16	0.958667	1.04467	0.986667	1.03467	1.06067	1.07067	1.02367	1.02767	1.01467	0.988667	0.994667	1.00967	0.961667	1.00567	1.01567	0.652667	0.669667	0.678667	0.474667	0.526667	0.510667	0.940667	0.977667	0.962667	0.600667	0.644667	0.700667	0.699667	0.665667	0.710667	0.982667	1.01367	1.01767	0.920667	0.907667	0.953667	0.910667	0.926667	0.822667	1.00367	0.974667	1.02567	0.449667	0.426667	0.433667	0.298667	0.225667	0.273667	1.01367
1 day, 22:14:16	0.963	1.05	0.991	1.038	1.064	1.075	1.028	1.03	1.022	0.994	0.998	1.016	0.965	1.009	1.021	0.658	0.676	0.684	0.48	0.533	0.518	0.945	0.981	0.969	0.608	0.654	0.708	0.704	0.675	0.716	0.985	1.017	1.025	0.926	0.914	0.96	0.917	0.935	0.827	1.007	0.977	1.033	0.455	0.43	0.437	0.302	0.232	0.278	1.019
1 day, 22:29:16	0.965333	1.05233	0.995	1.043	1.06833	1.08033	1.033	1.035	1.02633	0.998333	1.003	1.022	0.968333	1.00733	1.02533	0.663333	0.681333	0.689333	0.484333	0.537333	0.522333	0.948333	0.985333	0.974333	0.615333	0.659333	0.713333	0.709333	0.683333	0.719333	0.988333	1.02133	1.03133	0.931333	0.919333	0.966333	0.922333	0.941333	0.832333	1.00933	0.979333	1.03733	0.459333	0.433333	0.441333	0.303333	0.236333	0.281333	1.02133
1 day, 22:44:16	0.970333	1.05633	0.999	1.046	1.07233	1.08433	1.035	1.04	1.03233	1.00333	1.009	1.025	0.972333	1.01333	1.03133	0.669333	0.686333	0.695333	0.490333	0.543333	0.528333	0.952333	0.991333	0.981333	0.620333	0.666333	0.719333	0.716333	0.688333	0.723333	0.991333	1.02533	1.03833	0.938333	0.924333	0.971333	0.926333	0.946333	0.838333	1.01333	0.982333	1.04333	0.463333	0.437333	0.445333	0.306333	0.240333	0.283333	1.02433
1 day, 22:59:16	0.973333	1.05833	1.00233	1.04933	1.07533	1.08733	1.03933	1.04433	1.03733	1.00833	1.01433	1.02933	0.974333	1.01633	1.03333	0.673333	0.691333	0.699333	0.495333	0.549333	0.534333	0.956333	0.994333	0.980333	0.624333	0.672333	0.725333	0.721333	0.694333	0.727333	0.994333	1.02733	1.04033	0.942333	0.928333	0.975333	0.933333	0.953333	0.843333	1.01733	0.986333	1.04833	0.468333	0.441333	0.448333	0.308333	0.243333	0.285333	1.02633
1 day, 23:14:16	0.977667	1.06367	1.00667	1.05267	1.07867	1.09067	1.04367	1.04767	1.04067	1.01167	1.01767	1.03467	0.978667	1.01867	1.03867	0.677667	0.697667	0.705667	0.500667	0.554667	0.539667	0.959667	0.997667	0.986667	0.630667	0.677667	0.729667	0.726667	0.701667	0.731667	0.998667	1.03067	1.04767	0.948667	0.934667	0.980667	0.939667	0.957667	0.847667	1.02067	0.990667	1.05367	0.472667	0.444667	0.451667	0.310667	0.245667	0.288667	1.02967
1 day, 23:29:16	0.981	1.066	1.01	1.058	1.084	1.095	1.049	1.051	1.044	1.016	1.022	1.04	0.982	1.025	1.043	0.684	0.702	0.71	0.506	0.559	0.545	0.963	1.002	0.995	0.637	0.683	0.737	0.734	0.708	0.736	1.001	1.035	1.056	0.954	0.939	0.987	0.945	0.963	0.851	1.023	0.994	1.057	0.476	0.448	0.455	0.313	0.251	0.291	1.033
1 day, 23:44:16	0.985	1.07	1.01333	1.06133	1.087	1.099	1.05333	1.05533	1.048	1.021	1.02733	1.04433	0.984	1.028	1.044	0.688	0.707	0.714	0.51	0.566	0.551	0.966	1.006	0.996	0.641	0.689	0.742	0.738	0.714	0.739	1.005	1.037	1.058	0.959	0.945	0.991	0.95	0.968	0.858	1.025	0.997	1.064	0.481	0.452	0.458	0.315	0.253	0.294	1.036
1 day, 23:59:16	0.987333	1.07333	1.01633	1.06533	1.09133	1.10133	1.05733	1.05833	1.05233	1.02533	1.02933	1.04733	0.986333	1.03233	1.04833	0.693333	0.712333	0.719333	0.515333	0.571333	0.556333	0.969333	1.00933	0.999333	0.646333	0.693333	0.747333	0.744333	0.717333	0.743333	1.00833	1.04033	1.06333	0.963333	0.949333	0.997333	0.954333	0.975333	0.858333	1.02833	1.00133	1.06733	0.484333	0.455333	0.461333	0.317333	0.255333	0.297333	1.03833
2 days, 0:14:16	0.991333	1.07533	1.02	1.068	1.09533	1.10633	1.061	1.062	1.05533	1.02833	1.035	1.051	0.990333	1.03633	1.05333	0.697333	0.716333	0.724333	0.520333	0.577333	0.562333	0.972333	1.01233	1.00133	0.648333	0.698333	0.752333	0.749333	0.722333	0.747333	1.00933	1.04333	1.06633	0.968333	0.953333	1.00033	0.958333	0.978333	0.864333	1.02933	1.00333	1.06933	0.487333	0.458333	0.464333	0.319333	0.257333	0.299333	1.04033
2 days, 0:29:16	0.993333	1.07833	1.023	1.071	1.09733	1.10933	1.064	1.064	1.06033	1.03233	1.037	1.055	0.991333	1.03933	1.05633	0.703333	0.720333	0.729333	0.525333	0.583333	0.568333	0.974333	1.01633	1.00533	0.653333	0.702333	0.756333	0.754333	0.728333	0.750333	1.01133	1.04633	1.07033	0.973333	0.959333	1.00633	0.962333	0.983333	0.868333	1.03433	1.00533	1.07233	0.491333	0.463333	0.469333	0.321333	0.260333	0.304333	1.04333
2 days, 0:44:16	0.998	1.082	1.026	1.073	1.101	1.113	1.067	1.067	1.064	1.037	1.04	1.057	0.996	1.042	1.06	0.708	0.727	0.734	0.531	0.59	0.575	0.979	1.02	1.01	0.657	0.709	0.762	0.76	0.733	0.755	1.015	1.051	1.074	0.978	0.964	1.011	0.967	0.989	0.872	1.037	1.01	1.077	0.497	0.466	0.472	0.324	0.263	0.308	1.046
2 days, 0:59:16	1.00233	1.08433	1.03067	1.07767	1.10433	1.11533	1.07067	1.07167	1.06833	1.03933	1.04467	1.06167	0.999333	1.04533	1.06433	0.712333	0.732333	0.738333	0.536333	0.594333	0.580333	0.982333	1.02233	1.01133	0.660333	0.712333	0.766333	0.764333	0.736333	0.758333	1.01833	1.05333	1.07833	0.981333	0.966333	1.01633	0.972333	0.993333	0.878333	1.04033	1.01233	1.08133	0.499333	0.470333	0.476333	0.326333	0.265333	0.310333	1.04933
2 days, 1:14:16	1.00433	1.08733	1.03267	1.08167	1.10733	1.11933	1.07567	1.07467	1.07133	1.04333	1.04767	1.06467	1.00133	1.04933	1.06533	0.716333	0.736333	0.742333	0.541333	0.600333	0.584333	0.984333	1.02633	1.01233	0.662333	0.714333	0.771333	0.769333	0.740333	0.761333	1.02033	1.05733	1.08133	0.984333	0.970333	1.01933	0.975333	0.996333	0.882333	1.04333	1.01633	1.08333	0.502333	0.472333	0.479333	0.328333	0.266333	0.313333	1.05233
2 days, 1:29:16	1.00767	1.09067	1.03667	1.08467	1.11067	1.12167	1.07767	1.07767	1.07467	1.04767	1.04967	1.06767	1.00567	1.05167	1.06867	0.720667	0.739667	0.746667	0.546667	0.605667	0.590667	0.987667	1.02967	1.01467	0.666667	0.718667	0.774667	0.773667	0.743667	0.763667	1.02467	1.05967	1.08367	0.988667	0.975667	1.02367	0.978667	1.00067	0.884667	1.04467	1.01867	1.08667	0.507667	0.478667	0.482667	0.331667	0.269667	0.317667	1.05367
2 days, 1:44:16	1.01033	1.09333	1.04167	1.08767	1.11433	1.12633	1.08167	1.08167	1.07733	1.05133	1.05467	1.07167	1.00833	1.05633	1.07433	0.724333	0.745333	0.750333	0.552333	0.610333	0.595333	0.991333	1.03433	1.01933	0.670333	0.724333	0.778333	0.779333	0.748333	0.767333	1.02633	1.06333	1.08833	0.993333	0.980333	1.02833	0.984333	1.00333	0.889333	1.04833	1.02233	1.09033	0.509333	0.480333	0.487333	0.333333	0.273333	0.319333	1.05633
2 days, 1:59:16	1.01133	1.09633	1.044	1.09	1.11633	1.12833	1.085	1.085	1.08133	1.05433	1.057	1.075	1.00933	1.05833	1.07733	0.728333	0.749333	0.755333	0.557333	0.616333	0.601333	0.993333	1.03633	1.02333	0.672333	0.727333	0.782333	0.783333	0.751333	0.770333	1.02833	1.06633	1.09233	0.997333	0.981333	1.03333	0.987333	1.00733	0.892333	1.05133	1.02433	1.09333	0.513333	0.486333	0.491333	0.335333	0.274333	0.322333	1.06033
2 days, 2:14:16	1.01633	1.09833	1.04833	1.09333	1.12033	1.13233	1.08833	1.08933	1.08633	1.05833	1.06233	1.07833	1.01233	1.06333	1.08033	0.732333	0.752333	0.758333	0.562333	0.621333	0.606333	0.996333	1.03833	1.02533	0.674333	0.730333	0.787333	0.787333	0.754333	0.773333	1.03033	1.06833	1.09533	1.00133	0.985333	1.03633	0.992333	1.01133	0.895333	1.05433	1.02733	1.09733	0.517333	0.486333	0.494333	0.338333	0.276333	0.325333	1.06233
2 days, 2:29:16	1.019	1.101	1.05033	1.09633	1.124	1.136	1.09133	1.09133	1.088	1.06	1.06333	1.08133	1.015	1.066	1.082	0.736	0.757	0.763	0.568	0.627	0.612	1.001	1.042	1.029	0.678	0.735	0.792	0.792	0.759	0.777	1.034	1.072	1.098	1.004	0.991	1.04	0.996	1.015	0.9	1.057	1.031	1.101	0.523	0.492	0.498	0.341	0.279	0.329	1.065
2 days, 2:44:16	1.021	1.104	1.05233	1.09933	1.127	1.137	1.09433	1.09433	1.092	1.063	1.06833	1.08533	1.017	1.069	1.085	0.74	0.76	0.766	0.573	0.632	0.618	1.003	1.044	1.034	0.683	0.738	0.795	0.796	0.762	0.779	1.035	1.075	1.103	1.008	0.995	1.044	0.999	1.019	0.903	1.057	1.033	1.104	0.528	0.495	0.502	0.344	0.282	0.332	1.067
2 days, 2:59:16	1.02467	1.10767	1.054	1.102	1.12967	1.14067	1.098	1.097	1.09367	1.06767	1.071	1.086	1.01967	1.07167	1.08767	0.744667	0.763667	0.770667	0.577667	0.637667	0.622667	1.00467	1.04767	1.03767	0.685667	0.743667	0.797667	0.801667	0.765667	0.782667	1.03767	1.07867	1.10567	1.01267	0.997667	1.04767	1.00267	1.02267	0.906667	1.06267	1.03667	1.10767	0.528667	0.498667	0.504667	0.346667	0.283667	0.335667	1.06767
2 days, 3:14:16	1.026	1.11	1.05867	1.10467	1.132	1.143	1.10067	1.09967	1.098	1.072	1.07267	1.08867	1.023	1.076	1.093	0.748	0.768	0.775	0.583	0.644	0.628	1.009	1.051	1.039	0.686	0.745	0.804	0.805	0.77	0.785	1.041	1.081	1.109	1.016	1.001	1.05	1.005	1.027	0.912	1.064	1.039	1.11	0.535	0.503	0.509	0.349	0.286	0.338	1.071
2 days, 3:29:16	1.03	1.112	1.06133	1.10733	1.135	1.145	1.10533	1.10333	1.101	1.076	1.07833	1.09333	1.025	1.078	1.095	0.751	0.771	0.779	0.587	0.648	0.634	1.011	1.055	1.042	0.689	0.748	0.807	0.808	0.772	0.787	1.043	1.082	1.112	1.019	1.004	1.054	1.009	1.029	0.912	1.065	1.042	1.114	0.539	0.506	0.512	0.351	0.288	0.341	1.073
2 days, 3:44:16	1.03233	1.11433	1.06833	1.11033	1.13833	1.14833	1.10733	1.10733	1.10233	1.07833	1.07933	1.09533	1.02733	1.08033	1.09833	0.754333	0.775333	0.782333	0.592333	0.654333	0.639333	1.01333	1.05733	1.04733	0.691333	0.751333	0.810333	0.811333	0.776333	0.790333	1.04533	1.08633	1.11633	1.02133	1.00733	1.05733	1.01333	1.03233	0.915333	1.06833	1.04533	1.11533	0.544333	0.509333	0.515333	0.352333	0.291333	0.344333	1.07633
2 days, 3:59:16	1.03567	1.11867	1.06733	1.11433	1.14167	1.15167	1.11033	1.11033	1.10667	1.08067	1.08333	1.09933	1.03067	1.08367	1.10067	0.756667	0.778667	0.786667	0.596667	0.658667	0.643667	1.01667	1.05967	1.04967	0.695667	0.755667	0.814667	0.815667	0.779667	0.792667	1.04667	1.08867	1.11967	1.02567	1.01067	1.06067	1.01567	1.03567	0.918667	1.07067	1.04767	1.11767	0.547667	0.511667	0.518667	0.354667	0.293667	0.346667	1.07867
2 days, 4:14:16	1.039	1.12	1.06833	1.11633	1.143	1.154	1.11233	1.11333	1.111	1.085	1.08533	1.10233	1.032	1.086	1.104	0.761	0.782	0.79	0.602	0.664	0.648	1.02	1.062	1.053	0.698	0.757	0.818	0.819	0.782	0.796	1.049	1.092	1.122	1.027	1.014	1.063	1.02	1.039	0.923	1.073	1.05	1.122	0.551	0.515	0.521	0.358	0.297	0.349	1.081
2 days, 4:29:16	1.04133	1.12233	1.07233	1.11933	1.14533	1.15633	1.11433	1.11533	1.11233	1.08733	1.08833	1.10333	1.03433	1.08933	1.10833	0.762333	0.784333	0.794333	0.607333	0.669333	0.654333	1.02233	1.06533	1.05533	0.699333	0.760333	0.821333	0.822333	0.785333	0.799333	1.05133	1.09433	1.12533	1.03033	1.01633	1.06733	1.02233	1.04333	0.924333	1.07433	1.05233	1.12533	0.551333	0.517333	0.526333	0.361333	0.299333	0.354333	1.08433
2 days, 4:44:16	1.04367	1.12567	1.077	1.122	1.14867	1.15967	1.119	1.117	1.11567	1.09067	1.091	1.106	1.03767	1.09167	1.11167	0.765667	0.787667	0.797667	0.611667	0.675667	0.659667	1.02367	1.06767	1.06067	0.701667	0.764667	0.823667	0.827667	0.788667	0.800667	1.05467	1.09767	1.12767	1.03367	1.02067	1.07067	1.02667	1.04567	0.924667	1.07667	1.05567	1.12867	0.558667	0.522667	0.528667	0.364667	0.301667	0.356667	1.08567
2 days, 4:59:16	1.04567	1.12667	1.074	1.124	1.15167	1.16167	1.121	1.121	1.11767	1.09367	1.093	1.109	1.03867	1.09467	1.11267	0.768667	0.789667	0.800667	0.616667	0.679667	0.664667	1.02867	1.06967	1.06567	0.705667	0.768667	0.828667	0.829667	0.792667	0.803667	1.05667	1.09867	1.13167	1.03767	1.02167	1.07267	1.03067	1.04867	0.927667	1.07967	1.05767	1.12967	0.562667	0.524667	0.530667	0.367667	0.304667	0.359667	1.08667
2 days, 5:14:16	1.04867	1.12967	1.076	1.127	1.15367	1.16567	1.124	1.122	1.12167	1.09867	1.095	1.111	1.04167	1.09667	1.11567	0.771667	0.793667	0.804667	0.621667	0.684667	0.670667	1.03067	1.07367	1.06867	0.709667	0.774667	0.832667	0.834667	0.796667	0.807667	1.05967	1.10267	1.13667	1.04067	1.02567	1.07667	1.03167	1.05467	0.930667	1.08267	1.06067	1.13567	0.566667	0.528667	0.535667	0.369667	0.308667	0.363667	1.09067
2 days, 5:29:16	1.05033	1.13033	1.08167	1.13067	1.15533	1.16733	1.12667	1.12567	1.12433	1.09933	1.09767	1.11367	1.04333	1.09933	1.11933	0.774333	0.796333	0.806333	0.625333	0.689333	0.675333	1.03333	1.07633	1.07033	0.711333	0.776333	0.836333	0.837333	0.798333	0.808333	1.06233	1.10333	1.13733	1.04333	1.02833	1.07833	1.03733	1.05733	0.933333	1.08333	1.06333	1.13933	0.570333	0.531333	0.537333	0.372333	0.310333	0.366333	1.09233
2 days, 5:44:16	1.05333	1.13233	1.08967	1.13367	1.15833	1.16933	1.12867	1.12767	1.12633	1.10233	1.10267	1.11767	1.04533	1.10233	1.12133	0.776333	0.798333	0.810333	0.630333	0.694333	0.679333	1.03433	1.07933	1.07433	0.712333	0.778333	0.838333	0.841333	0.801333	0.812333	1.06433	1.10733	1.14133	1.04433	1.03133	1.08133	1.03933	1.05833	0.936333	1.08533	1.06433	1.14033	0.574333	0.534333	0.540333	0.374333	0.312333	0.369333	1.09433
2 days, 5:59:16	1.05633	1.13633	1.091	1.136	1.16133	1.17233	1.13	1.13	1.12933	1.10633	1.104	1.119	1.04833	1.10533	1.12633	0.779333	0.801333	0.813333	0.635333	0.700333	0.685333	1.03833	1.08133	1.07833	0.718333	0.782333	0.843333	0.844333	0.806333	0.814333	1.06633	1.10933	1.14433	1.04933	1.03433	1.08433	1.04333	1.06333	0.938333	1.08733	1.06833	1.14433	0.578333	0.538333	0.543333	0.377333	0.315333	0.372333	1.09733
2 days, 6:14:16	1.05867	1.13667	1.09133	1.13833	1.16467	1.17567	1.13433	1.13333	1.13267	1.10967	1.10633	1.12233	1.04967	1.10767	1.12767	0.782667	0.805667	0.816667	0.639667	0.705667	0.690667	1.04067	1.08467	1.08267	0.721667	0.785667	0.846667	0.848667	0.809667	0.817667	1.06667	1.11267	1.14867	1.05267	1.03567	1.08867	1.04467	1.06667	0.940667	1.08967	1.07167	1.14667	0.581667	0.544667	0.549667	0.380667	0.318667	0.375667	1.09867
2 days, 6:29:16	1.063	1.14	1.09567	1.14167	1.169	1.179	1.13567	1.13467	1.136	1.113	1.10867	1.12467	1.053	1.112	1.132	0.786	0.809	0.82	0.646	0.712	0.696	1.043	1.087	1.085	0.724	0.789	0.851	0.852	0.813	0.822	1.07	1.114	1.153	1.056	1.04	1.092	1.048	1.069	0.944	1.092	1.073	1.15	0.582	0.545	0.553	0.384	0.323	0.379	1.101
2 days, 6:44:16	1.066	1.142	1.099	1.143	1.171	1.181	1.139	1.138	1.139	1.116	1.111	1.127	1.055	1.115	1.134	0.788	0.811	0.823	0.65	0.715	0.7	1.046	1.09	1.088	0.725	0.791	0.855	0.855	0.816	0.824	1.073	1.117	1.155	1.058	1.043	1.096	1.051	1.072	0.945	1.094	1.077	1.152	0.588	0.551	0.556	0.386	0.325	0.383	1.103
2 days, 6:59:15	1.06833	1.14633	1.10133	1.14633	1.17333	1.18433	1.14133	1.14133	1.14133	1.12033	1.11233	1.12833	1.05833	1.11833	1.13733	0.791333	0.814333	0.826333	0.655333	0.720333	0.705333	1.04933	1.09233	1.09133	0.727333	0.796333	0.858333	0.859333	0.819333	0.828333	1.07633	1.12033	1.15833	1.06133	1.04633	1.09833	1.05433	1.07633	0.949333	1.09633	1.07933	1.15633	0.595333	0.551333	0.559333	0.390333	0.328333	0.386333	1.10433
2 days, 7:14:16	1.07067	1.14867	1.10233	1.14833	1.17667	1.18567	1.14333	1.14333	1.14467	1.12167	1.11533	1.13033	1.06067	1.12067	1.14067	0.793667	0.816667	0.828667	0.659667	0.724667	0.710667	1.05167	1.09567	1.09567	0.731667	0.797667	0.862667	0.861667	0.824667	0.829667	1.07767	1.12267	1.16267	1.06267	1.04767	1.10167	1.05767	1.07867	0.951667	1.09667	1.08267	1.15867	0.598667	0.554667	0.562667	0.392667	0.330667	0.389667	1.10567
2 days, 7:29:16	1.073	1.151	1.09967	1.15067	1.179	1.188	1.14567	1.14567	1.146	1.125	1.11767	1.13367	1.062	1.123	1.144	0.795	0.819	0.831	0.664	0.729	0.715	1.054	1.098	1.098	0.734	0.801	0.865	0.866	0.826	0.831	1.078	1.125	1.165	1.068	1.05	1.105	1.061	1.082	0.956	1.097	1.083	1.161	0.6	0.562	0.565	0.396	0.335	0.392	1.107
2 days, 7:44:16	1.07533	1.15333	1.10433	1.15333	1.18033	1.19033	1.14833	1.14733	1.14933	1.12833	1.12133	1.13633	1.06533	1.12533	1.14633	0.798333	0.820333	0.834333	0.668333	0.734333	0.720333	1.05533	1.10033	1.10033	0.737333	0.803333	0.868333	0.869333	0.829333	0.834333	1.08233	1.12633	1.16733	1.06933	1.05333	1.10533	1.06333	1.08533	0.955333	1.09833	1.08533	1.16233	0.600333	0.563333	0.568333	0.398333	0.337333	0.395333	1.10733
2 days, 7:59:16	1.07733	1.15433	1.111	1.156	1.18233	1.19233	1.151	1.15	1.15233	1.12933	1.123	1.139	1.06633	1.12733	1.14833	0.799333	0.822333	0.836333	0.672333	0.739333	0.725333	1.05833	1.10233	1.10333	0.738333	0.805333	0.870333	0.871333	0.831333	0.836333	1.08233	1.12933	1.16933	1.07133	1.05633	1.10933	1.06533	1.08733	0.958333	1.09733	1.08633	1.16433	0.605333	0.563333	0.571333	0.400333	0.338333	0.398333	1.10833
2 days, 8:14:16	1.07667	1.15767	1.11233	1.15733	1.18367	1.19467	1.15533	1.15333	1.15367	1.13067	1.12533	1.14033	1.06967	1.12867	1.15167	0.800667	0.823667	0.838667	0.676667	0.743667	0.728667	1.05967	1.10467	1.10767	0.740667	0.808667	0.873667	0.874667	0.835667	0.839667	1.08467	1.13167	1.17167	1.07367	1.05967	1.10867	1.06767	1.08967	0.959667	1.09867	1.08767	1.16567	0.612667	0.566667	0.575667	0.403667	0.341667	0.401667	1.10967
2 days, 8:29:16	1.08033	1.15833	1.114	1.16	1.18533	1.19733	1.157	1.154	1.15633	1.13433	1.127	1.142	1.07133	1.13233	1.15433	0.803333	0.826333	0.841333	0.681333	0.748333	0.733333	1.06133	1.10733	1.11233	0.744333	0.811333	0.878333	0.877333	0.838333	0.842333	1.08633	1.13333	1.17433	1.07633	1.06233	1.11233	1.07033	1.09433	0.961333	1.09933	1.08833	1.16833	0.615333	0.569333	0.580333	0.406333	0.344333	0.405333	1.11033
2 days, 8:44:16	1.08067	1.16167	1.11433	1.16133	1.18767	1.19867	1.15833	1.15633	1.15867	1.13467	1.13033	1.14533	1.07367	1.13567	1.15767	0.805667	0.828667	0.843667	0.685667	0.753667	0.739667	1.06367	1.11067	1.11467	0.746667	0.814667	0.880667	0.880667	0.841667	0.843667	1.08767	1.13467	1.17867	1.07867	1.06467	1.11467	1.07267	1.09667	0.963667	1.10067	1.09067	1.16867	0.620667	0.573667	0.582667	0.408667	0.347667	0.407667	1.10967
2 days, 8:59:16	1.08167	1.16267	1.119	1.165	1.18967	1.19967	1.161	1.159	1.16067	1.13867	1.132	1.147	1.07467	1.13767	1.15967	0.807667	0.830667	0.845667	0.688667	0.756667	0.742667	1.06467	1.11167	1.11567	0.747667	0.817667	0.884667	0.882667	0.843667	0.847667	1.08867	1.13767	1.17967	1.07967	1.06767	1.11667	1.07467	1.09767	0.966667	1.10167	1.09067	1.17067	0.618667	0.576667	0.585667	0.411667	0.349667	0.410667	1.11067
2 days, 9:14:16	1.08267	1.16367	1.12367	1.16667	1.18967	1.20167	1.16267	1.16167	1.16267	1.14067	1.13467	1.14967	1.07567	1.13867	1.16167	0.809667	0.832667	0.847667	0.692667	0.760667	0.745667	1.06467	1.11467	1.11867	0.751667	0.819667	0.886667	0.885667	0.846667	0.848667	1.09067	1.13767	1.18167	1.08267	1.06967	1.11767	1.07567	1.10067	0.969667	1.10067	1.09067	1.17167	0.625667	0.579667	0.588667	0.413667	0.351667	0.413667	1.11067
2 days, 9:29:16	1.08333	1.16533	1.12267	1.16967	1.19233	1.20133	1.16567	1.16567	1.16533	1.14333	1.13667	1.15167	1.07833	1.14133	1.16333	0.811333	0.835333	0.850333	0.696333	0.765333	0.751333	1.06633	1.11533	1.12233	0.754333	0.823333	0.889333	0.889333	0.851333	0.850333	1.09133	1.14033	1.18433	1.08433	1.07133	1.12133	1.07833	1.10333	0.970333	1.10233	1.09333	1.17433	0.628333	0.581333	0.592333	0.416333	0.356333	0.417333	1.11133
2 days, 9:44:16	1.08467	1.16867	1.12333	1.17133	1.19367	1.20267	1.16833	1.16833	1.16767	1.14567	1.13933	1.15533	1.07867	1.14267	1.16767	0.813667	0.836667	0.851667	0.699667	0.769667	0.754667	1.06667	1.11667	1.12467	0.757667	0.826667	0.892667	0.892667	0.855667	0.853667	1.09167	1.14267	1.18467	1.08667	1.07267	1.12267	1.08167	1.10567	0.971667	1.10267	1.09367	1.17667	0.631667	0.583667	0.591667	0.419667	0.359667	0.420667	1.11267
2 days, 9:59:16	1.08467	1.16967	1.12433	1.17533	1.19467	1.20367	1.17133	1.17033	1.16867	1.14767	1.14233	1.15733	1.07967	1.14467	1.16867	0.815667	0.838667	0.854667	0.703667	0.772667	0.758667	1.06767	1.11867	1.12467	0.759667	0.828667	0.895667	0.894667	0.856667	0.855667	1.09367	1.14367	1.18667	1.08967	1.07567	1.12567	1.08367	1.10767	0.971667	1.10167	1.09467	1.17767	0.634667	0.587667	0.594667	0.421667	0.363667	0.423667	1.11267
2 days, 10:14:16	1.08333	1.16933	1.12567	1.17767	1.19333	1.20333	1.17267	1.17267	1.17033	1.14833	1.14567	1.15967	1.08033	1.14433	1.16933	0.816333	0.838333	0.854333	0.705333	0.776333	0.761333	1.06633	1.11833	1.12733	0.760333	0.830333	0.898333	0.897333	0.859333	0.856333	1.09133	1.14433	1.18733	1.09033	1.07533	1.12633	1.08333	1.10933	0.974333	1.10233	1.09233	1.17533	0.633333	0.588333	0.596333	0.422333	0.365333	0.424333	1.11233
2 days, 10:29:16	1.08767	1.17167	1.125	1.18	1.19567	1.20567	1.176	1.173	1.17367	1.15367	1.148	1.162	1.08267	1.14867	1.17167	0.819667	0.842667	0.859667	0.710667	0.781667	0.766667	1.06967	1.12067	1.13167	0.765667	0.835667	0.902667	0.901667	0.864667	0.860667	1.09367	1.14767	1.18967	1.09467	1.07967	1.12967	1.08467	1.11367	0.978667	1.10367	1.09667	1.17967	0.643667	0.592667	0.601667	0.427667	0.371667	0.429667	1.11367
2 days, 10:44:16	1.087	1.174	1.12433	1.18133	1.197	1.205	1.17733	1.17533	1.176	1.155	1.15033	1.16433	1.084	1.149	1.173	0.822	0.844	0.861	0.714	0.785	0.772	1.071	1.123	1.135	0.769	0.838	0.905	0.905	0.868	0.863	1.095	1.148	1.193	1.097	1.082	1.132	1.088	1.117	0.978	1.104	1.098	1.182	0.643	0.597	0.604	0.43	0.374	0.434	1.114
2 days, 10:59:16	1.08733	1.17533	1.12367	1.18267	1.19733	1.20633	1.17867	1.17667	1.17833	1.15833	1.15067	1.16567	1.08433	1.15033	1.17333	0.824333	0.846333	0.863333	0.717333	0.787333	0.774333	1.07133	1.12533	1.13533	0.771333	0.841333	0.908333	0.907333	0.872333	0.865333	1.09433	1.15033	1.19433	1.09933	1.08433	1.13533	1.09133	1.11933	0.980333	1.10433	1.09833	1.18333	0.650333	0.599333	0.609333	0.432333	0.376333	0.436333	1.11433
2 days, 11:14:16	1.08933	1.17533	1.12467	1.18367	1.19833	1.20633	1.17867	1.17867	1.17833	1.15833	1.15267	1.16767	1.08433	1.15133	1.17633	0.825333	0.847333	0.864333	0.720333	0.791333	0.778333	1.07233	1.12533	1.13733	0.772333	0.845333	0.913333	0.911333	0.873333	0.868333	1.09533	1.15133	1.19633	1.10133	1.08533	1.13633	1.09333	1.12133	0.982333	1.10533	1.09833	1.18433	0.652333	0.606333	0.612333	0.434333	0.379333	0.439333	1.11533
2 days, 11:29:16	1.08967	1.17567	1.125	1.185	1.19767	1.20767	1.181	1.181	1.18067	1.16167	1.156	1.17	1.08567	1.15267	1.17767	0.827667	0.849667	0.867667	0.724667	0.792667	0.780667	1.07267	1.12567	1.13767	0.776667	0.846667	0.913667	0.913667	0.877667	0.869667	1.09567	1.15067	1.19767	1.10467	1.08767	1.13767	1.09667	1.12367	0.983667	1.10467	1.09867	1.18667	0.655667	0.606667	0.615667	0.437667	0.382667	0.442667	1.11467
2 days, 11:44:16	1.09033	1.17733	1.12667	1.18567	1.19933	1.20833	1.18167	1.18067	1.18233	1.16533	1.15567	1.17167	1.08633	1.15533	1.18033	0.829333	0.851333	0.870333	0.727333	0.799333	0.785333	1.07433	1.12733	1.14033	0.780333	0.850333	0.918333	0.916333	0.881333	0.871333	1.09733	1.15233	1.19833	1.10633	1.08933	1.14033	1.09833	1.12633	0.986333	1.10533	1.10133	1.18833	0.655333	0.608333	0.618333	0.440333	0.387333	0.445333	1.11633
2 days, 11:59:16	1.09167	1.17867	1.12667	1.18667	1.20067	1.20967	1.18267	1.18267	1.18467	1.16567	1.15767	1.17267	1.08867	1.15667	1.18067	0.830667	0.854667	0.873667	0.730667	0.803667	0.789667	1.07567	1.12967	1.14267	0.783667	0.853667	0.921667	0.919667	0.885667	0.874667	1.09867	1.15367	1.20167	1.10967	1.09267	1.14367	1.10167	1.12867	0.989667	1.10667	1.10267	1.19167	0.664667	0.613667	0.622667	0.444667	0.392667	0.450667	1.11767
2 days, 12:14:16	1.09133	1.17933	1.12667	1.18767	1.20133	1.20933	1.18267	1.18267	1.18633	1.16833	1.15967	1.17367	1.08833	1.15633	1.18233	0.832333	0.855333	0.874333	0.733333	0.805333	0.792333	1.07533	1.12933	1.14333	0.786333	0.856333	0.923333	0.923333	0.887333	0.876333	1.09833	1.15433	1.20233	1.11033	1.09333	1.14333	1.10333	1.13133	0.990333	1.10633	1.10333	1.19133	0.668333	0.620333	0.624333	0.446333	0.395333	0.452333	1.11733
2 days, 12:29:16	1.093	1.18	1.12733	1.18833	1.203	1.211	1.18433	1.18433	1.188	1.169	1.16133	1.17533	1.09	1.158	1.184	0.834	0.858	0.877	0.737	0.809	0.796	1.075	1.131	1.145	0.79	0.86	0.927	0.926	0.891	0.879	1.1	1.156	1.203	1.113	1.096	1.147	1.106	1.133	0.992	1.107	1.104	1.194	0.664	0.619	0.627	0.45	0.398	0.456	1.118
2 days, 12:44:16	1.09367	1.18067	1.12833	1.18933	1.20367	1.21267	1.18633	1.18633	1.18867	1.17167	1.16433	1.17833	1.09067	1.15867	1.18667	0.837667	0.859667	0.879667	0.739667	0.810667	0.799667	1.07667	1.13167	1.14867	0.793667	0.862667	0.928667	0.928667	0.895667	0.881667	1.09967	1.15667	1.20667	1.11567	1.09767	1.14967	1.10767	1.13567	0.993667	1.10667	1.10567	1.19567	0.666667	0.620667	0.630667	0.452667	0.402667	0.457667	1.11867
2 days, 12:59:16	1.093	1.182	1.128	1.189	1.204	1.213	1.186	1.186	1.189	1.173	1.163	1.178	1.09	1.16	1.187	0.838	0.862	0.882	0.743	0.815	0.802	1.077	1.133	1.15	0.797	0.866	0.933	0.932	0.898	0.885	1.1	1.157	1.207	1.117	1.1	1.151	1.109	1.139	0.996	1.108	1.106	1.196	0.671	0.626	0.634	0.456	0.407	0.461	1.119
2 days, 13:14:16	1.094	1.182	1.129	1.191	1.204	1.212	1.187	1.188	1.191	1.174	1.166	1.18	1.091	1.161	1.187	0.839	0.863	0.883	0.745	0.818	0.805	1.077	1.133	1.15	0.799	0.867	0.935	0.933	0.901	0.886	1.101	1.158	1.208	1.118	1.102	1.153	1.111	1.141	0.999	1.109	1.106	1.199	0.681	0.627	0.635	0.458	0.409	0.464	1.119
[truncated: 44 more rows]
[truncated: 89 more columns]

## Sheet: Table S11
Table S11. Analysis of growth assays of Tet-induced strains in different media.							SC5314 (% change)						WO-1 (% change)
[truncated: 138 more rows]

[truncated: 2 more sheets: Table S12, Table S13]
